# Supplementary material for: Entropy Analysis of RR-Time Series From Stress Tests
Source: Front Physiol. 2020 Aug 12;11:981. doi: 10.3389/fphys.2020.00981 (PMC7438833; doi:10.3389/fphys.2020.00981)
Supplement: Supplementary file 1 [file Data_Sheet_1.ZIP]

Archive with 90 entries (82 files):
- Data/
- Data/Adults/
- Data/Adults/Activity/
- Data/Adults/Activity/AS_01_a.txt
- Data/Adults/Activity/AS_02_a.txt
- Data/Adults/Activity/AS_03_a.txt
- Data/Adults/Activity/AS_04_a.txt
- Data/Adults/Activity/AA_01_a.txt
- Data/Adults/Activity/AS_05_a.txt
- Data/Adults/Activity/AS_06_a.txt
- Data/Adults/Activity/AA_02_a.txt
- Data/Adults/Rest/
- Data/Adults/Rest/AS_01_r.txt
- Data/Adults/Rest/AS_02_r.txt
- Data/Adults/Rest/AS_03_r.txt
- Data/Adults/Rest/AS_04_r.txt
- Data/Adults/Rest/AA_01_r.txt
- Data/Adults/Rest/AS_05_r.txt
- Data/Adults/Rest/AS_06_r.txt
- Data/Adults/Rest/AA_02_r.txt
- Data/README.txt
- Data/Synthetic Data/
- Data/Synthetic Data/r_brownian.txt
- Data/Synthetic Data/r_pink.txt
- Data/Synthetic Data/r_white.txt
- Data/Young/
- Data/Young/Activity/
- Data/Young/Activity/YS_01_a.txt
- Data/Young/Activity/YS_02_a.txt
- Data/Young/Activity/YS_03_a.txt
- Data/Young/Activity/YS_04_a.txt
- Data/Young/Activity/YS_05_a.txt
- Data/Young/Activity/YS_06_a.txt
- Data/Young/Activity/YS_07_a.txt
- Data/Young/Activity/YS_08_a.txt
- Data/Young/Activity/YA_01_a.txt
- Data/Young/Activity/YA_02_a.txt
- Data/Young/Activity/YA_03_a.txt
- Data/Young/Activity/YA_05_a.txt
- Data/Young/Activity/YS_09_a.txt
- Data/Young/Activity/YA_06_a.txt
- Data/Young/Activity/YS_10_a.txt
- Data/Young/Activity/YS_11_a.txt
- Data/Young/Activity/YS_12_a.txt
- Data/Young/Activity/YS_13_a.txt
- Data/Young/Activity/YS_14_a.txt
- Data/Young/Activity/YS_15_a.txt
- Data/Young/Activity/YS_16_a.txt
- Data/Young/Activity/YS_17_a.txt
- Data/Young/Activity/YS_18_a.txt
- Data/Young/Activity/YS_19_a.txt
- Data/Young/Activity/YS_20_a.txt
- Data/Young/Activity/YS_21_a.txt
- Data/Young/Activity/YS_22_a.txt
- Data/Young/Activity/YS_23_a.txt
- Data/Young/Activity/YS_24_a.txt
- Data/Young/Activity/YS_25_a.txt
- Data/Young/Activity/YA_04_a.txt
- Data/Young/Rest/
- Data/Young/Rest/YS_01_r.txt
- Data/Young/Rest/YS_02_r.txt
- Data/Young/Rest/YS_03_r.txt
- Data/Young/Rest/YS_04_r.txt
- Data/Young/Rest/YS_05_r.txt
- Data/Young/Rest/YS_06_r.txt
- Data/Young/Rest/YS_07_r.txt
- Data/Young/Rest/YS_08_r.txt
- Data/Young/Rest/YA_01_r.txt
- Data/Young/Rest/YA_02_r.txt
- Data/Young/Rest/YA_03_r.txt
- Data/Young/Rest/YA_04_r.txt
- Data/Young/Rest/YA_05_r.txt
- Data/Young/Rest/YS_09_r.txt
- Data/Young/Rest/YA_06_r.txt
- Data/Young/Rest/YS_10_r.txt
- Data/Young/Rest/YS_11_r.txt
- Data/Young/Rest/YS_12_r.txt
- Data/Young/Rest/YS_13_r.txt
- Data/Young/Rest/YS_14_r.txt
- Data/Young/Rest/YS_15_r.txt
- Data/Young/Rest/YS_16_r.txt
- Data/Young/Rest/YS_17_r.txt
- Data/Young/Rest/YS_18_r.txt
- Data/Young/Rest/YS_19_r.txt
- Data/Young/Rest/YS_20_r.txt
- Data/Young/Rest/YS_21_r.txt
- Data/Young/Rest/YS_22_r.txt
- Data/Young/Rest/YS_23_r.txt
- Data/Young/Rest/YS_24_r.txt
- Data/Young/Rest/YS_25_r.txt
