# Supplementary material for: Entropy Analysis of RR-Time Series From Stress Tests
Source: Front Physiol. 2020 Aug 12;11:981. doi: 10.3389/fphys.2020.00981 (PMC7438833; doi:10.3389/fphys.2020.00981)
Supplement: Supplementary file 1 [file Data_Sheet_1.ZIP › Data/Adults/Activity/AS_01_a.txt]

5.360000000000000320e-01
5.280000000000000249e-01
5.360000000000000320e-01
5.440000000000000391e-01
5.360000000000000320e-01
5.440000000000000391e-01
5.360000000000000320e-01
5.440000000000000391e-01
5.360000000000000320e-01
5.440000000000000391e-01
5.360000000000000320e-01
5.440000000000000391e-01
5.360000000000000320e-01
5.280000000000000249e-01
5.360000000000000320e-01
5.360000000000000320e-01
5.360000000000000320e-01
5.360000000000000320e-01
5.280000000000000249e-01
5.360000000000000320e-01
5.360000000000000320e-01
5.360000000000000320e-01
5.360000000000000320e-01
5.360000000000000320e-01
5.360000000000000320e-01
5.360000000000000320e-01
5.280000000000000249e-01
5.360000000000000320e-01
5.360000000000000320e-01
5.280000000000000249e-01
5.360000000000000320e-01
5.280000000000000249e-01
5.280000000000000249e-01
5.280000000000000249e-01
5.280000000000000249e-01
5.200000000000000178e-01
5.280000000000000249e-01
5.280000000000000249e-01
5.280000000000000249e-01
5.200000000000000178e-01
5.280000000000000249e-01
5.200000000000000178e-01
5.200000000000000178e-01
5.280000000000000249e-01
5.280000000000000249e-01
5.280000000000000249e-01
5.280000000000000249e-01
5.360000000000000320e-01
5.280000000000000249e-01
5.280000000000000249e-01
5.200000000000000178e-01
5.280000000000000249e-01
5.280000000000000249e-01
5.200000000000000178e-01
5.200000000000000178e-01
5.200000000000000178e-01
5.200000000000000178e-01
5.200000000000000178e-01
5.200000000000000178e-01
5.120000000000000107e-01
5.200000000000000178e-01
5.200000000000000178e-01
5.200000000000000178e-01
5.200000000000000178e-01
5.200000000000000178e-01
5.200000000000000178e-01
5.120000000000000107e-01
5.200000000000000178e-01
5.200000000000000178e-01
5.120000000000000107e-01
5.200000000000000178e-01
5.200000000000000178e-01
5.200000000000000178e-01
5.120000000000000107e-01
5.200000000000000178e-01
5.120000000000000107e-01
5.200000000000000178e-01
5.200000000000000178e-01
5.120000000000000107e-01
5.120000000000000107e-01
5.200000000000000178e-01
5.200000000000000178e-01
5.200000000000000178e-01
5.280000000000000249e-01
5.200000000000000178e-01
5.200000000000000178e-01
5.200000000000000178e-01
5.200000000000000178e-01
5.200000000000000178e-01
5.200000000000000178e-01
5.200000000000000178e-01
5.200000000000000178e-01
5.200000000000000178e-01
5.200000000000000178e-01
5.200000000000000178e-01
5.200000000000000178e-01
5.200000000000000178e-01
5.200000000000000178e-01
5.200000000000000178e-01
5.200000000000000178e-01
5.280000000000000249e-01
5.280000000000000249e-01
5.200000000000000178e-01
5.280000000000000249e-01
5.280000000000000249e-01
5.200000000000000178e-01
5.280000000000000249e-01
5.200000000000000178e-01
5.280000000000000249e-01
5.280000000000000249e-01
5.280000000000000249e-01
5.200000000000000178e-01
5.280000000000000249e-01
5.280000000000000249e-01
5.200000000000000178e-01
5.280000000000000249e-01
5.280000000000000249e-01
5.280000000000000249e-01
5.280000000000000249e-01
5.280000000000000249e-01
5.280000000000000249e-01
5.280000000000000249e-01
5.280000000000000249e-01
5.280000000000000249e-01
5.280000000000000249e-01
5.360000000000000320e-01
5.360000000000000320e-01
5.280000000000000249e-01
5.280000000000000249e-01
5.280000000000000249e-01
5.200000000000000178e-01
5.280000000000000249e-01
5.360000000000000320e-01
5.360000000000000320e-01
5.280000000000000249e-01
5.280000000000000249e-01
5.200000000000000178e-01
5.200000000000000178e-01
5.200000000000000178e-01
5.200000000000000178e-01
5.120000000000000107e-01
5.040000000000000036e-01
5.120000000000000107e-01
5.120000000000000107e-01
5.120000000000000107e-01
5.120000000000000107e-01
5.200000000000000178e-01
5.120000000000000107e-01
5.120000000000000107e-01
5.200000000000000178e-01
5.120000000000000107e-01
5.200000000000000178e-01
5.200000000000000178e-01
5.200000000000000178e-01
5.120000000000000107e-01
5.200000000000000178e-01
5.120000000000000107e-01
5.120000000000000107e-01
5.280000000000000249e-01
5.120000000000000107e-01
5.280000000000000249e-01
5.200000000000000178e-01
5.280000000000000249e-01
5.200000000000000178e-01
5.280000000000000249e-01
5.280000000000000249e-01
5.280000000000000249e-01
5.280000000000000249e-01
5.280000000000000249e-01
5.280000000000000249e-01
5.280000000000000249e-01
5.360000000000000320e-01
5.280000000000000249e-01
5.280000000000000249e-01
5.280000000000000249e-01
5.280000000000000249e-01
5.280000000000000249e-01
5.280000000000000249e-01
5.200000000000000178e-01
5.280000000000000249e-01
5.280000000000000249e-01
5.200000000000000178e-01
5.280000000000000249e-01
5.360000000000000320e-01
5.200000000000000178e-01
5.280000000000000249e-01
5.360000000000000320e-01
5.280000000000000249e-01
5.280000000000000249e-01
5.360000000000000320e-01
5.200000000000000178e-01
5.360000000000000320e-01
5.280000000000000249e-01
5.280000000000000249e-01
5.280000000000000249e-01
5.280000000000000249e-01
5.280000000000000249e-01
5.280000000000000249e-01
5.280000000000000249e-01
5.280000000000000249e-01
5.280000000000000249e-01
5.280000000000000249e-01
5.280000000000000249e-01
5.280000000000000249e-01
5.200000000000000178e-01
5.280000000000000249e-01
5.200000000000000178e-01
5.280000000000000249e-01
5.200000000000000178e-01
5.200000000000000178e-01
5.280000000000000249e-01
5.200000000000000178e-01
5.280000000000000249e-01
5.200000000000000178e-01
5.280000000000000249e-01
5.200000000000000178e-01
5.200000000000000178e-01
5.200000000000000178e-01
5.200000000000000178e-01
5.200000000000000178e-01
5.200000000000000178e-01
5.200000000000000178e-01
5.200000000000000178e-01
5.120000000000000107e-01
5.200000000000000178e-01
5.200000000000000178e-01
5.200000000000000178e-01
5.120000000000000107e-01
5.200000000000000178e-01
5.200000000000000178e-01
5.120000000000000107e-01
5.200000000000000178e-01
5.120000000000000107e-01
5.120000000000000107e-01
5.120000000000000107e-01
5.120000000000000107e-01
5.200000000000000178e-01
5.120000000000000107e-01
5.200000000000000178e-01
5.200000000000000178e-01
5.200000000000000178e-01
5.200000000000000178e-01
5.200000000000000178e-01
5.200000000000000178e-01
5.200000000000000178e-01
5.120000000000000107e-01
5.200000000000000178e-01
5.200000000000000178e-01
5.200000000000000178e-01
5.200000000000000178e-01
5.200000000000000178e-01
5.120000000000000107e-01
5.200000000000000178e-01
5.120000000000000107e-01
5.120000000000000107e-01
5.040000000000000036e-01
5.200000000000000178e-01
5.280000000000000249e-01
5.200000000000000178e-01
5.200000000000000178e-01
5.200000000000000178e-01
5.200000000000000178e-01
5.280000000000000249e-01
5.200000000000000178e-01
5.280000000000000249e-01
5.200000000000000178e-01
5.200000000000000178e-01
5.200000000000000178e-01
5.200000000000000178e-01
5.280000000000000249e-01
5.120000000000000107e-01
5.280000000000000249e-01
5.200000000000000178e-01
5.120000000000000107e-01
5.200000000000000178e-01
5.120000000000000107e-01
5.120000000000000107e-01
5.120000000000000107e-01
5.120000000000000107e-01
5.040000000000000036e-01
5.040000000000000036e-01
5.120000000000000107e-01
5.040000000000000036e-01
5.120000000000000107e-01
5.200000000000000178e-01
5.120000000000000107e-01
5.200000000000000178e-01
5.200000000000000178e-01
5.200000000000000178e-01
5.120000000000000107e-01
5.280000000000000249e-01
5.120000000000000107e-01
5.200000000000000178e-01
5.200000000000000178e-01
5.120000000000000107e-01
5.200000000000000178e-01
5.120000000000000107e-01
5.200000000000000178e-01
5.120000000000000107e-01
5.120000000000000107e-01
5.200000000000000178e-01
5.120000000000000107e-01
5.120000000000000107e-01
5.200000000000000178e-01
5.120000000000000107e-01
5.200000000000000178e-01
5.200000000000000178e-01
5.120000000000000107e-01
5.200000000000000178e-01
5.200000000000000178e-01
5.120000000000000107e-01
5.280000000000000249e-01
5.120000000000000107e-01
5.200000000000000178e-01
5.280000000000000249e-01
5.200000000000000178e-01
5.200000000000000178e-01
5.200000000000000178e-01
5.280000000000000249e-01
5.200000000000000178e-01
5.280000000000000249e-01
5.200000000000000178e-01
5.280000000000000249e-01
5.280000000000000249e-01
5.200000000000000178e-01
5.280000000000000249e-01
5.280000000000000249e-01
5.200000000000000178e-01
5.200000000000000178e-01
5.280000000000000249e-01
5.200000000000000178e-01
5.280000000000000249e-01
5.200000000000000178e-01
5.200000000000000178e-01
5.200000000000000178e-01
5.200000000000000178e-01
5.200000000000000178e-01
5.200000000000000178e-01
5.120000000000000107e-01
5.200000000000000178e-01
5.200000000000000178e-01
5.120000000000000107e-01
5.200000000000000178e-01
5.120000000000000107e-01
5.200000000000000178e-01
5.120000000000000107e-01
5.200000000000000178e-01
5.120000000000000107e-01
5.200000000000000178e-01
5.120000000000000107e-01
5.200000000000000178e-01
5.200000000000000178e-01
5.200000000000000178e-01
5.200000000000000178e-01
5.200000000000000178e-01
5.200000000000000178e-01
5.200000000000000178e-01
5.120000000000000107e-01
5.200000000000000178e-01
5.120000000000000107e-01
5.200000000000000178e-01
5.120000000000000107e-01
5.120000000000000107e-01
5.200000000000000178e-01
5.120000000000000107e-01
5.200000000000000178e-01
5.120000000000000107e-01
5.120000000000000107e-01
5.200000000000000178e-01
5.200000000000000178e-01
5.120000000000000107e-01
5.200000000000000178e-01
5.280000000000000249e-01
5.200000000000000178e-01
5.200000000000000178e-01
5.200000000000000178e-01
5.200000000000000178e-01
5.200000000000000178e-01
5.120000000000000107e-01
5.200000000000000178e-01
5.200000000000000178e-01
5.200000000000000178e-01
5.200000000000000178e-01
5.200000000000000178e-01
5.280000000000000249e-01
5.200000000000000178e-01
5.200000000000000178e-01
5.200000000000000178e-01
5.200000000000000178e-01
5.200000000000000178e-01
5.280000000000000249e-01
5.200000000000000178e-01
5.200000000000000178e-01
5.200000000000000178e-01
5.200000000000000178e-01
5.200000000000000178e-01
5.200000000000000178e-01
5.120000000000000107e-01
5.200000000000000178e-01
5.200000000000000178e-01
5.200000000000000178e-01
5.200000000000000178e-01
5.120000000000000107e-01
5.200000000000000178e-01
5.200000000000000178e-01
5.120000000000000107e-01
5.200000000000000178e-01
5.200000000000000178e-01
5.200000000000000178e-01
5.200000000000000178e-01
5.200000000000000178e-01
5.200000000000000178e-01
5.200000000000000178e-01
5.120000000000000107e-01
5.200000000000000178e-01
5.120000000000000107e-01
5.200000000000000178e-01
5.040000000000000036e-01
5.120000000000000107e-01
5.200000000000000178e-01
5.280000000000000249e-01
5.200000000000000178e-01
5.120000000000000107e-01
5.280000000000000249e-01
5.200000000000000178e-01
5.200000000000000178e-01
5.200000000000000178e-01
5.280000000000000249e-01
5.200000000000000178e-01
5.200000000000000178e-01
5.200000000000000178e-01
5.280000000000000249e-01
5.200000000000000178e-01
5.200000000000000178e-01
5.200000000000000178e-01
5.120000000000000107e-01
5.200000000000000178e-01
5.200000000000000178e-01
5.120000000000000107e-01
5.120000000000000107e-01
5.200000000000000178e-01
5.040000000000000036e-01
5.120000000000000107e-01
5.200000000000000178e-01
5.040000000000000036e-01
5.120000000000000107e-01
5.200000000000000178e-01
5.120000000000000107e-01
5.120000000000000107e-01
5.200000000000000178e-01
5.200000000000000178e-01
5.120000000000000107e-01
5.200000000000000178e-01
5.200000000000000178e-01
5.200000000000000178e-01
5.200000000000000178e-01
5.120000000000000107e-01
5.200000000000000178e-01
5.200000000000000178e-01
5.200000000000000178e-01
5.200000000000000178e-01
5.120000000000000107e-01
5.200000000000000178e-01
6.720000000000000417e-01
3.519999999999999796e-01
5.120000000000000107e-01
5.120000000000000107e-01
5.120000000000000107e-01
5.120000000000000107e-01
5.200000000000000178e-01
5.120000000000000107e-01
5.120000000000000107e-01
5.120000000000000107e-01
5.200000000000000178e-01
5.120000000000000107e-01
5.120000000000000107e-01
5.200000000000000178e-01
5.200000000000000178e-01
5.200000000000000178e-01
5.200000000000000178e-01
5.200000000000000178e-01
5.120000000000000107e-01
5.200000000000000178e-01
5.120000000000000107e-01
5.200000000000000178e-01
5.200000000000000178e-01
5.120000000000000107e-01
5.200000000000000178e-01
5.200000000000000178e-01
5.120000000000000107e-01
5.200000000000000178e-01
5.200000000000000178e-01
5.120000000000000107e-01
5.200000000000000178e-01
5.200000000000000178e-01
5.120000000000000107e-01
5.200000000000000178e-01
5.120000000000000107e-01
5.120000000000000107e-01
5.200000000000000178e-01
5.120000000000000107e-01
5.120000000000000107e-01
5.120000000000000107e-01
5.120000000000000107e-01
5.200000000000000178e-01
5.120000000000000107e-01
5.120000000000000107e-01
5.120000000000000107e-01
5.200000000000000178e-01
5.120000000000000107e-01
5.200000000000000178e-01
5.200000000000000178e-01
5.120000000000000107e-01
5.200000000000000178e-01
5.200000000000000178e-01
5.120000000000000107e-01
5.200000000000000178e-01
5.120000000000000107e-01
5.200000000000000178e-01
5.200000000000000178e-01
5.120000000000000107e-01
5.120000000000000107e-01
5.120000000000000107e-01
5.120000000000000107e-01
5.200000000000000178e-01
5.120000000000000107e-01
5.040000000000000036e-01
5.200000000000000178e-01
5.120000000000000107e-01
5.120000000000000107e-01
5.120000000000000107e-01
5.120000000000000107e-01
5.120000000000000107e-01
5.200000000000000178e-01
5.200000000000000178e-01
5.120000000000000107e-01
5.200000000000000178e-01
5.200000000000000178e-01
5.200000000000000178e-01
5.200000000000000178e-01
5.200000000000000178e-01
5.200000000000000178e-01
5.280000000000000249e-01
5.200000000000000178e-01
5.200000000000000178e-01
5.200000000000000178e-01
5.200000000000000178e-01
5.280000000000000249e-01
5.200000000000000178e-01
5.200000000000000178e-01
5.200000000000000178e-01
5.200000000000000178e-01
5.280000000000000249e-01
5.200000000000000178e-01
5.200000000000000178e-01
5.200000000000000178e-01
5.280000000000000249e-01
5.200000000000000178e-01
5.200000000000000178e-01
5.200000000000000178e-01
5.200000000000000178e-01
5.200000000000000178e-01
5.280000000000000249e-01
5.200000000000000178e-01
5.200000000000000178e-01
5.200000000000000178e-01
5.280000000000000249e-01
5.200000000000000178e-01
5.280000000000000249e-01
5.200000000000000178e-01
5.280000000000000249e-01
5.200000000000000178e-01
5.200000000000000178e-01
5.360000000000000320e-01
5.200000000000000178e-01
5.200000000000000178e-01
5.280000000000000249e-01
5.200000000000000178e-01
5.200000000000000178e-01
5.200000000000000178e-01
5.120000000000000107e-01
5.280000000000000249e-01
5.200000000000000178e-01
5.200000000000000178e-01
5.200000000000000178e-01
5.200000000000000178e-01
5.120000000000000107e-01
5.280000000000000249e-01
5.120000000000000107e-01
5.200000000000000178e-01
5.200000000000000178e-01
5.200000000000000178e-01
5.200000000000000178e-01
5.200000000000000178e-01
5.120000000000000107e-01
5.200000000000000178e-01
5.200000000000000178e-01
5.120000000000000107e-01
5.120000000000000107e-01
5.120000000000000107e-01
5.200000000000000178e-01
5.280000000000000249e-01
5.280000000000000249e-01
5.200000000000000178e-01
5.200000000000000178e-01
5.200000000000000178e-01
5.200000000000000178e-01
5.200000000000000178e-01
5.200000000000000178e-01
5.200000000000000178e-01
5.200000000000000178e-01
5.200000000000000178e-01
5.200000000000000178e-01
5.200000000000000178e-01
5.200000000000000178e-01
5.120000000000000107e-01
5.200000000000000178e-01
5.200000000000000178e-01
5.120000000000000107e-01
5.200000000000000178e-01
5.200000000000000178e-01
5.200000000000000178e-01
5.200000000000000178e-01
5.200000000000000178e-01
5.120000000000000107e-01
5.200000000000000178e-01
5.120000000000000107e-01
5.200000000000000178e-01
5.120000000000000107e-01
5.120000000000000107e-01
5.200000000000000178e-01
5.120000000000000107e-01
5.120000000000000107e-01
5.200000000000000178e-01
5.120000000000000107e-01
5.120000000000000107e-01
5.200000000000000178e-01
5.120000000000000107e-01
5.120000000000000107e-01
5.200000000000000178e-01
5.120000000000000107e-01
5.200000000000000178e-01
5.120000000000000107e-01
5.200000000000000178e-01
5.120000000000000107e-01
5.200000000000000178e-01
5.120000000000000107e-01
5.200000000000000178e-01
5.120000000000000107e-01
5.120000000000000107e-01
5.120000000000000107e-01
5.120000000000000107e-01
5.120000000000000107e-01
5.200000000000000178e-01
5.120000000000000107e-01
5.120000000000000107e-01
5.200000000000000178e-01
5.120000000000000107e-01
5.200000000000000178e-01
5.120000000000000107e-01
5.120000000000000107e-01
5.200000000000000178e-01
5.200000000000000178e-01
5.200000000000000178e-01
5.200000000000000178e-01
5.040000000000000036e-01
5.120000000000000107e-01
5.120000000000000107e-01
5.120000000000000107e-01
5.040000000000000036e-01
5.200000000000000178e-01
5.120000000000000107e-01
5.120000000000000107e-01
5.200000000000000178e-01
5.200000000000000178e-01
5.120000000000000107e-01
5.200000000000000178e-01
5.200000000000000178e-01
5.200000000000000178e-01
5.200000000000000178e-01
5.200000000000000178e-01
5.200000000000000178e-01
5.200000000000000178e-01
5.120000000000000107e-01
5.200000000000000178e-01
5.200000000000000178e-01
5.200000000000000178e-01
5.120000000000000107e-01
5.200000000000000178e-01
5.120000000000000107e-01
5.120000000000000107e-01
5.200000000000000178e-01
5.200000000000000178e-01
5.120000000000000107e-01
5.200000000000000178e-01
5.200000000000000178e-01
5.200000000000000178e-01
5.200000000000000178e-01
5.200000000000000178e-01
5.200000000000000178e-01
5.200000000000000178e-01
5.200000000000000178e-01
5.200000000000000178e-01
5.200000000000000178e-01
5.200000000000000178e-01
5.120000000000000107e-01
5.200000000000000178e-01
5.200000000000000178e-01
5.120000000000000107e-01
5.200000000000000178e-01
5.200000000000000178e-01
5.120000000000000107e-01
5.200000000000000178e-01
5.200000000000000178e-01
5.120000000000000107e-01
5.200000000000000178e-01
5.200000000000000178e-01
5.200000000000000178e-01
5.200000000000000178e-01
5.200000000000000178e-01
5.200000000000000178e-01
5.200000000000000178e-01
5.200000000000000178e-01
5.200000000000000178e-01
5.200000000000000178e-01
5.120000000000000107e-01
5.200000000000000178e-01
5.120000000000000107e-01
5.200000000000000178e-01
5.200000000000000178e-01
5.120000000000000107e-01
5.200000000000000178e-01
5.120000000000000107e-01
5.200000000000000178e-01
5.200000000000000178e-01
5.120000000000000107e-01
5.200000000000000178e-01
5.120000000000000107e-01
5.120000000000000107e-01
5.200000000000000178e-01
5.120000000000000107e-01
5.200000000000000178e-01
5.120000000000000107e-01
5.200000000000000178e-01
5.200000000000000178e-01
5.200000000000000178e-01
5.200000000000000178e-01
5.120000000000000107e-01
5.200000000000000178e-01
5.200000000000000178e-01
5.120000000000000107e-01
5.200000000000000178e-01
5.200000000000000178e-01
5.120000000000000107e-01
5.120000000000000107e-01
5.200000000000000178e-01
5.120000000000000107e-01
5.120000000000000107e-01
5.120000000000000107e-01
5.040000000000000036e-01
5.040000000000000036e-01
5.040000000000000036e-01
5.040000000000000036e-01
5.040000000000000036e-01
5.040000000000000036e-01
5.120000000000000107e-01
5.120000000000000107e-01
5.040000000000000036e-01
5.120000000000000107e-01
5.120000000000000107e-01
5.040000000000000036e-01
5.120000000000000107e-01
5.040000000000000036e-01
5.120000000000000107e-01
5.120000000000000107e-01
5.040000000000000036e-01
5.120000000000000107e-01
5.120000000000000107e-01
5.040000000000000036e-01
5.120000000000000107e-01
5.120000000000000107e-01
5.120000000000000107e-01
5.200000000000000178e-01
5.120000000000000107e-01
5.200000000000000178e-01
5.120000000000000107e-01
5.200000000000000178e-01
5.040000000000000036e-01
5.120000000000000107e-01
5.200000000000000178e-01
5.120000000000000107e-01
5.120000000000000107e-01
5.120000000000000107e-01
5.120000000000000107e-01
5.200000000000000178e-01
5.120000000000000107e-01
5.200000000000000178e-01
5.120000000000000107e-01
5.200000000000000178e-01
5.120000000000000107e-01
5.200000000000000178e-01
5.200000000000000178e-01
5.200000000000000178e-01
5.200000000000000178e-01
5.200000000000000178e-01
5.120000000000000107e-01
5.200000000000000178e-01
5.120000000000000107e-01
5.200000000000000178e-01
5.200000000000000178e-01
5.120000000000000107e-01
5.280000000000000249e-01
5.200000000000000178e-01
5.120000000000000107e-01
5.200000000000000178e-01
5.200000000000000178e-01
5.120000000000000107e-01
5.200000000000000178e-01
5.200000000000000178e-01
5.200000000000000178e-01
5.120000000000000107e-01
5.200000000000000178e-01
5.280000000000000249e-01
5.200000000000000178e-01
5.200000000000000178e-01
5.200000000000000178e-01
5.120000000000000107e-01
5.200000000000000178e-01
5.280000000000000249e-01
5.200000000000000178e-01
5.200000000000000178e-01
5.200000000000000178e-01
5.200000000000000178e-01
5.200000000000000178e-01
5.120000000000000107e-01
5.120000000000000107e-01
5.200000000000000178e-01
5.200000000000000178e-01
5.120000000000000107e-01
5.200000000000000178e-01
5.120000000000000107e-01
5.120000000000000107e-01
5.120000000000000107e-01
5.120000000000000107e-01
5.200000000000000178e-01
5.120000000000000107e-01
5.120000000000000107e-01
5.120000000000000107e-01
5.120000000000000107e-01
5.120000000000000107e-01
5.120000000000000107e-01
5.120000000000000107e-01
5.120000000000000107e-01
5.200000000000000178e-01
5.120000000000000107e-01
5.120000000000000107e-01
5.120000000000000107e-01
5.200000000000000178e-01
5.280000000000000249e-01
5.280000000000000249e-01
5.200000000000000178e-01
5.200000000000000178e-01
5.200000000000000178e-01
5.200000000000000178e-01
5.200000000000000178e-01
5.120000000000000107e-01
5.200000000000000178e-01
5.120000000000000107e-01
5.120000000000000107e-01
5.120000000000000107e-01
5.120000000000000107e-01
5.200000000000000178e-01
5.120000000000000107e-01
5.200000000000000178e-01
5.120000000000000107e-01
5.120000000000000107e-01
5.200000000000000178e-01
5.200000000000000178e-01
5.120000000000000107e-01
5.120000000000000107e-01
5.120000000000000107e-01
5.200000000000000178e-01
5.120000000000000107e-01
5.120000000000000107e-01
5.200000000000000178e-01
5.120000000000000107e-01
5.040000000000000036e-01
5.200000000000000178e-01
5.120000000000000107e-01
5.120000000000000107e-01
5.120000000000000107e-01
5.120000000000000107e-01
5.120000000000000107e-01
6.880000000000000560e-01
3.360000000000000209e-01
5.120000000000000107e-01
5.120000000000000107e-01
5.040000000000000036e-01
5.120000000000000107e-01
5.040000000000000036e-01
5.040000000000000036e-01
5.040000000000000036e-01
5.120000000000000107e-01
5.040000000000000036e-01
5.040000000000000036e-01
5.040000000000000036e-01
5.040000000000000036e-01
5.120000000000000107e-01
5.120000000000000107e-01
5.120000000000000107e-01
5.120000000000000107e-01
5.120000000000000107e-01
5.120000000000000107e-01
5.120000000000000107e-01
5.120000000000000107e-01
5.120000000000000107e-01
5.120000000000000107e-01
5.120000000000000107e-01
5.120000000000000107e-01
5.120000000000000107e-01
5.200000000000000178e-01
5.120000000000000107e-01
5.120000000000000107e-01
5.040000000000000036e-01
5.120000000000000107e-01
5.120000000000000107e-01
5.040000000000000036e-01
5.040000000000000036e-01
5.120000000000000107e-01
5.120000000000000107e-01
5.040000000000000036e-01
5.120000000000000107e-01
5.120000000000000107e-01
5.120000000000000107e-01
5.120000000000000107e-01
5.120000000000000107e-01
5.120000000000000107e-01
5.120000000000000107e-01
6.880000000000000560e-01
3.280000000000000138e-01
5.040000000000000036e-01
5.120000000000000107e-01
5.040000000000000036e-01
5.040000000000000036e-01
5.040000000000000036e-01
4.959999999999999964e-01
4.959999999999999964e-01
4.959999999999999964e-01
5.040000000000000036e-01
4.959999999999999964e-01
5.040000000000000036e-01
5.040000000000000036e-01
5.040000000000000036e-01
5.040000000000000036e-01
5.040000000000000036e-01
5.040000000000000036e-01
5.040000000000000036e-01
5.040000000000000036e-01
5.040000000000000036e-01
4.959999999999999964e-01
5.040000000000000036e-01
5.040000000000000036e-01
4.959999999999999964e-01
5.040000000000000036e-01
4.959999999999999964e-01
5.040000000000000036e-01
4.959999999999999964e-01
4.959999999999999964e-01
4.959999999999999964e-01
4.959999999999999964e-01
4.959999999999999964e-01
4.959999999999999964e-01
4.959999999999999964e-01
5.040000000000000036e-01
4.959999999999999964e-01
5.040000000000000036e-01
4.959999999999999964e-01
4.959999999999999964e-01
5.040000000000000036e-01
4.959999999999999964e-01
5.040000000000000036e-01
4.959999999999999964e-01
5.040000000000000036e-01
5.040000000000000036e-01
4.959999999999999964e-01
5.040000000000000036e-01
5.040000000000000036e-01
4.959999999999999964e-01
5.040000000000000036e-01
5.040000000000000036e-01
5.040000000000000036e-01
5.040000000000000036e-01
5.040000000000000036e-01
5.040000000000000036e-01
5.040000000000000036e-01
5.040000000000000036e-01
5.040000000000000036e-01
5.040000000000000036e-01
5.040000000000000036e-01
5.040000000000000036e-01
5.120000000000000107e-01
5.040000000000000036e-01
5.040000000000000036e-01
5.040000000000000036e-01
5.040000000000000036e-01
5.040000000000000036e-01
4.959999999999999964e-01
5.040000000000000036e-01
4.959999999999999964e-01
4.959999999999999964e-01
5.040000000000000036e-01
4.959999999999999964e-01
4.959999999999999964e-01
4.959999999999999964e-01
4.879999999999999893e-01
4.959999999999999964e-01
4.959999999999999964e-01
4.879999999999999893e-01
4.959999999999999964e-01
4.879999999999999893e-01
4.959999999999999964e-01
4.879999999999999893e-01
4.959999999999999964e-01
4.879999999999999893e-01
