# Supplementary material for: Entropy Analysis of RR-Time Series From Stress Tests
Source: Front Physiol. 2020 Aug 12;11:981. doi: 10.3389/fphys.2020.00981 (PMC7438833; doi:10.3389/fphys.2020.00981)
Supplement: Supplementary file 1 [file Data_Sheet_1.ZIP › Data/Adults/Activity/AS_05_a.txt]

4.959999999999999964e-01
4.959999999999999964e-01
4.959999999999999964e-01
4.959999999999999964e-01
4.879999999999999893e-01
5.040000000000000036e-01
4.959999999999999964e-01
4.959999999999999964e-01
4.879999999999999893e-01
4.959999999999999964e-01
4.959999999999999964e-01
4.959999999999999964e-01
4.959999999999999964e-01
4.879999999999999893e-01
4.959999999999999964e-01
4.879999999999999893e-01
6.880000000000000560e-01
2.959999999999999853e-01
4.959999999999999964e-01
4.879999999999999893e-01
4.959999999999999964e-01
4.160000000000000364e-01
5.760000000000000675e-01
5.040000000000000036e-01
4.959999999999999964e-01
4.879999999999999893e-01
4.959999999999999964e-01
4.879999999999999893e-01
4.959999999999999964e-01
4.879999999999999893e-01
9.759999999999999787e-01
4.879999999999999893e-01
4.879999999999999893e-01
4.959999999999999964e-01
4.959999999999999964e-01
4.879999999999999893e-01
4.959999999999999964e-01
5.040000000000000036e-01
4.959999999999999964e-01
5.040000000000000036e-01
4.959999999999999964e-01
6.400000000000000133e-01
3.599999999999999867e-01
5.040000000000000036e-01
4.959999999999999964e-01
4.959999999999999964e-01
4.959999999999999964e-01
4.959999999999999964e-01
4.959999999999999964e-01
4.959999999999999964e-01
4.959999999999999964e-01
4.879999999999999893e-01
5.040000000000000036e-01
4.959999999999999964e-01
5.040000000000000036e-01
5.040000000000000036e-01
4.959999999999999964e-01
5.040000000000000036e-01
5.120000000000000107e-01
5.040000000000000036e-01
5.040000000000000036e-01
1.016000000000000014e+00
5.040000000000000036e-01
5.120000000000000107e-01
5.040000000000000036e-01
5.040000000000000036e-01
5.040000000000000036e-01
5.040000000000000036e-01
4.959999999999999964e-01
5.040000000000000036e-01
4.959999999999999964e-01
4.959999999999999964e-01
5.040000000000000036e-01
5.040000000000000036e-01
5.200000000000000178e-01
5.200000000000000178e-01
5.200000000000000178e-01
5.200000000000000178e-01
5.200000000000000178e-01
5.120000000000000107e-01
5.120000000000000107e-01
5.120000000000000107e-01
5.040000000000000036e-01
5.040000000000000036e-01
5.040000000000000036e-01
5.040000000000000036e-01
5.040000000000000036e-01
5.040000000000000036e-01
4.959999999999999964e-01
5.040000000000000036e-01
5.040000000000000036e-01
4.959999999999999964e-01
4.959999999999999964e-01
4.959999999999999964e-01
4.959999999999999964e-01
5.040000000000000036e-01
4.959999999999999964e-01
4.959999999999999964e-01
5.040000000000000036e-01
4.959999999999999964e-01
4.959999999999999964e-01
4.959999999999999964e-01
4.959999999999999964e-01
4.959999999999999964e-01
4.959999999999999964e-01
4.879999999999999893e-01
4.959999999999999964e-01
4.879999999999999893e-01
4.959999999999999964e-01
4.879999999999999893e-01
4.959999999999999964e-01
4.879999999999999893e-01
4.879999999999999893e-01
4.879999999999999893e-01
4.959999999999999964e-01
4.879999999999999893e-01
3.679999999999999938e-01
6.159999999999999920e-01
4.959999999999999964e-01
4.799999999999999822e-01
4.879999999999999893e-01
4.879999999999999893e-01
4.879999999999999893e-01
4.799999999999999822e-01
4.879999999999999893e-01
3.679999999999999938e-01
5.919999999999999707e-01
4.959999999999999964e-01
4.799999999999999822e-01
4.879999999999999893e-01
4.799999999999999822e-01
4.799999999999999822e-01
4.879999999999999893e-01
4.799999999999999822e-01
4.879999999999999893e-01
4.879999999999999893e-01
4.879999999999999893e-01
4.959999999999999964e-01
4.879999999999999893e-01
4.959999999999999964e-01
4.959999999999999964e-01
4.160000000000000364e-01
5.760000000000000675e-01
4.959999999999999964e-01
4.959999999999999964e-01
4.879999999999999893e-01
4.799999999999999822e-01
4.879999999999999893e-01
4.879999999999999893e-01
4.879999999999999893e-01
4.879999999999999893e-01
4.879999999999999893e-01
5.040000000000000036e-01
5.040000000000000036e-01
3.840000000000000080e-01
6.239999999999999991e-01
5.120000000000000107e-01
5.040000000000000036e-01
4.959999999999999964e-01
3.679999999999999938e-01
6.239999999999999991e-01
4.959999999999999964e-01
4.959999999999999964e-01
4.799999999999999822e-01
3.760000000000000009e-01
5.919999999999999707e-01
4.959999999999999964e-01
4.879999999999999893e-01
4.879999999999999893e-01
4.799999999999999822e-01
4.879999999999999893e-01
4.959999999999999964e-01
4.879999999999999893e-01
4.959999999999999964e-01
4.959999999999999964e-01
4.959999999999999964e-01
4.959999999999999964e-01
5.040000000000000036e-01
1.016000000000000014e+00
5.040000000000000036e-01
5.040000000000000036e-01
5.200000000000000178e-01
5.040000000000000036e-01
5.040000000000000036e-01
5.040000000000000036e-01
5.120000000000000107e-01
5.040000000000000036e-01
5.040000000000000036e-01
3.760000000000000009e-01
6.320000000000000062e-01
4.959999999999999964e-01
4.959999999999999964e-01
4.959999999999999964e-01
4.959999999999999964e-01
4.879999999999999893e-01
4.959999999999999964e-01
5.040000000000000036e-01
5.120000000000000107e-01
4.959999999999999964e-01
5.040000000000000036e-01
5.040000000000000036e-01
5.120000000000000107e-01
5.040000000000000036e-01
5.040000000000000036e-01
5.040000000000000036e-01
4.959999999999999964e-01
5.040000000000000036e-01
4.959999999999999964e-01
4.959999999999999964e-01
4.959999999999999964e-01
4.879999999999999893e-01
4.879999999999999893e-01
4.879999999999999893e-01
4.799999999999999822e-01
4.799999999999999822e-01
4.879999999999999893e-01
4.879999999999999893e-01
3.840000000000000080e-01
5.999999999999999778e-01
4.879999999999999893e-01
4.959999999999999964e-01
4.959999999999999964e-01
4.879999999999999893e-01
4.879999999999999893e-01
4.879999999999999893e-01
4.879999999999999893e-01
4.799999999999999822e-01
4.879999999999999893e-01
4.799999999999999822e-01
4.799999999999999822e-01
4.799999999999999822e-01
4.799999999999999822e-01
4.879999999999999893e-01
4.799999999999999822e-01
4.879999999999999893e-01
4.799999999999999822e-01
4.879999999999999893e-01
4.799999999999999822e-01
3.920000000000000151e-01
5.839999999999999636e-01
4.799999999999999822e-01
4.799999999999999822e-01
4.799999999999999822e-01
3.679999999999999938e-01
5.760000000000000675e-01
4.799999999999999822e-01
4.720000000000000306e-01
4.720000000000000306e-01
4.640000000000000235e-01
4.720000000000000306e-01
3.920000000000000151e-01
5.520000000000000462e-01
4.720000000000000306e-01
4.640000000000000235e-01
4.720000000000000306e-01
4.720000000000000306e-01
4.799999999999999822e-01
4.799999999999999822e-01
4.720000000000000306e-01
4.879999999999999893e-01
3.679999999999999938e-01
5.999999999999999778e-01
4.799999999999999822e-01
4.799999999999999822e-01
4.879999999999999893e-01
4.799999999999999822e-01
4.799999999999999822e-01
4.720000000000000306e-01
4.799999999999999822e-01
4.799999999999999822e-01
4.799999999999999822e-01
4.720000000000000306e-01
4.799999999999999822e-01
4.799999999999999822e-01
4.799999999999999822e-01
4.799999999999999822e-01
4.799999999999999822e-01
9.599999999999999645e-01
4.879999999999999893e-01
4.799999999999999822e-01
4.799999999999999822e-01
4.799999999999999822e-01
4.799999999999999822e-01
4.799999999999999822e-01
4.799999999999999822e-01
4.720000000000000306e-01
3.519999999999999796e-01
5.999999999999999778e-01
4.799999999999999822e-01
4.720000000000000306e-01
4.720000000000000306e-01
4.720000000000000306e-01
4.640000000000000235e-01
4.720000000000000306e-01
4.720000000000000306e-01
4.640000000000000235e-01
4.640000000000000235e-01
4.720000000000000306e-01
4.720000000000000306e-01
4.720000000000000306e-01
9.440000000000000613e-01
4.799999999999999822e-01
4.799999999999999822e-01
4.720000000000000306e-01
4.799999999999999822e-01
4.720000000000000306e-01
4.720000000000000306e-01
4.720000000000000306e-01
4.720000000000000306e-01
4.720000000000000306e-01
4.799999999999999822e-01
4.720000000000000306e-01
3.280000000000000138e-01
1.088000000000000078e+00
6.320000000000000062e-01
3.039999999999999925e-01
4.799999999999999822e-01
4.640000000000000235e-01
4.720000000000000306e-01
3.840000000000000080e-01
5.440000000000000391e-01
4.640000000000000235e-01
4.560000000000000164e-01
4.640000000000000235e-01
4.560000000000000164e-01
4.560000000000000164e-01
3.840000000000000080e-01
5.600000000000000533e-01
4.799999999999999822e-01
4.799999999999999822e-01
4.879999999999999893e-01
3.760000000000000009e-01
5.919999999999999707e-01
4.959999999999999964e-01
4.879999999999999893e-01
4.879999999999999893e-01
3.519999999999999796e-01
6.159999999999999920e-01
4.959999999999999964e-01
4.799999999999999822e-01
4.879999999999999893e-01
3.920000000000000151e-01
5.680000000000000604e-01
4.799999999999999822e-01
4.720000000000000306e-01
4.799999999999999822e-01
4.720000000000000306e-01
4.720000000000000306e-01
4.720000000000000306e-01
4.640000000000000235e-01
4.720000000000000306e-01
4.720000000000000306e-01
4.720000000000000306e-01
4.720000000000000306e-01
4.720000000000000306e-01
4.720000000000000306e-01
4.799999999999999822e-01
4.720000000000000306e-01
4.799999999999999822e-01
4.720000000000000306e-01
4.799999999999999822e-01
4.799999999999999822e-01
4.799999999999999822e-01
4.879999999999999893e-01
4.720000000000000306e-01
4.799999999999999822e-01
4.799999999999999822e-01
9.520000000000000684e-01
4.799999999999999822e-01
4.799999999999999822e-01
4.720000000000000306e-01
4.640000000000000235e-01
4.640000000000000235e-01
4.720000000000000306e-01
4.640000000000000235e-01
4.720000000000000306e-01
4.720000000000000306e-01
4.720000000000000306e-01
4.720000000000000306e-01
4.799999999999999822e-01
4.799999999999999822e-01
3.679999999999999938e-01
5.999999999999999778e-01
4.879999999999999893e-01
4.879999999999999893e-01
4.799999999999999822e-01
4.799999999999999822e-01
4.879999999999999893e-01
4.799999999999999822e-01
4.799999999999999822e-01
4.879999999999999893e-01
3.599999999999999867e-01
6.079999999999999849e-01
4.879999999999999893e-01
4.799999999999999822e-01
4.720000000000000306e-01
3.519999999999999796e-01
5.999999999999999778e-01
4.799999999999999822e-01
4.720000000000000306e-01
4.720000000000000306e-01
4.640000000000000235e-01
4.720000000000000306e-01
3.760000000000000009e-01
5.680000000000000604e-01
4.720000000000000306e-01
4.720000000000000306e-01
4.799999999999999822e-01
4.720000000000000306e-01
4.720000000000000306e-01
4.799999999999999822e-01
4.799999999999999822e-01
4.720000000000000306e-01
4.879999999999999893e-01
4.799999999999999822e-01
4.799999999999999822e-01
3.920000000000000151e-01
5.040000000000000036e-01
2.880000000000000338e-01
2.880000000000000338e-01
4.879999999999999893e-01
4.879999999999999893e-01
4.799999999999999822e-01
3.760000000000000009e-01
5.919999999999999707e-01
4.799999999999999822e-01
4.720000000000000306e-01
3.440000000000000280e-01
5.999999999999999778e-01
4.720000000000000306e-01
4.720000000000000306e-01
4.640000000000000235e-01
4.640000000000000235e-01
4.640000000000000235e-01
3.679999999999999938e-01
5.760000000000000675e-01
4.720000000000000306e-01
4.640000000000000235e-01
4.720000000000000306e-01
3.679999999999999938e-01
5.839999999999999636e-01
6.079999999999999849e-01
3.360000000000000209e-01
4.799999999999999822e-01
4.720000000000000306e-01
4.720000000000000306e-01
9.440000000000000613e-01
4.799999999999999822e-01
4.799999999999999822e-01
4.799999999999999822e-01
3.760000000000000009e-01
5.839999999999999636e-01
4.879999999999999893e-01
4.799999999999999822e-01
4.720000000000000306e-01
4.160000000000000364e-01
5.440000000000000391e-01
4.799999999999999822e-01
4.799999999999999822e-01
4.720000000000000306e-01
3.760000000000000009e-01
5.760000000000000675e-01
4.799999999999999822e-01
4.799999999999999822e-01
3.679999999999999938e-01
5.760000000000000675e-01
6.159999999999999920e-01
3.360000000000000209e-01
4.720000000000000306e-01
4.720000000000000306e-01
4.640000000000000235e-01
4.799999999999999822e-01
4.640000000000000235e-01
4.720000000000000306e-01
4.720000000000000306e-01
4.720000000000000306e-01
4.799999999999999822e-01
3.599999999999999867e-01
5.919999999999999707e-01
4.799999999999999822e-01
4.799999999999999822e-01
4.799999999999999822e-01
4.799999999999999822e-01
4.720000000000000306e-01
4.080000000000000293e-01
5.520000000000000462e-01
4.799999999999999822e-01
8.559999999999999831e-01
5.760000000000000675e-01
4.799999999999999822e-01
4.720000000000000306e-01
3.599999999999999867e-01
5.999999999999999778e-01
4.720000000000000306e-01
4.720000000000000306e-01
4.799999999999999822e-01
4.799999999999999822e-01
4.720000000000000306e-01
4.720000000000000306e-01
4.640000000000000235e-01
4.799999999999999822e-01
3.760000000000000009e-01
5.680000000000000604e-01
4.720000000000000306e-01
4.720000000000000306e-01
4.720000000000000306e-01
3.679999999999999938e-01
5.680000000000000604e-01
4.640000000000000235e-01
4.720000000000000306e-01
4.640000000000000235e-01
3.679999999999999938e-01
5.600000000000000533e-01
4.640000000000000235e-01
4.560000000000000164e-01
3.760000000000000009e-01
5.520000000000000462e-01
4.640000000000000235e-01
4.640000000000000235e-01
4.640000000000000235e-01
4.720000000000000306e-01
4.640000000000000235e-01
4.720000000000000306e-01
4.720000000000000306e-01
4.720000000000000306e-01
4.799999999999999822e-01
3.679999999999999938e-01
5.919999999999999707e-01
4.799999999999999822e-01
4.720000000000000306e-01
4.799999999999999822e-01
4.720000000000000306e-01
4.799999999999999822e-01
4.720000000000000306e-01
4.720000000000000306e-01
3.599999999999999867e-01
5.999999999999999778e-01
4.720000000000000306e-01
4.799999999999999822e-01
4.720000000000000306e-01
4.799999999999999822e-01
4.720000000000000306e-01
4.799999999999999822e-01
4.720000000000000306e-01
3.599999999999999867e-01
6.079999999999999849e-01
4.799999999999999822e-01
4.799999999999999822e-01
4.879999999999999893e-01
4.799999999999999822e-01
3.440000000000000280e-01
6.159999999999999920e-01
4.799999999999999822e-01
4.879999999999999893e-01
4.799999999999999822e-01
4.799999999999999822e-01
3.760000000000000009e-01
5.839999999999999636e-01
4.799999999999999822e-01
4.720000000000000306e-01
4.799999999999999822e-01
4.799999999999999822e-01
3.519999999999999796e-01
6.159999999999999920e-01
4.799999999999999822e-01
4.799999999999999822e-01
4.799999999999999822e-01
4.799999999999999822e-01
4.959999999999999964e-01
4.720000000000000306e-01
4.799999999999999822e-01
4.879999999999999893e-01
4.879999999999999893e-01
4.879999999999999893e-01
4.879999999999999893e-01
4.959999999999999964e-01
4.959999999999999964e-01
4.879999999999999893e-01
3.920000000000000151e-01
5.040000000000000036e-01
5.919999999999999707e-01
4.959999999999999964e-01
4.959999999999999964e-01
4.879999999999999893e-01
4.959999999999999964e-01
4.959999999999999964e-01
4.959999999999999964e-01
3.440000000000000280e-01
6.400000000000000133e-01
5.040000000000000036e-01
4.879999999999999893e-01
4.959999999999999964e-01
4.879999999999999893e-01
3.599999999999999867e-01
6.320000000000000062e-01
4.959999999999999964e-01
4.959999999999999964e-01
4.879999999999999893e-01
4.959999999999999964e-01
4.959999999999999964e-01
4.959999999999999964e-01
3.440000000000000280e-01
6.400000000000000133e-01
4.879999999999999893e-01
4.879999999999999893e-01
4.879999999999999893e-01
4.799999999999999822e-01
3.599999999999999867e-01
5.999999999999999778e-01
4.799999999999999822e-01
4.720000000000000306e-01
4.799999999999999822e-01
3.760000000000000009e-01
5.680000000000000604e-01
4.640000000000000235e-01
4.720000000000000306e-01
4.640000000000000235e-01
4.640000000000000235e-01
4.640000000000000235e-01
4.160000000000000364e-01
5.120000000000000107e-01
4.720000000000000306e-01
4.640000000000000235e-01
4.640000000000000235e-01
4.640000000000000235e-01
4.720000000000000306e-01
4.720000000000000306e-01
4.640000000000000235e-01
3.920000000000000151e-01
5.520000000000000462e-01
4.799999999999999822e-01
4.720000000000000306e-01
4.720000000000000306e-01
4.720000000000000306e-01
3.679999999999999938e-01
5.839999999999999636e-01
4.799999999999999822e-01
4.720000000000000306e-01
4.799999999999999822e-01
3.519999999999999796e-01
5.919999999999999707e-01
4.799999999999999822e-01
4.640000000000000235e-01
4.720000000000000306e-01
4.720000000000000306e-01
4.640000000000000235e-01
3.679999999999999938e-01
5.680000000000000604e-01
4.720000000000000306e-01
4.720000000000000306e-01
4.640000000000000235e-01
4.640000000000000235e-01
4.720000000000000306e-01
4.720000000000000306e-01
9.440000000000000613e-01
4.720000000000000306e-01
4.720000000000000306e-01
4.799999999999999822e-01
4.720000000000000306e-01
4.799999999999999822e-01
4.720000000000000306e-01
4.720000000000000306e-01
4.720000000000000306e-01
4.720000000000000306e-01
4.799999999999999822e-01
4.799999999999999822e-01
4.720000000000000306e-01
4.799999999999999822e-01
3.519999999999999796e-01
6.159999999999999920e-01
4.879999999999999893e-01
4.799999999999999822e-01
4.799999999999999822e-01
3.599999999999999867e-01
5.999999999999999778e-01
4.799999999999999822e-01
4.799999999999999822e-01
4.799999999999999822e-01
4.720000000000000306e-01
4.720000000000000306e-01
4.720000000000000306e-01
4.720000000000000306e-01
3.519999999999999796e-01
5.999999999999999778e-01
4.720000000000000306e-01
4.799999999999999822e-01
4.720000000000000306e-01
4.720000000000000306e-01
4.720000000000000306e-01
4.720000000000000306e-01
4.720000000000000306e-01
4.799999999999999822e-01
4.799999999999999822e-01
3.760000000000000009e-01
5.919999999999999707e-01
4.799999999999999822e-01
4.879999999999999893e-01
4.799999999999999822e-01
3.840000000000000080e-01
5.360000000000000320e-01
5.120000000000000107e-01
4.720000000000000306e-01
4.720000000000000306e-01
3.599999999999999867e-01
5.839999999999999636e-01
4.720000000000000306e-01
4.720000000000000306e-01
3.679999999999999938e-01
5.680000000000000604e-01
4.720000000000000306e-01
4.640000000000000235e-01
4.720000000000000306e-01
3.840000000000000080e-01
5.440000000000000391e-01
4.720000000000000306e-01
4.640000000000000235e-01
4.640000000000000235e-01
3.760000000000000009e-01
5.520000000000000462e-01
4.640000000000000235e-01
4.720000000000000306e-01
4.640000000000000235e-01
4.640000000000000235e-01
4.720000000000000306e-01
3.519999999999999796e-01
5.919999999999999707e-01
4.720000000000000306e-01
4.640000000000000235e-01
4.720000000000000306e-01
4.720000000000000306e-01
4.720000000000000306e-01
4.799999999999999822e-01
4.720000000000000306e-01
4.799999999999999822e-01
4.799999999999999822e-01
4.879999999999999893e-01
4.879999999999999893e-01
4.879999999999999893e-01
4.879999999999999893e-01
4.879999999999999893e-01
4.879999999999999893e-01
4.879999999999999893e-01
4.959999999999999964e-01
4.959999999999999964e-01
4.879999999999999893e-01
4.959999999999999964e-01
4.959999999999999964e-01
4.879999999999999893e-01
4.959999999999999964e-01
4.959999999999999964e-01
4.959999999999999964e-01
4.959999999999999964e-01
4.879999999999999893e-01
4.959999999999999964e-01
4.879999999999999893e-01
4.799999999999999822e-01
4.879999999999999893e-01
4.879999999999999893e-01
4.879999999999999893e-01
4.879999999999999893e-01
4.879999999999999893e-01
3.760000000000000009e-01
4.959999999999999964e-01
5.839999999999999636e-01
6.079999999999999849e-01
3.679999999999999938e-01
4.879999999999999893e-01
3.440000000000000280e-01
6.159999999999999920e-01
4.720000000000000306e-01
4.799999999999999822e-01
4.720000000000000306e-01
9.360000000000000542e-01
4.720000000000000306e-01
4.720000000000000306e-01
4.720000000000000306e-01
4.720000000000000306e-01
4.640000000000000235e-01
4.799999999999999822e-01
4.799999999999999822e-01
3.679999999999999938e-01
5.839999999999999636e-01
4.879999999999999893e-01
4.799999999999999822e-01
4.799999999999999822e-01
9.599999999999999645e-01
4.799999999999999822e-01
4.799999999999999822e-01
4.720000000000000306e-01
4.720000000000000306e-01
4.799999999999999822e-01
4.720000000000000306e-01
4.799999999999999822e-01
4.799999999999999822e-01
4.720000000000000306e-01
3.599999999999999867e-01
6.079999999999999849e-01
4.799999999999999822e-01
4.799999999999999822e-01
3.519999999999999796e-01
6.079999999999999849e-01
4.879999999999999893e-01
4.720000000000000306e-01
3.760000000000000009e-01
5.760000000000000675e-01
4.799999999999999822e-01
4.720000000000000306e-01
4.720000000000000306e-01
4.720000000000000306e-01
4.720000000000000306e-01
4.720000000000000306e-01
4.799999999999999822e-01
4.720000000000000306e-01
4.799999999999999822e-01
4.799999999999999822e-01
4.879999999999999893e-01
4.799999999999999822e-01
4.799999999999999822e-01
4.879999999999999893e-01
4.879999999999999893e-01
4.799999999999999822e-01
4.799999999999999822e-01
4.799999999999999822e-01
4.160000000000000364e-01
5.360000000000000320e-01
4.879999999999999893e-01
3.840000000000000080e-01
5.760000000000000675e-01
4.799999999999999822e-01
4.799999999999999822e-01
3.840000000000000080e-01
5.839999999999999636e-01
4.720000000000000306e-01
4.799999999999999822e-01
3.760000000000000009e-01
5.680000000000000604e-01
4.799999999999999822e-01
4.640000000000000235e-01
3.440000000000000280e-01
5.919999999999999707e-01
4.720000000000000306e-01
4.640000000000000235e-01
4.640000000000000235e-01
4.640000000000000235e-01
4.640000000000000235e-01
4.640000000000000235e-01
4.640000000000000235e-01
4.640000000000000235e-01
4.720000000000000306e-01
4.720000000000000306e-01
4.720000000000000306e-01
4.720000000000000306e-01
4.720000000000000306e-01
4.720000000000000306e-01
4.720000000000000306e-01
4.720000000000000306e-01
4.720000000000000306e-01
4.720000000000000306e-01
4.799999999999999822e-01
4.720000000000000306e-01
4.799999999999999822e-01
4.720000000000000306e-01
4.799999999999999822e-01
4.799999999999999822e-01
3.679999999999999938e-01
5.760000000000000675e-01
4.720000000000000306e-01
4.720000000000000306e-01
4.720000000000000306e-01
4.640000000000000235e-01
4.640000000000000235e-01
4.640000000000000235e-01
4.640000000000000235e-01
3.679999999999999938e-01
5.600000000000000533e-01
4.720000000000000306e-01
3.840000000000000080e-01
5.360000000000000320e-01
4.720000000000000306e-01
4.560000000000000164e-01
4.640000000000000235e-01
4.560000000000000164e-01
4.640000000000000235e-01
4.640000000000000235e-01
4.640000000000000235e-01
4.640000000000000235e-01
4.640000000000000235e-01
4.720000000000000306e-01
3.519999999999999796e-01
5.999999999999999778e-01
4.799999999999999822e-01
4.720000000000000306e-01
4.720000000000000306e-01
4.799999999999999822e-01
4.799999999999999822e-01
4.720000000000000306e-01
4.799999999999999822e-01
4.879999999999999893e-01
4.879999999999999893e-01
4.799999999999999822e-01
4.879999999999999893e-01
4.959999999999999964e-01
4.879999999999999893e-01
4.879999999999999893e-01
4.959999999999999964e-01
4.879999999999999893e-01
4.959999999999999964e-01
3.280000000000000138e-01
6.560000000000000275e-01
4.959999999999999964e-01
4.879999999999999893e-01
4.879999999999999893e-01
3.440000000000000280e-01
6.239999999999999991e-01
4.799999999999999822e-01
4.799999999999999822e-01
4.799999999999999822e-01
4.799999999999999822e-01
4.799999999999999822e-01
3.519999999999999796e-01
6.079999999999999849e-01
4.879999999999999893e-01
4.799999999999999822e-01
3.519999999999999796e-01
6.079999999999999849e-01
4.799999999999999822e-01
4.879999999999999893e-01
3.519999999999999796e-01
6.079999999999999849e-01
4.799999999999999822e-01
4.799999999999999822e-01
4.799999999999999822e-01
4.799999999999999822e-01
4.879999999999999893e-01
4.799999999999999822e-01
4.799999999999999822e-01
3.920000000000000151e-01
5.839999999999999636e-01
4.879999999999999893e-01
4.879999999999999893e-01
3.679999999999999938e-01
5.999999999999999778e-01
4.799999999999999822e-01
4.799999999999999822e-01
3.760000000000000009e-01
7.760000000000000231e-01
2.880000000000000338e-01
4.799999999999999822e-01
4.720000000000000306e-01
4.720000000000000306e-01
3.360000000000000209e-01
5.999999999999999778e-01
4.720000000000000306e-01
4.720000000000000306e-01
4.640000000000000235e-01
4.720000000000000306e-01
4.720000000000000306e-01
4.720000000000000306e-01
4.720000000000000306e-01
4.720000000000000306e-01
4.799999999999999822e-01
4.799999999999999822e-01
4.799999999999999822e-01
4.879999999999999893e-01
4.799999999999999822e-01
4.879999999999999893e-01
4.879999999999999893e-01
4.879999999999999893e-01
4.879999999999999893e-01
4.879999999999999893e-01
4.879999999999999893e-01
4.879999999999999893e-01
4.879999999999999893e-01
4.879999999999999893e-01
4.799999999999999822e-01
3.519999999999999796e-01
6.239999999999999991e-01
4.879999999999999893e-01
4.799999999999999822e-01
4.879999999999999893e-01
4.799999999999999822e-01
4.799999999999999822e-01
3.519999999999999796e-01
6.159999999999999920e-01
4.879999999999999893e-01
4.799999999999999822e-01
4.720000000000000306e-01
4.799999999999999822e-01
4.720000000000000306e-01
3.519999999999999796e-01
6.079999999999999849e-01
4.799999999999999822e-01
4.799999999999999822e-01
4.720000000000000306e-01
4.799999999999999822e-01
3.840000000000000080e-01
5.680000000000000604e-01
4.879999999999999893e-01
4.879999999999999893e-01
4.879999999999999893e-01
3.519999999999999796e-01
6.239999999999999991e-01
4.959999999999999964e-01
4.879999999999999893e-01
4.879999999999999893e-01
3.679999999999999938e-01
5.999999999999999778e-01
4.879999999999999893e-01
4.799999999999999822e-01
4.799999999999999822e-01
4.080000000000000293e-01
5.520000000000000462e-01
4.879999999999999893e-01
4.879999999999999893e-01
4.799999999999999822e-01
3.920000000000000151e-01
5.839999999999999636e-01
4.879999999999999893e-01
4.879999999999999893e-01
3.519999999999999796e-01
6.239999999999999991e-01
4.799999999999999822e-01
4.799999999999999822e-01
3.679999999999999938e-01
