# Supplementary material for: Entropy Analysis of RR-Time Series From Stress Tests
Source: Front Physiol. 2020 Aug 12;11:981. doi: 10.3389/fphys.2020.00981 (PMC7438833; doi:10.3389/fphys.2020.00981)
Supplement: Supplementary file 1 [file Data_Sheet_1.ZIP › Data/Adults/Activity/AS_06_a.txt]

5.919999999999999707e-01
5.919999999999999707e-01
5.839999999999999636e-01
5.760000000000000675e-01
5.760000000000000675e-01
5.600000000000000533e-01
5.680000000000000604e-01
5.760000000000000675e-01
5.680000000000000604e-01
5.760000000000000675e-01
5.760000000000000675e-01
5.839999999999999636e-01
5.760000000000000675e-01
5.760000000000000675e-01
5.999999999999999778e-01
5.919999999999999707e-01
5.999999999999999778e-01
6.079999999999999849e-01
5.839999999999999636e-01
5.839999999999999636e-01
5.919999999999999707e-01
5.999999999999999778e-01
5.919999999999999707e-01
5.919999999999999707e-01
5.919999999999999707e-01
5.919999999999999707e-01
5.839999999999999636e-01
5.999999999999999778e-01
5.919999999999999707e-01
5.919999999999999707e-01
5.919999999999999707e-01
5.919999999999999707e-01
5.839999999999999636e-01
5.919999999999999707e-01
5.999999999999999778e-01
5.839999999999999636e-01
5.999999999999999778e-01
5.919999999999999707e-01
5.919999999999999707e-01
5.999999999999999778e-01
5.919999999999999707e-01
5.839999999999999636e-01
5.760000000000000675e-01
5.839999999999999636e-01
5.760000000000000675e-01
5.680000000000000604e-01
5.680000000000000604e-01
5.680000000000000604e-01
5.919999999999999707e-01
5.999999999999999778e-01
5.999999999999999778e-01
5.919999999999999707e-01
5.919999999999999707e-01
5.839999999999999636e-01
5.600000000000000533e-01
5.520000000000000462e-01
5.600000000000000533e-01
5.680000000000000604e-01
5.680000000000000604e-01
5.760000000000000675e-01
5.760000000000000675e-01
5.680000000000000604e-01
5.600000000000000533e-01
5.520000000000000462e-01
5.520000000000000462e-01
5.520000000000000462e-01
5.520000000000000462e-01
5.520000000000000462e-01
5.440000000000000391e-01
5.440000000000000391e-01
5.600000000000000533e-01
5.760000000000000675e-01
5.919999999999999707e-01
5.919999999999999707e-01
5.760000000000000675e-01
5.919999999999999707e-01
6.079999999999999849e-01
5.839999999999999636e-01
5.680000000000000604e-01
5.680000000000000604e-01
5.760000000000000675e-01
5.839999999999999636e-01
5.760000000000000675e-01
5.680000000000000604e-01
5.839999999999999636e-01
5.760000000000000675e-01
5.680000000000000604e-01
5.680000000000000604e-01
5.760000000000000675e-01
6.079999999999999849e-01
6.159999999999999920e-01
6.320000000000000062e-01
6.159999999999999920e-01
6.159999999999999920e-01
5.999999999999999778e-01
5.919999999999999707e-01
5.839999999999999636e-01
5.839999999999999636e-01
5.999999999999999778e-01
5.999999999999999778e-01
6.079999999999999849e-01
5.839999999999999636e-01
5.919999999999999707e-01
5.919999999999999707e-01
5.999999999999999778e-01
5.839999999999999636e-01
5.919999999999999707e-01
5.760000000000000675e-01
5.760000000000000675e-01
5.600000000000000533e-01
5.600000000000000533e-01
5.600000000000000533e-01
5.680000000000000604e-01
5.839999999999999636e-01
5.839999999999999636e-01
5.680000000000000604e-01
5.600000000000000533e-01
5.760000000000000675e-01
5.760000000000000675e-01
5.839999999999999636e-01
5.839999999999999636e-01
5.760000000000000675e-01
5.600000000000000533e-01
5.520000000000000462e-01
5.520000000000000462e-01
5.600000000000000533e-01
5.680000000000000604e-01
5.680000000000000604e-01
5.520000000000000462e-01
5.680000000000000604e-01
5.680000000000000604e-01
5.760000000000000675e-01
5.760000000000000675e-01
5.680000000000000604e-01
5.839999999999999636e-01
5.680000000000000604e-01
5.680000000000000604e-01
5.760000000000000675e-01
5.760000000000000675e-01
5.760000000000000675e-01
5.680000000000000604e-01
5.680000000000000604e-01
5.600000000000000533e-01
5.520000000000000462e-01
5.440000000000000391e-01
5.520000000000000462e-01
5.520000000000000462e-01
5.440000000000000391e-01
5.520000000000000462e-01
5.680000000000000604e-01
5.839999999999999636e-01
5.760000000000000675e-01
5.839999999999999636e-01
5.760000000000000675e-01
5.760000000000000675e-01
5.680000000000000604e-01
5.680000000000000604e-01
5.760000000000000675e-01
5.760000000000000675e-01
5.919999999999999707e-01
5.839999999999999636e-01
5.680000000000000604e-01
5.680000000000000604e-01
5.839999999999999636e-01
5.839999999999999636e-01
5.680000000000000604e-01
5.600000000000000533e-01
5.600000000000000533e-01
5.600000000000000533e-01
5.600000000000000533e-01
5.520000000000000462e-01
5.600000000000000533e-01
5.600000000000000533e-01
5.600000000000000533e-01
5.360000000000000320e-01
5.520000000000000462e-01
5.520000000000000462e-01
5.600000000000000533e-01
5.520000000000000462e-01
5.680000000000000604e-01
5.680000000000000604e-01
5.600000000000000533e-01
5.680000000000000604e-01
5.600000000000000533e-01
5.600000000000000533e-01
5.520000000000000462e-01
5.600000000000000533e-01
5.680000000000000604e-01
5.839999999999999636e-01
5.839999999999999636e-01
5.919999999999999707e-01
5.999999999999999778e-01
6.159999999999999920e-01
6.159999999999999920e-01
5.999999999999999778e-01
6.079999999999999849e-01
5.919999999999999707e-01
5.839999999999999636e-01
5.919999999999999707e-01
5.839999999999999636e-01
5.680000000000000604e-01
5.839999999999999636e-01
5.680000000000000604e-01
5.760000000000000675e-01
5.680000000000000604e-01
5.760000000000000675e-01
5.760000000000000675e-01
5.680000000000000604e-01
5.680000000000000604e-01
5.600000000000000533e-01
5.680000000000000604e-01
5.680000000000000604e-01
5.680000000000000604e-01
5.680000000000000604e-01
5.600000000000000533e-01
5.760000000000000675e-01
5.839999999999999636e-01
5.760000000000000675e-01
5.839999999999999636e-01
5.919999999999999707e-01
5.999999999999999778e-01
5.919999999999999707e-01
5.919999999999999707e-01
5.760000000000000675e-01
5.680000000000000604e-01
5.760000000000000675e-01
5.680000000000000604e-01
5.600000000000000533e-01
5.440000000000000391e-01
5.520000000000000462e-01
5.600000000000000533e-01
5.520000000000000462e-01
5.520000000000000462e-01
5.600000000000000533e-01
5.760000000000000675e-01
5.919999999999999707e-01
5.760000000000000675e-01
5.839999999999999636e-01
5.760000000000000675e-01
5.760000000000000675e-01
5.839999999999999636e-01
5.760000000000000675e-01
5.680000000000000604e-01
5.680000000000000604e-01
5.680000000000000604e-01
5.680000000000000604e-01
5.680000000000000604e-01
5.760000000000000675e-01
5.680000000000000604e-01
5.600000000000000533e-01
5.760000000000000675e-01
5.600000000000000533e-01
5.520000000000000462e-01
5.520000000000000462e-01
5.600000000000000533e-01
5.680000000000000604e-01
5.680000000000000604e-01
5.760000000000000675e-01
5.760000000000000675e-01
5.760000000000000675e-01
5.919999999999999707e-01
5.999999999999999778e-01
5.919999999999999707e-01
5.839999999999999636e-01
5.760000000000000675e-01
5.760000000000000675e-01
5.680000000000000604e-01
5.520000000000000462e-01
5.680000000000000604e-01
5.680000000000000604e-01
5.600000000000000533e-01
5.440000000000000391e-01
5.680000000000000604e-01
5.520000000000000462e-01
5.520000000000000462e-01
5.520000000000000462e-01
5.600000000000000533e-01
5.680000000000000604e-01
5.600000000000000533e-01
5.680000000000000604e-01
5.760000000000000675e-01
5.680000000000000604e-01
5.680000000000000604e-01
5.680000000000000604e-01
5.760000000000000675e-01
5.680000000000000604e-01
5.680000000000000604e-01
5.520000000000000462e-01
5.520000000000000462e-01
5.440000000000000391e-01
5.600000000000000533e-01
5.680000000000000604e-01
5.839999999999999636e-01
5.680000000000000604e-01
5.680000000000000604e-01
5.680000000000000604e-01
5.520000000000000462e-01
5.440000000000000391e-01
5.600000000000000533e-01
5.520000000000000462e-01
5.760000000000000675e-01
5.680000000000000604e-01
5.680000000000000604e-01
5.600000000000000533e-01
5.600000000000000533e-01
5.520000000000000462e-01
5.440000000000000391e-01
5.520000000000000462e-01
5.520000000000000462e-01
5.520000000000000462e-01
5.600000000000000533e-01
5.520000000000000462e-01
5.520000000000000462e-01
5.360000000000000320e-01
5.360000000000000320e-01
5.280000000000000249e-01
5.360000000000000320e-01
5.680000000000000604e-01
5.680000000000000604e-01
5.760000000000000675e-01
5.919999999999999707e-01
5.839999999999999636e-01
5.760000000000000675e-01
5.839999999999999636e-01
5.839999999999999636e-01
5.600000000000000533e-01
5.680000000000000604e-01
5.680000000000000604e-01
5.600000000000000533e-01
5.360000000000000320e-01
5.520000000000000462e-01
5.440000000000000391e-01
5.520000000000000462e-01
5.520000000000000462e-01
5.440000000000000391e-01
5.600000000000000533e-01
5.600000000000000533e-01
5.680000000000000604e-01
5.440000000000000391e-01
5.440000000000000391e-01
5.440000000000000391e-01
5.440000000000000391e-01
5.440000000000000391e-01
5.440000000000000391e-01
5.280000000000000249e-01
5.520000000000000462e-01
5.440000000000000391e-01
5.520000000000000462e-01
5.600000000000000533e-01
5.600000000000000533e-01
5.600000000000000533e-01
5.520000000000000462e-01
5.440000000000000391e-01
5.440000000000000391e-01
5.360000000000000320e-01
5.360000000000000320e-01
5.440000000000000391e-01
5.360000000000000320e-01
5.600000000000000533e-01
5.520000000000000462e-01
5.600000000000000533e-01
5.680000000000000604e-01
5.760000000000000675e-01
5.680000000000000604e-01
5.600000000000000533e-01
5.600000000000000533e-01
5.600000000000000533e-01
5.520000000000000462e-01
5.600000000000000533e-01
5.600000000000000533e-01
5.600000000000000533e-01
5.520000000000000462e-01
5.680000000000000604e-01
5.600000000000000533e-01
5.600000000000000533e-01
5.600000000000000533e-01
5.600000000000000533e-01
5.680000000000000604e-01
5.600000000000000533e-01
5.760000000000000675e-01
5.600000000000000533e-01
5.520000000000000462e-01
5.680000000000000604e-01
5.600000000000000533e-01
5.520000000000000462e-01
5.680000000000000604e-01
5.600000000000000533e-01
5.680000000000000604e-01
5.520000000000000462e-01
5.680000000000000604e-01
5.600000000000000533e-01
5.600000000000000533e-01
5.680000000000000604e-01
5.680000000000000604e-01
5.600000000000000533e-01
5.440000000000000391e-01
5.440000000000000391e-01
5.520000000000000462e-01
5.440000000000000391e-01
5.520000000000000462e-01
5.440000000000000391e-01
5.440000000000000391e-01
5.520000000000000462e-01
5.520000000000000462e-01
5.520000000000000462e-01
5.440000000000000391e-01
5.680000000000000604e-01
5.680000000000000604e-01
5.760000000000000675e-01
5.600000000000000533e-01
5.680000000000000604e-01
5.600000000000000533e-01
5.600000000000000533e-01
5.520000000000000462e-01
5.440000000000000391e-01
5.360000000000000320e-01
5.280000000000000249e-01
5.360000000000000320e-01
5.360000000000000320e-01
5.520000000000000462e-01
5.520000000000000462e-01
5.680000000000000604e-01
5.600000000000000533e-01
5.600000000000000533e-01
5.600000000000000533e-01
5.680000000000000604e-01
5.600000000000000533e-01
5.520000000000000462e-01
5.680000000000000604e-01
5.760000000000000675e-01
5.760000000000000675e-01
5.680000000000000604e-01
5.680000000000000604e-01
5.600000000000000533e-01
5.760000000000000675e-01
5.760000000000000675e-01
5.600000000000000533e-01
5.680000000000000604e-01
5.680000000000000604e-01
5.680000000000000604e-01
5.919999999999999707e-01
5.999999999999999778e-01
5.760000000000000675e-01
5.760000000000000675e-01
5.760000000000000675e-01
5.760000000000000675e-01
5.760000000000000675e-01
5.760000000000000675e-01
5.839999999999999636e-01
5.919999999999999707e-01
5.839999999999999636e-01
5.760000000000000675e-01
5.919999999999999707e-01
5.999999999999999778e-01
5.839999999999999636e-01
5.919999999999999707e-01
5.919999999999999707e-01
6.079999999999999849e-01
5.919999999999999707e-01
5.999999999999999778e-01
5.839999999999999636e-01
5.760000000000000675e-01
5.680000000000000604e-01
5.600000000000000533e-01
5.680000000000000604e-01
5.600000000000000533e-01
5.440000000000000391e-01
5.600000000000000533e-01
5.600000000000000533e-01
5.760000000000000675e-01
5.839999999999999636e-01
5.839999999999999636e-01
5.760000000000000675e-01
5.760000000000000675e-01
5.839999999999999636e-01
5.760000000000000675e-01
5.839999999999999636e-01
5.839999999999999636e-01
5.839999999999999636e-01
5.600000000000000533e-01
5.520000000000000462e-01
5.440000000000000391e-01
5.440000000000000391e-01
5.520000000000000462e-01
5.520000000000000462e-01
5.440000000000000391e-01
5.360000000000000320e-01
5.440000000000000391e-01
5.440000000000000391e-01
5.520000000000000462e-01
5.680000000000000604e-01
5.760000000000000675e-01
5.680000000000000604e-01
5.760000000000000675e-01
5.760000000000000675e-01
5.760000000000000675e-01
5.680000000000000604e-01
5.600000000000000533e-01
5.680000000000000604e-01
5.760000000000000675e-01
5.760000000000000675e-01
5.520000000000000462e-01
5.440000000000000391e-01
5.360000000000000320e-01
5.440000000000000391e-01
5.360000000000000320e-01
5.440000000000000391e-01
5.600000000000000533e-01
5.760000000000000675e-01
5.760000000000000675e-01
5.680000000000000604e-01
5.839999999999999636e-01
6.159999999999999920e-01
6.239999999999999991e-01
6.480000000000000204e-01
5.999999999999999778e-01
5.999999999999999778e-01
5.919999999999999707e-01
5.919999999999999707e-01
5.999999999999999778e-01
5.919999999999999707e-01
5.839999999999999636e-01
5.919999999999999707e-01
5.919999999999999707e-01
5.919999999999999707e-01
5.919999999999999707e-01
5.919999999999999707e-01
6.079999999999999849e-01
5.999999999999999778e-01
5.919999999999999707e-01
6.079999999999999849e-01
5.919999999999999707e-01
5.839999999999999636e-01
5.760000000000000675e-01
5.760000000000000675e-01
5.680000000000000604e-01
5.680000000000000604e-01
5.680000000000000604e-01
5.680000000000000604e-01
5.680000000000000604e-01
5.680000000000000604e-01
5.600000000000000533e-01
5.680000000000000604e-01
5.600000000000000533e-01
5.680000000000000604e-01
5.680000000000000604e-01
5.839999999999999636e-01
5.999999999999999778e-01
5.999999999999999778e-01
5.760000000000000675e-01
5.600000000000000533e-01
5.760000000000000675e-01
5.600000000000000533e-01
5.680000000000000604e-01
5.760000000000000675e-01
5.760000000000000675e-01
5.680000000000000604e-01
5.600000000000000533e-01
5.600000000000000533e-01
5.680000000000000604e-01
5.919999999999999707e-01
5.919999999999999707e-01
6.079999999999999849e-01
6.079999999999999849e-01
6.159999999999999920e-01
6.079999999999999849e-01
5.919999999999999707e-01
5.919999999999999707e-01
5.999999999999999778e-01
5.919999999999999707e-01
5.760000000000000675e-01
5.680000000000000604e-01
5.760000000000000675e-01
5.760000000000000675e-01
5.680000000000000604e-01
5.680000000000000604e-01
5.839999999999999636e-01
5.760000000000000675e-01
5.680000000000000604e-01
5.680000000000000604e-01
5.839999999999999636e-01
5.760000000000000675e-01
5.760000000000000675e-01
5.919999999999999707e-01
5.760000000000000675e-01
5.760000000000000675e-01
5.839999999999999636e-01
5.760000000000000675e-01
5.839999999999999636e-01
5.760000000000000675e-01
5.760000000000000675e-01
5.680000000000000604e-01
5.520000000000000462e-01
5.600000000000000533e-01
5.440000000000000391e-01
5.440000000000000391e-01
5.520000000000000462e-01
5.600000000000000533e-01
5.520000000000000462e-01
5.600000000000000533e-01
5.680000000000000604e-01
5.760000000000000675e-01
5.600000000000000533e-01
5.520000000000000462e-01
5.600000000000000533e-01
5.600000000000000533e-01
5.600000000000000533e-01
5.760000000000000675e-01
5.680000000000000604e-01
5.680000000000000604e-01
5.680000000000000604e-01
5.680000000000000604e-01
5.600000000000000533e-01
5.760000000000000675e-01
5.760000000000000675e-01
5.839999999999999636e-01
5.760000000000000675e-01
5.919999999999999707e-01
5.760000000000000675e-01
5.760000000000000675e-01
5.760000000000000675e-01
5.839999999999999636e-01
5.919999999999999707e-01
5.919999999999999707e-01
5.839999999999999636e-01
5.760000000000000675e-01
5.760000000000000675e-01
5.600000000000000533e-01
5.839999999999999636e-01
5.919999999999999707e-01
5.839999999999999636e-01
5.999999999999999778e-01
6.239999999999999991e-01
6.159999999999999920e-01
5.999999999999999778e-01
5.760000000000000675e-01
5.600000000000000533e-01
5.680000000000000604e-01
5.600000000000000533e-01
5.600000000000000533e-01
5.760000000000000675e-01
5.760000000000000675e-01
5.680000000000000604e-01
5.760000000000000675e-01
5.839999999999999636e-01
5.760000000000000675e-01
5.760000000000000675e-01
5.760000000000000675e-01
5.760000000000000675e-01
5.680000000000000604e-01
5.600000000000000533e-01
5.520000000000000462e-01
5.600000000000000533e-01
5.520000000000000462e-01
5.440000000000000391e-01
5.520000000000000462e-01
5.680000000000000604e-01
5.680000000000000604e-01
5.760000000000000675e-01
5.839999999999999636e-01
5.760000000000000675e-01
5.680000000000000604e-01
5.680000000000000604e-01
5.680000000000000604e-01
5.680000000000000604e-01
5.680000000000000604e-01
5.600000000000000533e-01
5.680000000000000604e-01
5.760000000000000675e-01
5.680000000000000604e-01
5.600000000000000533e-01
5.600000000000000533e-01
5.760000000000000675e-01
5.760000000000000675e-01
5.919999999999999707e-01
5.839999999999999636e-01
5.760000000000000675e-01
5.839999999999999636e-01
5.839999999999999636e-01
5.680000000000000604e-01
5.760000000000000675e-01
5.839999999999999636e-01
5.919999999999999707e-01
5.999999999999999778e-01
5.839999999999999636e-01
5.760000000000000675e-01
5.680000000000000604e-01
5.680000000000000604e-01
5.680000000000000604e-01
5.839999999999999636e-01
5.839999999999999636e-01
5.760000000000000675e-01
5.680000000000000604e-01
5.760000000000000675e-01
5.760000000000000675e-01
5.760000000000000675e-01
5.760000000000000675e-01
5.839999999999999636e-01
5.760000000000000675e-01
5.760000000000000675e-01
5.760000000000000675e-01
5.760000000000000675e-01
5.760000000000000675e-01
5.680000000000000604e-01
5.680000000000000604e-01
5.680000000000000604e-01
5.520000000000000462e-01
5.520000000000000462e-01
5.360000000000000320e-01
5.360000000000000320e-01
5.280000000000000249e-01
5.360000000000000320e-01
5.440000000000000391e-01
5.440000000000000391e-01
5.520000000000000462e-01
5.600000000000000533e-01
5.680000000000000604e-01
5.760000000000000675e-01
5.680000000000000604e-01
5.760000000000000675e-01
5.760000000000000675e-01
5.600000000000000533e-01
5.760000000000000675e-01
5.600000000000000533e-01
5.600000000000000533e-01
5.680000000000000604e-01
5.680000000000000604e-01
5.680000000000000604e-01
5.760000000000000675e-01
5.760000000000000675e-01
5.760000000000000675e-01
5.760000000000000675e-01
5.600000000000000533e-01
5.600000000000000533e-01
5.600000000000000533e-01
5.600000000000000533e-01
5.680000000000000604e-01
5.680000000000000604e-01
5.520000000000000462e-01
5.520000000000000462e-01
5.520000000000000462e-01
5.680000000000000604e-01
5.520000000000000462e-01
5.440000000000000391e-01
5.440000000000000391e-01
5.520000000000000462e-01
5.440000000000000391e-01
5.520000000000000462e-01
5.520000000000000462e-01
5.760000000000000675e-01
5.680000000000000604e-01
5.680000000000000604e-01
5.760000000000000675e-01
5.760000000000000675e-01
5.919999999999999707e-01
5.680000000000000604e-01
5.680000000000000604e-01
5.680000000000000604e-01
5.680000000000000604e-01
5.680000000000000604e-01
5.600000000000000533e-01
5.680000000000000604e-01
5.600000000000000533e-01
5.520000000000000462e-01
5.600000000000000533e-01
5.520000000000000462e-01
5.600000000000000533e-01
5.600000000000000533e-01
5.680000000000000604e-01
5.600000000000000533e-01
5.680000000000000604e-01
5.680000000000000604e-01
5.600000000000000533e-01
5.600000000000000533e-01
5.520000000000000462e-01
5.520000000000000462e-01
5.520000000000000462e-01
5.520000000000000462e-01
5.440000000000000391e-01
5.600000000000000533e-01
5.600000000000000533e-01
5.600000000000000533e-01
5.520000000000000462e-01
5.520000000000000462e-01
5.600000000000000533e-01
5.520000000000000462e-01
5.520000000000000462e-01
5.520000000000000462e-01
5.600000000000000533e-01
5.680000000000000604e-01
5.680000000000000604e-01
5.680000000000000604e-01
5.680000000000000604e-01
5.680000000000000604e-01
5.600000000000000533e-01
5.680000000000000604e-01
5.760000000000000675e-01
5.760000000000000675e-01
5.680000000000000604e-01
5.680000000000000604e-01
5.680000000000000604e-01
5.520000000000000462e-01
5.600000000000000533e-01
5.760000000000000675e-01
5.760000000000000675e-01
5.839999999999999636e-01
5.680000000000000604e-01
5.680000000000000604e-01
5.680000000000000604e-01
5.760000000000000675e-01
5.999999999999999778e-01
5.999999999999999778e-01
5.760000000000000675e-01
5.999999999999999778e-01
5.919999999999999707e-01
5.839999999999999636e-01
5.999999999999999778e-01
5.999999999999999778e-01
6.079999999999999849e-01
6.079999999999999849e-01
5.839999999999999636e-01
5.760000000000000675e-01
5.680000000000000604e-01
5.680000000000000604e-01
5.680000000000000604e-01
5.680000000000000604e-01
5.440000000000000391e-01
5.520000000000000462e-01
5.360000000000000320e-01
5.440000000000000391e-01
5.600000000000000533e-01
5.680000000000000604e-01
5.839999999999999636e-01
5.760000000000000675e-01
6.079999999999999849e-01
5.839999999999999636e-01
5.680000000000000604e-01
5.520000000000000462e-01
5.600000000000000533e-01
5.600000000000000533e-01
5.680000000000000604e-01
5.760000000000000675e-01
5.839999999999999636e-01
5.680000000000000604e-01
5.839999999999999636e-01
5.999999999999999778e-01
5.919999999999999707e-01
5.839999999999999636e-01
5.839999999999999636e-01
5.680000000000000604e-01
5.680000000000000604e-01
5.680000000000000604e-01
5.600000000000000533e-01
5.520000000000000462e-01
5.520000000000000462e-01
5.600000000000000533e-01
5.600000000000000533e-01
5.440000000000000391e-01
5.360000000000000320e-01
5.360000000000000320e-01
5.360000000000000320e-01
5.360000000000000320e-01
5.520000000000000462e-01
5.520000000000000462e-01
5.600000000000000533e-01
5.520000000000000462e-01
5.520000000000000462e-01
5.520000000000000462e-01
5.520000000000000462e-01
5.600000000000000533e-01
5.520000000000000462e-01
5.600000000000000533e-01
5.600000000000000533e-01
5.520000000000000462e-01
5.440000000000000391e-01
5.600000000000000533e-01
5.600000000000000533e-01
5.520000000000000462e-01
5.600000000000000533e-01
5.839999999999999636e-01
5.760000000000000675e-01
5.760000000000000675e-01
5.760000000000000675e-01
5.839999999999999636e-01
5.680000000000000604e-01
5.600000000000000533e-01
5.680000000000000604e-01
5.680000000000000604e-01
5.600000000000000533e-01
5.600000000000000533e-01
5.600000000000000533e-01
5.600000000000000533e-01
5.520000000000000462e-01
5.600000000000000533e-01
5.760000000000000675e-01
5.760000000000000675e-01
5.600000000000000533e-01
5.760000000000000675e-01
5.680000000000000604e-01
5.600000000000000533e-01
5.600000000000000533e-01
5.600000000000000533e-01
5.520000000000000462e-01
5.520000000000000462e-01
5.600000000000000533e-01
5.680000000000000604e-01
5.680000000000000604e-01
5.760000000000000675e-01
5.520000000000000462e-01
5.520000000000000462e-01
5.600000000000000533e-01
5.680000000000000604e-01
5.760000000000000675e-01
5.600000000000000533e-01
5.760000000000000675e-01
5.600000000000000533e-01
5.600000000000000533e-01
5.520000000000000462e-01
5.600000000000000533e-01
5.600000000000000533e-01
5.760000000000000675e-01
5.680000000000000604e-01
5.600000000000000533e-01
5.520000000000000462e-01
5.680000000000000604e-01
5.600000000000000533e-01
5.680000000000000604e-01
5.839999999999999636e-01
5.760000000000000675e-01
5.760000000000000675e-01
5.839999999999999636e-01
5.760000000000000675e-01
5.600000000000000533e-01
5.600000000000000533e-01
5.680000000000000604e-01
5.680000000000000604e-01
5.680000000000000604e-01
5.680000000000000604e-01
5.600000000000000533e-01
5.680000000000000604e-01
5.760000000000000675e-01
5.600000000000000533e-01
5.760000000000000675e-01
5.839999999999999636e-01
5.839999999999999636e-01
5.839999999999999636e-01
5.680000000000000604e-01
5.600000000000000533e-01
5.600000000000000533e-01
5.600000000000000533e-01
5.520000000000000462e-01
5.600000000000000533e-01
5.600000000000000533e-01
5.600000000000000533e-01
5.680000000000000604e-01
5.680000000000000604e-01
5.760000000000000675e-01
5.839999999999999636e-01
5.680000000000000604e-01
5.600000000000000533e-01
5.680000000000000604e-01
5.680000000000000604e-01
5.600000000000000533e-01
5.440000000000000391e-01
5.360000000000000320e-01
5.280000000000000249e-01
5.440000000000000391e-01
5.520000000000000462e-01
5.440000000000000391e-01
5.520000000000000462e-01
5.520000000000000462e-01
5.440000000000000391e-01
5.360000000000000320e-01
5.360000000000000320e-01
5.520000000000000462e-01
5.600000000000000533e-01
5.520000000000000462e-01
5.520000000000000462e-01
5.520000000000000462e-01
5.440000000000000391e-01
5.520000000000000462e-01
5.440000000000000391e-01
5.440000000000000391e-01
5.360000000000000320e-01
5.360000000000000320e-01
5.360000000000000320e-01
5.200000000000000178e-01
5.280000000000000249e-01
5.360000000000000320e-01
5.680000000000000604e-01
5.680000000000000604e-01
5.999999999999999778e-01
5.919999999999999707e-01
6.239999999999999991e-01
6.239999999999999991e-01
6.079999999999999849e-01
6.079999999999999849e-01
5.999999999999999778e-01
5.839999999999999636e-01
5.680000000000000604e-01
5.680000000000000604e-01
5.680000000000000604e-01
5.680000000000000604e-01
5.760000000000000675e-01
5.839999999999999636e-01
5.919999999999999707e-01
6.079999999999999849e-01
5.919999999999999707e-01
5.839999999999999636e-01
5.919999999999999707e-01
5.919999999999999707e-01
5.760000000000000675e-01
5.600000000000000533e-01
5.760000000000000675e-01
5.760000000000000675e-01
5.839999999999999636e-01
5.680000000000000604e-01
5.680000000000000604e-01
5.680000000000000604e-01
5.600000000000000533e-01
5.600000000000000533e-01
5.600000000000000533e-01
5.600000000000000533e-01
5.760000000000000675e-01
