# Supplementary material for: Entropy Analysis of RR-Time Series From Stress Tests
Source: Front Physiol. 2020 Aug 12;11:981. doi: 10.3389/fphys.2020.00981 (PMC7438833; doi:10.3389/fphys.2020.00981)
Supplement: Supplementary file 1 [file Data_Sheet_1.ZIP › Data/Adults/Rest/AS_01_r.txt]

8.479999999999999760e-01
8.559999999999999831e-01
8.639999999999999902e-01
8.559999999999999831e-01
8.559999999999999831e-01
8.080000000000000515e-01
8.240000000000000657e-01
8.160000000000000586e-01
8.240000000000000657e-01
8.240000000000000657e-01
8.240000000000000657e-01
8.320000000000000728e-01
8.240000000000000657e-01
8.559999999999999831e-01
8.399999999999999689e-01
8.639999999999999902e-01
8.399999999999999689e-01
8.880000000000000115e-01
8.800000000000000044e-01
8.639999999999999902e-01
8.719999999999999973e-01
8.399999999999999689e-01
8.719999999999999973e-01
8.639999999999999902e-01
8.479999999999999760e-01
8.639999999999999902e-01
8.559999999999999831e-01
8.399999999999999689e-01
8.719999999999999973e-01
8.399999999999999689e-01
8.559999999999999831e-01
8.639999999999999902e-01
8.559999999999999831e-01
8.559999999999999831e-01
8.719999999999999973e-01
8.399999999999999689e-01
8.719999999999999973e-01
8.559999999999999831e-01
8.479999999999999760e-01
8.880000000000000115e-01
8.559999999999999831e-01
8.639999999999999902e-01
8.719999999999999973e-01
8.399999999999999689e-01
8.559999999999999831e-01
8.559999999999999831e-01
8.639999999999999902e-01
8.800000000000000044e-01
8.639999999999999902e-01
8.719999999999999973e-01
8.719999999999999973e-01
8.479999999999999760e-01
8.559999999999999831e-01
8.240000000000000657e-01
8.719999999999999973e-01
8.559999999999999831e-01
8.639999999999999902e-01
8.559999999999999831e-01
8.399999999999999689e-01
8.639999999999999902e-01
8.320000000000000728e-01
8.719999999999999973e-01
8.399999999999999689e-01
8.320000000000000728e-01
8.240000000000000657e-01
8.320000000000000728e-01
8.240000000000000657e-01
8.000000000000000444e-01
8.240000000000000657e-01
8.320000000000000728e-01
8.080000000000000515e-01
8.399999999999999689e-01
8.399999999999999689e-01
8.479999999999999760e-01
8.559999999999999831e-01
8.160000000000000586e-01
8.639999999999999902e-01
8.719999999999999973e-01
8.479999999999999760e-01
8.960000000000000187e-01
8.800000000000000044e-01
8.960000000000000187e-01
8.800000000000000044e-01
8.960000000000000187e-01
8.639999999999999902e-01
8.880000000000000115e-01
8.800000000000000044e-01
8.320000000000000728e-01
8.240000000000000657e-01
8.559999999999999831e-01
8.559999999999999831e-01
8.559999999999999831e-01
8.160000000000000586e-01
8.320000000000000728e-01
8.240000000000000657e-01
8.479999999999999760e-01
8.639999999999999902e-01
8.559999999999999831e-01
8.719999999999999973e-01
8.880000000000000115e-01
8.559999999999999831e-01
8.800000000000000044e-01
8.639999999999999902e-01
8.880000000000000115e-01
8.800000000000000044e-01
8.639999999999999902e-01
8.559999999999999831e-01
8.479999999999999760e-01
8.080000000000000515e-01
8.240000000000000657e-01
8.080000000000000515e-01
7.920000000000000373e-01
8.240000000000000657e-01
8.000000000000000444e-01
8.559999999999999831e-01
8.160000000000000586e-01
8.559999999999999831e-01
8.160000000000000586e-01
8.479999999999999760e-01
8.399999999999999689e-01
8.160000000000000586e-01
8.479999999999999760e-01
8.320000000000000728e-01
8.559999999999999831e-01
8.320000000000000728e-01
8.479999999999999760e-01
8.479999999999999760e-01
8.240000000000000657e-01
8.479999999999999760e-01
8.320000000000000728e-01
8.479999999999999760e-01
8.639999999999999902e-01
8.479999999999999760e-01
8.960000000000000187e-01
9.120000000000000329e-01
8.800000000000000044e-01
9.040000000000000258e-01
8.960000000000000187e-01
8.719999999999999973e-01
8.719999999999999973e-01
8.719999999999999973e-01
8.639999999999999902e-01
8.320000000000000728e-01
8.320000000000000728e-01
8.479999999999999760e-01
8.399999999999999689e-01
8.080000000000000515e-01
8.240000000000000657e-01
8.080000000000000515e-01
8.399999999999999689e-01
8.240000000000000657e-01
8.559999999999999831e-01
8.160000000000000586e-01
8.320000000000000728e-01
8.080000000000000515e-01
8.240000000000000657e-01
8.080000000000000515e-01
7.760000000000000231e-01
7.920000000000000373e-01
7.920000000000000373e-01
8.240000000000000657e-01
8.240000000000000657e-01
8.320000000000000728e-01
8.479999999999999760e-01
8.080000000000000515e-01
8.080000000000000515e-01
8.160000000000000586e-01
8.000000000000000444e-01
8.000000000000000444e-01
8.080000000000000515e-01
8.080000000000000515e-01
8.320000000000000728e-01
8.160000000000000586e-01
8.160000000000000586e-01
8.559999999999999831e-01
8.559999999999999831e-01
8.399999999999999689e-01
8.800000000000000044e-01
8.719999999999999973e-01
8.719999999999999973e-01
8.479999999999999760e-01
8.559999999999999831e-01
8.320000000000000728e-01
8.639999999999999902e-01
8.559999999999999831e-01
8.399999999999999689e-01
8.559999999999999831e-01
8.320000000000000728e-01
8.639999999999999902e-01
8.479999999999999760e-01
8.559999999999999831e-01
8.479999999999999760e-01
8.559999999999999831e-01
8.559999999999999831e-01
8.479999999999999760e-01
8.800000000000000044e-01
8.800000000000000044e-01
8.559999999999999831e-01
8.880000000000000115e-01
8.800000000000000044e-01
8.479999999999999760e-01
8.719999999999999973e-01
8.320000000000000728e-01
8.479999999999999760e-01
8.479999999999999760e-01
8.080000000000000515e-01
8.559999999999999831e-01
8.559999999999999831e-01
8.399999999999999689e-01
8.639999999999999902e-01
8.479999999999999760e-01
8.719999999999999973e-01
8.479999999999999760e-01
8.719999999999999973e-01
8.559999999999999831e-01
8.479999999999999760e-01
8.639999999999999902e-01
8.719999999999999973e-01
8.320000000000000728e-01
8.639999999999999902e-01
8.719999999999999973e-01
8.399999999999999689e-01
8.719999999999999973e-01
8.800000000000000044e-01
8.800000000000000044e-01
9.040000000000000258e-01
8.399999999999999689e-01
9.040000000000000258e-01
9.040000000000000258e-01
8.719999999999999973e-01
9.120000000000000329e-01
9.040000000000000258e-01
8.719999999999999973e-01
9.040000000000000258e-01
8.800000000000000044e-01
8.960000000000000187e-01
8.960000000000000187e-01
8.719999999999999973e-01
8.800000000000000044e-01
8.559999999999999831e-01
8.800000000000000044e-01
8.559999999999999831e-01
8.639999999999999902e-01
8.719999999999999973e-01
8.559999999999999831e-01
8.880000000000000115e-01
8.880000000000000115e-01
8.639999999999999902e-01
8.639999999999999902e-01
8.320000000000000728e-01
8.559999999999999831e-01
8.320000000000000728e-01
8.559999999999999831e-01
8.399999999999999689e-01
8.240000000000000657e-01
8.559999999999999831e-01
8.479999999999999760e-01
8.559999999999999831e-01
8.719999999999999973e-01
8.719999999999999973e-01
8.479999999999999760e-01
8.320000000000000728e-01
8.240000000000000657e-01
8.399999999999999689e-01
8.320000000000000728e-01
8.719999999999999973e-01
8.719999999999999973e-01
8.719999999999999973e-01
8.880000000000000115e-01
8.479999999999999760e-01
8.800000000000000044e-01
8.800000000000000044e-01
8.320000000000000728e-01
8.719999999999999973e-01
8.399999999999999689e-01
8.559999999999999831e-01
8.719999999999999973e-01
8.479999999999999760e-01
8.800000000000000044e-01
8.880000000000000115e-01
8.960000000000000187e-01
8.719999999999999973e-01
8.960000000000000187e-01
9.040000000000000258e-01
8.880000000000000115e-01
8.639999999999999902e-01
8.880000000000000115e-01
8.559999999999999831e-01
8.719999999999999973e-01
8.320000000000000728e-01
8.399999999999999689e-01
7.680000000000000160e-01
7.680000000000000160e-01
8.000000000000000444e-01
7.920000000000000373e-01
7.840000000000000302e-01
8.320000000000000728e-01
8.240000000000000657e-01
8.719999999999999973e-01
8.880000000000000115e-01
8.880000000000000115e-01
9.200000000000000400e-01
8.960000000000000187e-01
9.200000000000000400e-01
8.960000000000000187e-01
8.960000000000000187e-01
8.719999999999999973e-01
8.479999999999999760e-01
8.639999999999999902e-01
8.479999999999999760e-01
8.320000000000000728e-01
8.160000000000000586e-01
8.320000000000000728e-01
8.320000000000000728e-01
8.080000000000000515e-01
8.559999999999999831e-01
8.320000000000000728e-01
8.719999999999999973e-01
8.479999999999999760e-01
8.960000000000000187e-01
8.559999999999999831e-01
9.040000000000000258e-01
8.559999999999999831e-01
8.719999999999999973e-01
8.320000000000000728e-01
8.639999999999999902e-01
8.399999999999999689e-01
8.559999999999999831e-01
8.479999999999999760e-01
8.399999999999999689e-01
8.719999999999999973e-01
8.399999999999999689e-01
8.880000000000000115e-01
8.639999999999999902e-01
8.880000000000000115e-01
9.040000000000000258e-01
8.800000000000000044e-01
9.120000000000000329e-01
8.800000000000000044e-01
8.880000000000000115e-01
9.200000000000000400e-01
8.880000000000000115e-01
9.120000000000000329e-01
9.040000000000000258e-01
8.880000000000000115e-01
9.120000000000000329e-01
8.559999999999999831e-01
8.719999999999999973e-01
8.719999999999999973e-01
8.960000000000000187e-01
8.880000000000000115e-01
8.719999999999999973e-01
8.960000000000000187e-01
8.800000000000000044e-01
9.200000000000000400e-01
8.880000000000000115e-01
8.960000000000000187e-01
8.800000000000000044e-01
8.719999999999999973e-01
8.639999999999999902e-01
8.240000000000000657e-01
8.639999999999999902e-01
8.320000000000000728e-01
8.719999999999999973e-01
8.240000000000000657e-01
8.800000000000000044e-01
8.559999999999999831e-01
8.880000000000000115e-01
8.880000000000000115e-01
8.960000000000000187e-01
8.639999999999999902e-01
8.800000000000000044e-01
8.800000000000000044e-01
8.719999999999999973e-01
8.800000000000000044e-01
8.479999999999999760e-01
8.639999999999999902e-01
8.639999999999999902e-01
8.639999999999999902e-01
8.880000000000000115e-01
8.639999999999999902e-01
8.880000000000000115e-01
8.960000000000000187e-01
8.719999999999999973e-01
9.040000000000000258e-01
8.880000000000000115e-01
8.719999999999999973e-01
8.880000000000000115e-01
8.639999999999999902e-01
8.719999999999999973e-01
8.559999999999999831e-01
8.719999999999999973e-01
8.399999999999999689e-01
8.719999999999999973e-01
8.479999999999999760e-01
8.559999999999999831e-01
8.320000000000000728e-01
8.719999999999999973e-01
8.800000000000000044e-01
8.320000000000000728e-01
8.719999999999999973e-01
8.399999999999999689e-01
8.800000000000000044e-01
8.479999999999999760e-01
8.800000000000000044e-01
8.719999999999999973e-01
8.559999999999999831e-01
8.719999999999999973e-01
8.639999999999999902e-01
8.719999999999999973e-01
8.639999999999999902e-01
8.559999999999999831e-01
8.559999999999999831e-01
8.639999999999999902e-01
8.880000000000000115e-01
8.559999999999999831e-01
8.880000000000000115e-01
8.479999999999999760e-01
8.639999999999999902e-01
8.639999999999999902e-01
8.160000000000000586e-01
8.479999999999999760e-01
8.399999999999999689e-01
8.399999999999999689e-01
8.639999999999999902e-01
8.639999999999999902e-01
9.040000000000000258e-01
8.960000000000000187e-01
9.120000000000000329e-01
9.040000000000000258e-01
9.280000000000000471e-01
9.040000000000000258e-01
9.120000000000000329e-01
8.960000000000000187e-01
8.960000000000000187e-01
9.120000000000000329e-01
9.120000000000000329e-01
8.960000000000000187e-01
9.280000000000000471e-01
9.120000000000000329e-01
9.120000000000000329e-01
9.200000000000000400e-01
8.719999999999999973e-01
9.120000000000000329e-01
8.880000000000000115e-01
8.479999999999999760e-01
8.800000000000000044e-01
8.399999999999999689e-01
8.880000000000000115e-01
8.479999999999999760e-01
8.719999999999999973e-01
8.320000000000000728e-01
8.399999999999999689e-01
8.399999999999999689e-01
8.080000000000000515e-01
8.240000000000000657e-01
8.160000000000000586e-01
8.399999999999999689e-01
8.000000000000000444e-01
8.479999999999999760e-01
8.559999999999999831e-01
8.320000000000000728e-01
8.559999999999999831e-01
8.479999999999999760e-01
8.160000000000000586e-01
8.719999999999999973e-01
8.639999999999999902e-01
8.800000000000000044e-01
8.639999999999999902e-01
9.040000000000000258e-01
9.200000000000000400e-01
9.200000000000000400e-01
9.360000000000000542e-01
8.880000000000000115e-01
8.880000000000000115e-01
8.719999999999999973e-01
8.639999999999999902e-01
8.639999999999999902e-01
8.399999999999999689e-01
8.800000000000000044e-01
8.639999999999999902e-01
8.960000000000000187e-01
9.120000000000000329e-01
8.880000000000000115e-01
9.200000000000000400e-01
9.120000000000000329e-01
8.960000000000000187e-01
9.040000000000000258e-01
8.800000000000000044e-01
8.880000000000000115e-01
8.800000000000000044e-01
8.320000000000000728e-01
8.639999999999999902e-01
8.479999999999999760e-01
8.639999999999999902e-01
8.719999999999999973e-01
8.479999999999999760e-01
8.800000000000000044e-01
8.719999999999999973e-01
8.399999999999999689e-01
8.719999999999999973e-01
8.320000000000000728e-01
8.800000000000000044e-01
8.880000000000000115e-01
8.479999999999999760e-01
8.479999999999999760e-01
8.719999999999999973e-01
8.559999999999999831e-01
8.880000000000000115e-01
8.639999999999999902e-01
8.800000000000000044e-01
8.479999999999999760e-01
8.479999999999999760e-01
8.719999999999999973e-01
8.639999999999999902e-01
8.960000000000000187e-01
9.120000000000000329e-01
8.800000000000000044e-01
9.200000000000000400e-01
9.040000000000000258e-01
9.120000000000000329e-01
9.200000000000000400e-01
8.880000000000000115e-01
8.880000000000000115e-01
8.479999999999999760e-01
8.960000000000000187e-01
8.800000000000000044e-01
8.559999999999999831e-01
8.800000000000000044e-01
8.399999999999999689e-01
8.719999999999999973e-01
8.479999999999999760e-01
8.880000000000000115e-01
8.559999999999999831e-01
8.240000000000000657e-01
8.559999999999999831e-01
8.559999999999999831e-01
8.320000000000000728e-01
8.639999999999999902e-01
8.639999999999999902e-01
8.479999999999999760e-01
8.719999999999999973e-01
8.240000000000000657e-01
8.479999999999999760e-01
8.240000000000000657e-01
8.320000000000000728e-01
8.639999999999999902e-01
8.320000000000000728e-01
8.639999999999999902e-01
8.479999999999999760e-01
8.479999999999999760e-01
8.559999999999999831e-01
8.240000000000000657e-01
8.639999999999999902e-01
8.559999999999999831e-01
8.160000000000000586e-01
8.559999999999999831e-01
8.479999999999999760e-01
8.080000000000000515e-01
8.320000000000000728e-01
8.160000000000000586e-01
8.080000000000000515e-01
8.000000000000000444e-01
8.240000000000000657e-01
7.840000000000000302e-01
8.320000000000000728e-01
8.240000000000000657e-01
8.000000000000000444e-01
8.320000000000000728e-01
8.000000000000000444e-01
8.000000000000000444e-01
8.160000000000000586e-01
7.920000000000000373e-01
7.920000000000000373e-01
7.760000000000000231e-01
7.840000000000000302e-01
7.840000000000000302e-01
7.760000000000000231e-01
8.000000000000000444e-01
7.920000000000000373e-01
8.399999999999999689e-01
8.559999999999999831e-01
8.320000000000000728e-01
8.639999999999999902e-01
8.719999999999999973e-01
8.719999999999999973e-01
8.320000000000000728e-01
8.559999999999999831e-01
8.080000000000000515e-01
8.399999999999999689e-01
8.240000000000000657e-01
8.000000000000000444e-01
8.160000000000000586e-01
8.000000000000000444e-01
8.399999999999999689e-01
8.240000000000000657e-01
8.080000000000000515e-01
8.399999999999999689e-01
8.559999999999999831e-01
8.240000000000000657e-01
8.320000000000000728e-01
8.639999999999999902e-01
8.320000000000000728e-01
8.639999999999999902e-01
8.559999999999999831e-01
8.559999999999999831e-01
8.399999999999999689e-01
8.559999999999999831e-01
8.399999999999999689e-01
8.639999999999999902e-01
8.559999999999999831e-01
8.719999999999999973e-01
8.800000000000000044e-01
8.719999999999999973e-01
8.719999999999999973e-01
8.800000000000000044e-01
8.639999999999999902e-01
8.559999999999999831e-01
8.399999999999999689e-01
8.240000000000000657e-01
8.479999999999999760e-01
8.080000000000000515e-01
8.080000000000000515e-01
7.840000000000000302e-01
8.160000000000000586e-01
7.920000000000000373e-01
8.240000000000000657e-01
8.320000000000000728e-01
8.559999999999999831e-01
8.639999999999999902e-01
8.559999999999999831e-01
8.880000000000000115e-01
8.960000000000000187e-01
8.880000000000000115e-01
9.120000000000000329e-01
8.639999999999999902e-01
8.960000000000000187e-01
8.800000000000000044e-01
8.880000000000000115e-01
8.880000000000000115e-01
8.559999999999999831e-01
9.040000000000000258e-01
9.120000000000000329e-01
8.639999999999999902e-01
9.040000000000000258e-01
8.479999999999999760e-01
8.880000000000000115e-01
8.800000000000000044e-01
8.559999999999999831e-01
9.120000000000000329e-01
8.960000000000000187e-01
9.120000000000000329e-01
9.200000000000000400e-01
8.960000000000000187e-01
9.040000000000000258e-01
9.200000000000000400e-01
8.639999999999999902e-01
8.960000000000000187e-01
8.800000000000000044e-01
8.399999999999999689e-01
8.479999999999999760e-01
9.040000000000000258e-01
9.200000000000000400e-01
9.360000000000000542e-01
8.960000000000000187e-01
9.200000000000000400e-01
8.880000000000000115e-01
9.120000000000000329e-01
8.960000000000000187e-01
9.040000000000000258e-01
9.120000000000000329e-01
9.120000000000000329e-01
9.280000000000000471e-01
8.960000000000000187e-01
8.960000000000000187e-01
8.960000000000000187e-01
8.880000000000000115e-01
8.880000000000000115e-01
8.559999999999999831e-01
8.800000000000000044e-01
8.559999999999999831e-01
8.800000000000000044e-01
8.880000000000000115e-01
8.479999999999999760e-01
8.880000000000000115e-01
9.040000000000000258e-01
8.800000000000000044e-01
9.040000000000000258e-01
8.880000000000000115e-01
9.120000000000000329e-01
9.040000000000000258e-01
9.040000000000000258e-01
9.040000000000000258e-01
8.639999999999999902e-01
8.880000000000000115e-01
8.479999999999999760e-01
8.800000000000000044e-01
8.639999999999999902e-01
8.559999999999999831e-01
8.399999999999999689e-01
8.719999999999999973e-01
8.639999999999999902e-01
8.320000000000000728e-01
8.639999999999999902e-01
8.559999999999999831e-01
8.559999999999999831e-01
8.800000000000000044e-01
8.559999999999999831e-01
8.639999999999999902e-01
8.639999999999999902e-01
8.320000000000000728e-01
8.559999999999999831e-01
8.399999999999999689e-01
8.080000000000000515e-01
8.559999999999999831e-01
8.479999999999999760e-01
8.320000000000000728e-01
8.639999999999999902e-01
8.559999999999999831e-01
8.559999999999999831e-01
8.800000000000000044e-01
8.479999999999999760e-01
8.719999999999999973e-01
8.639999999999999902e-01
8.559999999999999831e-01
8.559999999999999831e-01
8.479999999999999760e-01
8.399999999999999689e-01
8.240000000000000657e-01
8.080000000000000515e-01
8.399999999999999689e-01
8.479999999999999760e-01
8.320000000000000728e-01
8.559999999999999831e-01
8.639999999999999902e-01
8.399999999999999689e-01
8.719999999999999973e-01
8.399999999999999689e-01
8.479999999999999760e-01
8.719999999999999973e-01
8.800000000000000044e-01
8.639999999999999902e-01
8.160000000000000586e-01
8.479999999999999760e-01
8.080000000000000515e-01
8.320000000000000728e-01
8.240000000000000657e-01
8.160000000000000586e-01
8.399999999999999689e-01
8.399999999999999689e-01
8.240000000000000657e-01
8.639999999999999902e-01
8.639999999999999902e-01
8.320000000000000728e-01
8.960000000000000187e-01
9.040000000000000258e-01
9.040000000000000258e-01
8.639999999999999902e-01
8.880000000000000115e-01
8.639999999999999902e-01
8.800000000000000044e-01
8.559999999999999831e-01
8.719999999999999973e-01
8.320000000000000728e-01
8.559999999999999831e-01
8.639999999999999902e-01
8.639999999999999902e-01
8.559999999999999831e-01
8.320000000000000728e-01
8.240000000000000657e-01
8.240000000000000657e-01
8.160000000000000586e-01
8.479999999999999760e-01
8.559999999999999831e-01
8.160000000000000586e-01
8.399999999999999689e-01
8.479999999999999760e-01
8.080000000000000515e-01
8.240000000000000657e-01
8.240000000000000657e-01
8.399999999999999689e-01
8.320000000000000728e-01
8.479999999999999760e-01
8.559999999999999831e-01
8.639999999999999902e-01
8.399999999999999689e-01
8.320000000000000728e-01
8.559999999999999831e-01
8.399999999999999689e-01
8.479999999999999760e-01
8.639999999999999902e-01
8.800000000000000044e-01
8.559999999999999831e-01
8.880000000000000115e-01
8.479999999999999760e-01
8.800000000000000044e-01
8.639999999999999902e-01
8.639999999999999902e-01
8.719999999999999973e-01
8.320000000000000728e-01
8.639999999999999902e-01
8.479999999999999760e-01
8.719999999999999973e-01
8.719999999999999973e-01
8.240000000000000657e-01
8.719999999999999973e-01
8.800000000000000044e-01
8.479999999999999760e-01
8.800000000000000044e-01
8.719999999999999973e-01
8.800000000000000044e-01
8.960000000000000187e-01
8.800000000000000044e-01
8.800000000000000044e-01
8.639999999999999902e-01
8.960000000000000187e-01
8.719999999999999973e-01
8.960000000000000187e-01
8.479999999999999760e-01
8.880000000000000115e-01
8.800000000000000044e-01
8.800000000000000044e-01
8.639999999999999902e-01
8.800000000000000044e-01
8.800000000000000044e-01
8.479999999999999760e-01
8.800000000000000044e-01
8.800000000000000044e-01
8.479999999999999760e-01
8.800000000000000044e-01
8.320000000000000728e-01
8.719999999999999973e-01
8.719999999999999973e-01
8.399999999999999689e-01
8.800000000000000044e-01
8.960000000000000187e-01
8.479999999999999760e-01
8.719999999999999973e-01
8.399999999999999689e-01
8.719999999999999973e-01
8.479999999999999760e-01
8.399999999999999689e-01
8.639999999999999902e-01
8.559999999999999831e-01
8.240000000000000657e-01
8.479999999999999760e-01
8.479999999999999760e-01
8.559999999999999831e-01
8.639999999999999902e-01
8.320000000000000728e-01
8.719999999999999973e-01
8.559999999999999831e-01
8.719999999999999973e-01
8.960000000000000187e-01
8.639999999999999902e-01
8.880000000000000115e-01
8.639999999999999902e-01
8.719999999999999973e-01
8.639999999999999902e-01
8.240000000000000657e-01
8.479999999999999760e-01
8.479999999999999760e-01
8.559999999999999831e-01
8.880000000000000115e-01
8.559999999999999831e-01
8.880000000000000115e-01
8.800000000000000044e-01
9.120000000000000329e-01
9.120000000000000329e-01
8.880000000000000115e-01
9.040000000000000258e-01
8.639999999999999902e-01
8.800000000000000044e-01
8.639999999999999902e-01
8.639999999999999902e-01
8.719999999999999973e-01
8.320000000000000728e-01
8.639999999999999902e-01
8.479999999999999760e-01
8.559999999999999831e-01
8.559999999999999831e-01
8.479999999999999760e-01
8.719999999999999973e-01
8.399999999999999689e-01
8.639999999999999902e-01
8.719999999999999973e-01
8.479999999999999760e-01
8.880000000000000115e-01
8.639999999999999902e-01
8.559999999999999831e-01
8.880000000000000115e-01
8.880000000000000115e-01
8.559999999999999831e-01
8.880000000000000115e-01
8.639999999999999902e-01
8.800000000000000044e-01
8.639999999999999902e-01
8.559999999999999831e-01
8.639999999999999902e-01
8.559999999999999831e-01
8.800000000000000044e-01
8.719999999999999973e-01
8.880000000000000115e-01
9.200000000000000400e-01
8.719999999999999973e-01
9.040000000000000258e-01
8.800000000000000044e-01
8.800000000000000044e-01
8.719999999999999973e-01
8.800000000000000044e-01
8.719999999999999973e-01
8.800000000000000044e-01
8.719999999999999973e-01
8.639999999999999902e-01
8.559999999999999831e-01
8.639999999999999902e-01
8.479999999999999760e-01
8.960000000000000187e-01
8.559999999999999831e-01
8.639999999999999902e-01
8.559999999999999831e-01
8.160000000000000586e-01
8.559999999999999831e-01
8.320000000000000728e-01
8.479999999999999760e-01
8.559999999999999831e-01
8.479999999999999760e-01
8.399999999999999689e-01
8.240000000000000657e-01
8.479999999999999760e-01
8.080000000000000515e-01
8.320000000000000728e-01
8.399999999999999689e-01
8.320000000000000728e-01
8.240000000000000657e-01
8.479999999999999760e-01
8.479999999999999760e-01
8.399999999999999689e-01
8.160000000000000586e-01
8.399999999999999689e-01
8.240000000000000657e-01
8.639999999999999902e-01
8.320000000000000728e-01
8.719999999999999973e-01
8.719999999999999973e-01
8.399999999999999689e-01
8.559999999999999831e-01
8.080000000000000515e-01
8.399999999999999689e-01
8.880000000000000115e-01
8.880000000000000115e-01
8.559999999999999831e-01
8.719999999999999973e-01
8.719999999999999973e-01
8.880000000000000115e-01
8.880000000000000115e-01
8.800000000000000044e-01
8.719999999999999973e-01
8.800000000000000044e-01
9.040000000000000258e-01
9.120000000000000329e-01
9.280000000000000471e-01
8.960000000000000187e-01
8.960000000000000187e-01
8.800000000000000044e-01
8.479999999999999760e-01
8.800000000000000044e-01
8.399999999999999689e-01
8.559999999999999831e-01
8.399999999999999689e-01
8.800000000000000044e-01
8.320000000000000728e-01
8.559999999999999831e-01
8.160000000000000586e-01
8.399999999999999689e-01
8.479999999999999760e-01
8.160000000000000586e-01
8.479999999999999760e-01
8.160000000000000586e-01
8.160000000000000586e-01
8.399999999999999689e-01
8.479999999999999760e-01
8.320000000000000728e-01
8.559999999999999831e-01
8.240000000000000657e-01
8.559999999999999831e-01
8.399999999999999689e-01
8.399999999999999689e-01
8.479999999999999760e-01
8.240000000000000657e-01
8.559999999999999831e-01
8.559999999999999831e-01
8.639999999999999902e-01
8.559999999999999831e-01
8.800000000000000044e-01
8.719999999999999973e-01
8.399999999999999689e-01
8.639999999999999902e-01
8.399999999999999689e-01
8.479999999999999760e-01
8.080000000000000515e-01
8.320000000000000728e-01
8.160000000000000586e-01
8.240000000000000657e-01
8.320000000000000728e-01
8.160000000000000586e-01
8.399999999999999689e-01
8.559999999999999831e-01
8.639999999999999902e-01
8.800000000000000044e-01
8.639999999999999902e-01
8.479999999999999760e-01
8.639999999999999902e-01
8.399999999999999689e-01
8.559999999999999831e-01
8.399999999999999689e-01
8.399999999999999689e-01
8.479999999999999760e-01
8.320000000000000728e-01
8.399999999999999689e-01
8.160000000000000586e-01
8.399999999999999689e-01
8.320000000000000728e-01
8.160000000000000586e-01
