# Supplementary material for: Entropy Analysis of RR-Time Series From Stress Tests
Source: Front Physiol. 2020 Aug 12;11:981. doi: 10.3389/fphys.2020.00981 (PMC7438833; doi:10.3389/fphys.2020.00981)
Supplement: Supplementary file 1 [file Data_Sheet_1.ZIP › Data/Adults/Rest/AA_01_r.txt]

1.008000000000000007e+00
1.000000000000000000e+00
8.960000000000000187e-01
9.679999999999999716e-01
9.599999999999999645e-01
9.759999999999999787e-01
9.679999999999999716e-01
8.960000000000000187e-01
9.520000000000000684e-01
9.839999999999999858e-01
9.759999999999999787e-01
1.032000000000000028e+00
1.064000000000000057e+00
1.056000000000000050e+00
1.040000000000000036e+00
9.200000000000000400e-01
9.679999999999999716e-01
9.839999999999999858e-01
9.759999999999999787e-01
9.759999999999999787e-01
9.360000000000000542e-01
9.839999999999999858e-01
9.919999999999999929e-01
1.040000000000000036e+00
1.072000000000000064e+00
1.064000000000000057e+00
1.008000000000000007e+00
1.024000000000000021e+00
1.056000000000000050e+00
1.064000000000000057e+00
9.839999999999999858e-01
1.024000000000000021e+00
9.520000000000000684e-01
9.360000000000000542e-01
9.839999999999999858e-01
1.024000000000000021e+00
9.839999999999999858e-01
1.040000000000000036e+00
1.056000000000000050e+00
1.040000000000000036e+00
1.064000000000000057e+00
1.096000000000000085e+00
1.048000000000000043e+00
1.048000000000000043e+00
1.080000000000000071e+00
1.064000000000000057e+00
9.919999999999999929e-01
1.040000000000000036e+00
1.048000000000000043e+00
9.200000000000000400e-01
9.919999999999999929e-01
1.016000000000000014e+00
9.599999999999999645e-01
1.016000000000000014e+00
1.056000000000000050e+00
1.032000000000000028e+00
1.000000000000000000e+00
1.064000000000000057e+00
1.040000000000000036e+00
9.919999999999999929e-01
1.040000000000000036e+00
1.056000000000000050e+00
1.000000000000000000e+00
1.040000000000000036e+00
1.072000000000000064e+00
1.000000000000000000e+00
1.040000000000000036e+00
1.080000000000000071e+00
1.032000000000000028e+00
1.040000000000000036e+00
1.072000000000000064e+00
1.016000000000000014e+00
9.919999999999999929e-01
1.032000000000000028e+00
1.040000000000000036e+00
9.759999999999999787e-01
1.048000000000000043e+00
1.048000000000000043e+00
9.679999999999999716e-01
1.032000000000000028e+00
1.080000000000000071e+00
9.919999999999999929e-01
1.040000000000000036e+00
1.064000000000000057e+00
1.008000000000000007e+00
1.008000000000000007e+00
1.064000000000000057e+00
1.040000000000000036e+00
9.919999999999999929e-01
1.048000000000000043e+00
1.072000000000000064e+00
9.839999999999999858e-01
1.040000000000000036e+00
1.072000000000000064e+00
1.000000000000000000e+00
1.008000000000000007e+00
1.040000000000000036e+00
8.800000000000000044e-01
9.520000000000000684e-01
1.040000000000000036e+00
1.080000000000000071e+00
1.088000000000000078e+00
1.072000000000000064e+00
1.048000000000000043e+00
1.088000000000000078e+00
1.096000000000000085e+00
1.024000000000000021e+00
1.056000000000000050e+00
1.072000000000000064e+00
1.040000000000000036e+00
1.024000000000000021e+00
1.048000000000000043e+00
1.040000000000000036e+00
9.679999999999999716e-01
1.024000000000000021e+00
1.032000000000000028e+00
9.759999999999999787e-01
1.024000000000000021e+00
1.056000000000000050e+00
9.839999999999999858e-01
1.048000000000000043e+00
1.072000000000000064e+00
1.016000000000000014e+00
1.032000000000000028e+00
1.072000000000000064e+00
1.016000000000000014e+00
9.919999999999999929e-01
1.040000000000000036e+00
1.032000000000000028e+00
9.759999999999999787e-01
1.024000000000000021e+00
1.032000000000000028e+00
9.679999999999999716e-01
1.048000000000000043e+00
1.016000000000000014e+00
9.919999999999999929e-01
1.032000000000000028e+00
1.008000000000000007e+00
1.016000000000000014e+00
1.080000000000000071e+00
1.024000000000000021e+00
1.024000000000000021e+00
1.032000000000000028e+00
9.440000000000000613e-01
9.360000000000000542e-01
8.639999999999999902e-01
9.200000000000000400e-01
1.008000000000000007e+00
9.599999999999999645e-01
1.048000000000000043e+00
1.072000000000000064e+00
9.759999999999999787e-01
1.032000000000000028e+00
1.064000000000000057e+00
1.032000000000000028e+00
1.008000000000000007e+00
9.679999999999999716e-01
1.040000000000000036e+00
1.080000000000000071e+00
1.056000000000000050e+00
1.032000000000000028e+00
9.759999999999999787e-01
9.440000000000000613e-01
9.280000000000000471e-01
9.919999999999999929e-01
1.032000000000000028e+00
1.048000000000000043e+00
9.839999999999999858e-01
1.072000000000000064e+00
1.056000000000000050e+00
1.112000000000000099e+00
1.040000000000000036e+00
1.088000000000000078e+00
1.096000000000000085e+00
1.008000000000000007e+00
1.072000000000000064e+00
1.040000000000000036e+00
1.032000000000000028e+00
1.080000000000000071e+00
1.024000000000000021e+00
1.016000000000000014e+00
1.064000000000000057e+00
1.024000000000000021e+00
9.679999999999999716e-01
1.040000000000000036e+00
1.072000000000000064e+00
9.759999999999999787e-01
1.064000000000000057e+00
1.072000000000000064e+00
9.919999999999999929e-01
1.072000000000000064e+00
1.056000000000000050e+00
9.839999999999999858e-01
1.040000000000000036e+00
1.032000000000000028e+00
1.048000000000000043e+00
1.080000000000000071e+00
9.919999999999999929e-01
1.016000000000000014e+00
1.064000000000000057e+00
9.839999999999999858e-01
1.072000000000000064e+00
1.024000000000000021e+00
9.599999999999999645e-01
1.040000000000000036e+00
9.520000000000000684e-01
1.040000000000000036e+00
1.088000000000000078e+00
1.000000000000000000e+00
1.040000000000000036e+00
1.088000000000000078e+00
9.759999999999999787e-01
1.056000000000000050e+00
9.520000000000000684e-01
1.056000000000000050e+00
1.080000000000000071e+00
1.048000000000000043e+00
9.919999999999999929e-01
1.048000000000000043e+00
1.056000000000000050e+00
1.072000000000000064e+00
1.056000000000000050e+00
9.599999999999999645e-01
1.000000000000000000e+00
9.839999999999999858e-01
9.919999999999999929e-01
9.280000000000000471e-01
9.919999999999999929e-01
1.032000000000000028e+00
1.056000000000000050e+00
1.024000000000000021e+00
9.440000000000000613e-01
9.520000000000000684e-01
8.960000000000000187e-01
1.000000000000000000e+00
1.048000000000000043e+00
1.032000000000000028e+00
9.919999999999999929e-01
1.064000000000000057e+00
1.040000000000000036e+00
1.008000000000000007e+00
1.088000000000000078e+00
1.080000000000000071e+00
1.000000000000000000e+00
1.056000000000000050e+00
1.080000000000000071e+00
1.008000000000000007e+00
1.032000000000000028e+00
1.040000000000000036e+00
9.120000000000000329e-01
1.008000000000000007e+00
1.040000000000000036e+00
9.839999999999999858e-01
1.056000000000000050e+00
1.080000000000000071e+00
1.024000000000000021e+00
1.040000000000000036e+00
9.120000000000000329e-01
9.440000000000000613e-01
9.679999999999999716e-01
1.000000000000000000e+00
9.200000000000000400e-01
1.016000000000000014e+00
1.008000000000000007e+00
9.360000000000000542e-01
9.120000000000000329e-01
9.440000000000000613e-01
9.200000000000000400e-01
8.639999999999999902e-01
8.800000000000000044e-01
8.240000000000000657e-01
8.559999999999999831e-01
8.800000000000000044e-01
8.080000000000000515e-01
8.960000000000000187e-01
9.200000000000000400e-01
9.440000000000000613e-01
8.880000000000000115e-01
9.599999999999999645e-01
9.839999999999999858e-01
9.280000000000000471e-01
1.024000000000000021e+00
1.040000000000000036e+00
9.839999999999999858e-01
1.000000000000000000e+00
1.032000000000000028e+00
1.032000000000000028e+00
9.520000000000000684e-01
1.016000000000000014e+00
1.024000000000000021e+00
9.599999999999999645e-01
1.008000000000000007e+00
1.032000000000000028e+00
1.024000000000000021e+00
9.440000000000000613e-01
1.016000000000000014e+00
1.024000000000000021e+00
9.360000000000000542e-01
1.016000000000000014e+00
1.032000000000000028e+00
9.520000000000000684e-01
1.016000000000000014e+00
1.048000000000000043e+00
9.599999999999999645e-01
1.008000000000000007e+00
1.024000000000000021e+00
9.440000000000000613e-01
1.000000000000000000e+00
1.048000000000000043e+00
1.000000000000000000e+00
9.679999999999999716e-01
1.040000000000000036e+00
1.048000000000000043e+00
9.599999999999999645e-01
1.040000000000000036e+00
9.679999999999999716e-01
1.032000000000000028e+00
1.032000000000000028e+00
9.200000000000000400e-01
1.000000000000000000e+00
1.032000000000000028e+00
9.440000000000000613e-01
9.839999999999999858e-01
1.024000000000000021e+00
1.000000000000000000e+00
9.520000000000000684e-01
1.016000000000000014e+00
1.032000000000000028e+00
9.599999999999999645e-01
1.016000000000000014e+00
1.056000000000000050e+00
9.679999999999999716e-01
1.040000000000000036e+00
1.024000000000000021e+00
9.839999999999999858e-01
1.048000000000000043e+00
1.016000000000000014e+00
1.032000000000000028e+00
1.104000000000000092e+00
1.056000000000000050e+00
1.104000000000000092e+00
1.128000000000000114e+00
9.919999999999999929e-01
1.080000000000000071e+00
1.112000000000000099e+00
1.024000000000000021e+00
1.096000000000000085e+00
1.016000000000000014e+00
1.136000000000000121e+00
1.104000000000000092e+00
1.056000000000000050e+00
1.104000000000000092e+00
1.024000000000000021e+00
1.112000000000000099e+00
1.120000000000000107e+00
1.000000000000000000e+00
1.056000000000000050e+00
1.072000000000000064e+00
9.599999999999999645e-01
9.839999999999999858e-01
1.024000000000000021e+00
9.679999999999999716e-01
1.024000000000000021e+00
1.064000000000000057e+00
1.040000000000000036e+00
1.104000000000000092e+00
1.008000000000000007e+00
1.040000000000000036e+00
1.072000000000000064e+00
1.064000000000000057e+00
1.032000000000000028e+00
9.839999999999999858e-01
9.679999999999999716e-01
1.000000000000000000e+00
9.759999999999999787e-01
9.440000000000000613e-01
9.919999999999999929e-01
1.000000000000000000e+00
9.120000000000000329e-01
1.000000000000000000e+00
9.599999999999999645e-01
1.064000000000000057e+00
1.072000000000000064e+00
9.679999999999999716e-01
8.880000000000000115e-01
1.000000000000000000e+00
1.000000000000000000e+00
1.056000000000000050e+00
1.072000000000000064e+00
1.088000000000000078e+00
1.048000000000000043e+00
9.919999999999999929e-01
9.839999999999999858e-01
9.759999999999999787e-01
9.679999999999999716e-01
8.960000000000000187e-01
9.120000000000000329e-01
9.040000000000000258e-01
9.520000000000000684e-01
9.520000000000000684e-01
9.360000000000000542e-01
9.120000000000000329e-01
9.280000000000000471e-01
9.200000000000000400e-01
9.120000000000000329e-01
8.559999999999999831e-01
9.280000000000000471e-01
9.839999999999999858e-01
1.000000000000000000e+00
9.440000000000000613e-01
8.800000000000000044e-01
8.479999999999999760e-01
9.520000000000000684e-01
1.016000000000000014e+00
1.056000000000000050e+00
1.064000000000000057e+00
1.056000000000000050e+00
9.759999999999999787e-01
1.032000000000000028e+00
1.088000000000000078e+00
1.096000000000000085e+00
1.008000000000000007e+00
1.032000000000000028e+00
1.120000000000000107e+00
1.080000000000000071e+00
1.016000000000000014e+00
1.096000000000000085e+00
1.080000000000000071e+00
1.024000000000000021e+00
1.104000000000000092e+00
1.136000000000000121e+00
1.096000000000000085e+00
1.032000000000000028e+00
1.080000000000000071e+00
1.080000000000000071e+00
1.016000000000000014e+00
1.024000000000000021e+00
1.048000000000000043e+00
1.064000000000000057e+00
9.839999999999999858e-01
1.056000000000000050e+00
1.104000000000000092e+00
1.040000000000000036e+00
1.016000000000000014e+00
1.064000000000000057e+00
1.072000000000000064e+00
1.000000000000000000e+00
1.032000000000000028e+00
1.080000000000000071e+00
1.040000000000000036e+00
1.000000000000000000e+00
1.072000000000000064e+00
1.080000000000000071e+00
9.839999999999999858e-01
1.024000000000000021e+00
1.064000000000000057e+00
9.679999999999999716e-01
1.000000000000000000e+00
9.679999999999999716e-01
1.008000000000000007e+00
9.839999999999999858e-01
1.072000000000000064e+00
1.000000000000000000e+00
1.024000000000000021e+00
1.008000000000000007e+00
9.440000000000000613e-01
9.679999999999999716e-01
9.520000000000000684e-01
9.360000000000000542e-01
9.280000000000000471e-01
9.200000000000000400e-01
9.120000000000000329e-01
8.960000000000000187e-01
9.040000000000000258e-01
9.280000000000000471e-01
9.440000000000000613e-01
9.599999999999999645e-01
9.280000000000000471e-01
9.280000000000000471e-01
8.880000000000000115e-01
9.280000000000000471e-01
8.880000000000000115e-01
9.520000000000000684e-01
9.759999999999999787e-01
1.000000000000000000e+00
9.679999999999999716e-01
9.440000000000000613e-01
1.008000000000000007e+00
1.048000000000000043e+00
1.080000000000000071e+00
1.016000000000000014e+00
1.096000000000000085e+00
1.104000000000000092e+00
1.040000000000000036e+00
1.128000000000000114e+00
1.120000000000000107e+00
1.056000000000000050e+00
1.112000000000000099e+00
1.088000000000000078e+00
1.040000000000000036e+00
1.032000000000000028e+00
1.032000000000000028e+00
9.679999999999999716e-01
9.440000000000000613e-01
9.040000000000000258e-01
9.440000000000000613e-01
1.040000000000000036e+00
1.088000000000000078e+00
9.599999999999999645e-01
1.016000000000000014e+00
9.839999999999999858e-01
1.040000000000000036e+00
1.032000000000000028e+00
9.759999999999999787e-01
1.016000000000000014e+00
1.000000000000000000e+00
1.000000000000000000e+00
1.000000000000000000e+00
1.016000000000000014e+00
9.440000000000000613e-01
1.016000000000000014e+00
1.088000000000000078e+00
1.032000000000000028e+00
1.080000000000000071e+00
1.072000000000000064e+00
1.048000000000000043e+00
1.056000000000000050e+00
9.839999999999999858e-01
1.056000000000000050e+00
1.096000000000000085e+00
1.072000000000000064e+00
9.679999999999999716e-01
9.679999999999999716e-01
1.104000000000000092e+00
1.152000000000000135e+00
1.032000000000000028e+00
1.088000000000000078e+00
1.144000000000000128e+00
1.136000000000000121e+00
1.032000000000000028e+00
1.120000000000000107e+00
1.152000000000000135e+00
1.016000000000000014e+00
1.072000000000000064e+00
1.144000000000000128e+00
1.136000000000000121e+00
1.024000000000000021e+00
1.112000000000000099e+00
1.128000000000000114e+00
1.048000000000000043e+00
1.112000000000000099e+00
1.159999999999999920e+00
1.096000000000000085e+00
1.120000000000000107e+00
1.159999999999999920e+00
1.040000000000000036e+00
1.128000000000000114e+00
1.032000000000000028e+00
1.056000000000000050e+00
1.128000000000000114e+00
1.080000000000000071e+00
9.919999999999999929e-01
1.096000000000000085e+00
1.056000000000000050e+00
9.919999999999999929e-01
1.096000000000000085e+00
1.136000000000000121e+00
9.679999999999999716e-01
1.080000000000000071e+00
1.128000000000000114e+00
1.040000000000000036e+00
1.096000000000000085e+00
1.136000000000000121e+00
1.056000000000000050e+00
1.096000000000000085e+00
1.088000000000000078e+00
9.919999999999999929e-01
1.008000000000000007e+00
1.072000000000000064e+00
1.064000000000000057e+00
9.919999999999999929e-01
1.080000000000000071e+00
1.120000000000000107e+00
1.040000000000000036e+00
1.048000000000000043e+00
1.024000000000000021e+00
9.599999999999999645e-01
9.200000000000000400e-01
1.016000000000000014e+00
1.072000000000000064e+00
1.024000000000000021e+00
1.072000000000000064e+00
1.096000000000000085e+00
1.040000000000000036e+00
1.072000000000000064e+00
9.679999999999999716e-01
1.048000000000000043e+00
1.072000000000000064e+00
9.759999999999999787e-01
1.032000000000000028e+00
9.520000000000000684e-01
9.839999999999999858e-01
8.719999999999999973e-01
8.960000000000000187e-01
9.919999999999999929e-01
9.599999999999999645e-01
1.016000000000000014e+00
1.072000000000000064e+00
1.032000000000000028e+00
1.024000000000000021e+00
1.024000000000000021e+00
1.024000000000000021e+00
1.008000000000000007e+00
9.839999999999999858e-01
9.599999999999999645e-01
9.679999999999999716e-01
9.599999999999999645e-01
9.360000000000000542e-01
9.440000000000000613e-01
9.679999999999999716e-01
9.839999999999999858e-01
9.919999999999999929e-01
9.040000000000000258e-01
9.679999999999999716e-01
1.008000000000000007e+00
1.040000000000000036e+00
1.024000000000000021e+00
9.120000000000000329e-01
9.679999999999999716e-01
9.919999999999999929e-01
1.000000000000000000e+00
9.360000000000000542e-01
1.000000000000000000e+00
1.040000000000000036e+00
1.024000000000000021e+00
1.064000000000000057e+00
9.919999999999999929e-01
1.032000000000000028e+00
9.759999999999999787e-01
1.040000000000000036e+00
1.048000000000000043e+00
1.040000000000000036e+00
1.072000000000000064e+00
9.679999999999999716e-01
1.080000000000000071e+00
1.104000000000000092e+00
1.120000000000000107e+00
1.008000000000000007e+00
1.008000000000000007e+00
1.112000000000000099e+00
1.136000000000000121e+00
1.104000000000000092e+00
1.104000000000000092e+00
9.520000000000000684e-01
1.016000000000000014e+00
1.000000000000000000e+00
9.200000000000000400e-01
9.520000000000000684e-01
9.839999999999999858e-01
1.040000000000000036e+00
9.919999999999999929e-01
1.032000000000000028e+00
1.056000000000000050e+00
1.096000000000000085e+00
1.128000000000000114e+00
1.128000000000000114e+00
1.088000000000000078e+00
1.024000000000000021e+00
1.032000000000000028e+00
1.080000000000000071e+00
1.096000000000000085e+00
1.024000000000000021e+00
1.056000000000000050e+00
1.072000000000000064e+00
1.072000000000000064e+00
1.016000000000000014e+00
1.088000000000000078e+00
1.032000000000000028e+00
1.016000000000000014e+00
1.008000000000000007e+00
9.280000000000000471e-01
1.008000000000000007e+00
1.000000000000000000e+00
1.000000000000000000e+00
1.072000000000000064e+00
1.032000000000000028e+00
1.040000000000000036e+00
9.919999999999999929e-01
9.440000000000000613e-01
1.024000000000000021e+00
1.088000000000000078e+00
1.080000000000000071e+00
1.024000000000000021e+00
1.072000000000000064e+00
1.024000000000000021e+00
1.024000000000000021e+00
1.056000000000000050e+00
1.024000000000000021e+00
1.000000000000000000e+00
9.120000000000000329e-01
9.120000000000000329e-01
9.919999999999999929e-01
1.040000000000000036e+00
1.016000000000000014e+00
1.072000000000000064e+00
1.072000000000000064e+00
1.056000000000000050e+00
1.088000000000000078e+00
9.839999999999999858e-01
1.016000000000000014e+00
1.064000000000000057e+00
1.032000000000000028e+00
1.000000000000000000e+00
1.072000000000000064e+00
9.679999999999999716e-01
1.072000000000000064e+00
1.112000000000000099e+00
1.072000000000000064e+00
1.024000000000000021e+00
1.080000000000000071e+00
1.056000000000000050e+00
1.048000000000000043e+00
1.128000000000000114e+00
1.112000000000000099e+00
1.040000000000000036e+00
1.120000000000000107e+00
1.120000000000000107e+00
1.000000000000000000e+00
1.088000000000000078e+00
1.128000000000000114e+00
1.032000000000000028e+00
1.080000000000000071e+00
1.152000000000000135e+00
1.040000000000000036e+00
1.072000000000000064e+00
1.128000000000000114e+00
1.040000000000000036e+00
1.040000000000000036e+00
1.040000000000000036e+00
1.008000000000000007e+00
1.088000000000000078e+00
1.064000000000000057e+00
1.024000000000000021e+00
1.104000000000000092e+00
1.072000000000000064e+00
1.032000000000000028e+00
1.016000000000000014e+00
9.919999999999999929e-01
1.056000000000000050e+00
1.032000000000000028e+00
1.016000000000000014e+00
1.064000000000000057e+00
1.088000000000000078e+00
1.000000000000000000e+00
1.048000000000000043e+00
1.032000000000000028e+00
9.919999999999999929e-01
1.040000000000000036e+00
1.024000000000000021e+00
9.599999999999999645e-01
1.016000000000000014e+00
1.048000000000000043e+00
9.919999999999999929e-01
1.040000000000000036e+00
1.040000000000000036e+00
1.000000000000000000e+00
1.072000000000000064e+00
1.096000000000000085e+00
1.016000000000000014e+00
1.088000000000000078e+00
1.104000000000000092e+00
1.008000000000000007e+00
1.056000000000000050e+00
1.088000000000000078e+00
1.136000000000000121e+00
1.040000000000000036e+00
1.088000000000000078e+00
1.120000000000000107e+00
1.104000000000000092e+00
1.024000000000000021e+00
1.088000000000000078e+00
1.048000000000000043e+00
9.839999999999999858e-01
1.048000000000000043e+00
1.112000000000000099e+00
1.024000000000000021e+00
1.088000000000000078e+00
1.120000000000000107e+00
1.048000000000000043e+00
1.088000000000000078e+00
1.104000000000000092e+00
1.104000000000000092e+00
9.839999999999999858e-01
1.064000000000000057e+00
9.919999999999999929e-01
1.040000000000000036e+00
1.064000000000000057e+00
1.048000000000000043e+00
9.440000000000000613e-01
9.839999999999999858e-01
1.016000000000000014e+00
9.440000000000000613e-01
1.016000000000000014e+00
1.096000000000000085e+00
1.096000000000000085e+00
1.000000000000000000e+00
1.064000000000000057e+00
1.112000000000000099e+00
1.016000000000000014e+00
1.088000000000000078e+00
9.520000000000000684e-01
1.008000000000000007e+00
1.056000000000000050e+00
1.136000000000000121e+00
1.080000000000000071e+00
1.072000000000000064e+00
1.088000000000000078e+00
1.016000000000000014e+00
1.064000000000000057e+00
1.104000000000000092e+00
1.128000000000000114e+00
1.000000000000000000e+00
1.048000000000000043e+00
1.096000000000000085e+00
1.024000000000000021e+00
1.080000000000000071e+00
1.136000000000000121e+00
1.112000000000000099e+00
1.056000000000000050e+00
1.120000000000000107e+00
1.032000000000000028e+00
1.040000000000000036e+00
1.112000000000000099e+00
1.016000000000000014e+00
9.919999999999999929e-01
1.024000000000000021e+00
1.056000000000000050e+00
9.839999999999999858e-01
1.000000000000000000e+00
1.008000000000000007e+00
1.016000000000000014e+00
9.200000000000000400e-01
9.280000000000000471e-01
9.280000000000000471e-01
9.919999999999999929e-01
1.040000000000000036e+00
1.032000000000000028e+00
9.440000000000000613e-01
9.919999999999999929e-01
1.032000000000000028e+00
1.064000000000000057e+00
1.048000000000000043e+00
1.048000000000000043e+00
1.008000000000000007e+00
9.120000000000000329e-01
9.440000000000000613e-01
9.679999999999999716e-01
1.000000000000000000e+00
1.000000000000000000e+00
9.839999999999999858e-01
9.839999999999999858e-01
9.679999999999999716e-01
9.440000000000000613e-01
9.040000000000000258e-01
8.320000000000000728e-01
8.399999999999999689e-01
8.639999999999999902e-01
9.200000000000000400e-01
9.679999999999999716e-01
9.919999999999999929e-01
1.000000000000000000e+00
9.839999999999999858e-01
9.599999999999999645e-01
9.440000000000000613e-01
9.040000000000000258e-01
8.960000000000000187e-01
8.479999999999999760e-01
7.920000000000000373e-01
8.559999999999999831e-01
8.719999999999999973e-01
9.280000000000000471e-01
9.440000000000000613e-01
9.520000000000000684e-01
8.639999999999999902e-01
8.719999999999999973e-01
8.800000000000000044e-01
9.280000000000000471e-01
9.520000000000000684e-01
9.120000000000000329e-01
8.880000000000000115e-01
8.800000000000000044e-01
9.360000000000000542e-01
9.360000000000000542e-01
9.520000000000000684e-01
9.839999999999999858e-01
9.919999999999999929e-01
9.759999999999999787e-01
9.599999999999999645e-01
9.280000000000000471e-01
9.759999999999999787e-01
1.000000000000000000e+00
9.599999999999999645e-01
1.016000000000000014e+00
1.064000000000000057e+00
1.040000000000000036e+00
1.032000000000000028e+00
1.016000000000000014e+00
8.880000000000000115e-01
9.280000000000000471e-01
9.679999999999999716e-01
1.016000000000000014e+00
1.096000000000000085e+00
1.088000000000000078e+00
1.072000000000000064e+00
1.048000000000000043e+00
9.440000000000000613e-01
1.000000000000000000e+00
1.016000000000000014e+00
1.008000000000000007e+00
1.016000000000000014e+00
1.000000000000000000e+00
1.008000000000000007e+00
1.024000000000000021e+00
1.048000000000000043e+00
1.048000000000000043e+00
1.064000000000000057e+00
1.040000000000000036e+00
1.048000000000000043e+00
1.000000000000000000e+00
1.056000000000000050e+00
1.104000000000000092e+00
1.120000000000000107e+00
1.088000000000000078e+00
1.104000000000000092e+00
1.120000000000000107e+00
9.919999999999999929e-01
1.088000000000000078e+00
1.104000000000000092e+00
1.048000000000000043e+00
1.040000000000000036e+00
1.136000000000000121e+00
1.056000000000000050e+00
1.112000000000000099e+00
1.144000000000000128e+00
1.136000000000000121e+00
1.128000000000000114e+00
1.120000000000000107e+00
1.104000000000000092e+00
1.048000000000000043e+00
9.839999999999999858e-01
1.040000000000000036e+00
1.088000000000000078e+00
1.096000000000000085e+00
9.839999999999999858e-01
1.032000000000000028e+00
1.088000000000000078e+00
1.000000000000000000e+00
1.064000000000000057e+00
1.080000000000000071e+00
1.016000000000000014e+00
1.048000000000000043e+00
1.056000000000000050e+00
1.064000000000000057e+00
1.088000000000000078e+00
1.032000000000000028e+00
1.072000000000000064e+00
1.112000000000000099e+00
1.056000000000000050e+00
1.072000000000000064e+00
1.080000000000000071e+00
1.088000000000000078e+00
9.919999999999999929e-01
1.056000000000000050e+00
1.072000000000000064e+00
1.064000000000000057e+00
1.032000000000000028e+00
9.200000000000000400e-01
9.520000000000000684e-01
9.839999999999999858e-01
9.759999999999999787e-01
1.048000000000000043e+00
1.016000000000000014e+00
1.008000000000000007e+00
1.040000000000000036e+00
1.096000000000000085e+00
1.144000000000000128e+00
1.128000000000000114e+00
1.120000000000000107e+00
1.008000000000000007e+00
1.088000000000000078e+00
1.080000000000000071e+00
1.000000000000000000e+00
1.032000000000000028e+00
1.016000000000000014e+00
1.032000000000000028e+00
1.016000000000000014e+00
1.008000000000000007e+00
9.360000000000000542e-01
8.960000000000000187e-01
9.120000000000000329e-01
1.048000000000000043e+00
1.064000000000000057e+00
1.056000000000000050e+00
9.839999999999999858e-01
9.520000000000000684e-01
9.919999999999999929e-01
1.064000000000000057e+00
1.104000000000000092e+00
1.056000000000000050e+00
1.032000000000000028e+00
1.032000000000000028e+00
1.008000000000000007e+00
1.064000000000000057e+00
1.008000000000000007e+00
1.032000000000000028e+00
1.016000000000000014e+00
9.839999999999999858e-01
1.104000000000000092e+00
1.120000000000000107e+00
1.136000000000000121e+00
1.056000000000000050e+00
1.080000000000000071e+00
1.080000000000000071e+00
1.064000000000000057e+00
