# Supplementary material for: Entropy Analysis of RR-Time Series From Stress Tests
Source: Front Physiol. 2020 Aug 12;11:981. doi: 10.3389/fphys.2020.00981 (PMC7438833; doi:10.3389/fphys.2020.00981)
Supplement: Supplementary file 1 [file Data_Sheet_1.ZIP › Data/README.txt]

The data has been stored in folders. First, we divide between adults and young people. 
Within each of these folders, there is a folder for rest and other fot activity(stress test).
The data files contain 1024 samples and the name of each file divides between sedentary people 
and active people. The filenames could be interpreted in the following way: 

AA_01_a.txt
|| |  |
|| |  |
|| |  |----------> (a) for activity (r) for rest
|| |
|| |-------------> Index 
||
||---------------> (A) for active (S) for sedentary
|
|----------------> (A) for adult  (Y) for young


Based on this information, it is possible to match rest periods and stress tests for each subject. 
For example, if we want to pick the stress test and rest time series for sedentary adult 1, 
we go to Adults, then take AA_01_r.txt from the Rest folder and AA_01_a.txt from the Activity folder. 


The Synthetic data folder contain the three time series from the first experiment where we test the 
algorithm for different values of the parameters m and r.   
