# Supplementary material for: Entropy Analysis of RR-Time Series From Stress Tests
Source: Front Physiol. 2020 Aug 12;11:981. doi: 10.3389/fphys.2020.00981 (PMC7438833; doi:10.3389/fphys.2020.00981)
Supplement: Supplementary file 1 [file Data_Sheet_1.ZIP › Data/Synthetic Data/r_brownian.txt]

  -6.4166759e+01
  -6.0243916e+01
  -5.8227481e+01
  -6.1256142e+01
  -5.8729420e+01
  -5.5163319e+01
  -5.2753443e+01
  -5.6086082e+01
  -6.6070942e+01
  -6.2812940e+01
  -6.0040148e+01
  -6.1384575e+01
  -5.7819446e+01
  -5.7180867e+01
  -6.0640546e+01
  -5.9774501e+01
  -6.0741553e+01
  -5.3870018e+01
  -5.6520154e+01
  -5.6184519e+01
  -6.1397945e+01
  -6.8165565e+01
  -6.8058474e+01
  -7.1662252e+01
  -6.9844473e+01
  -6.9704059e+01
  -6.5542915e+01
  -6.8503965e+01
  -6.4751894e+01
  -6.7538018e+01
  -7.3762217e+01
  -7.1882511e+01
  -7.1353871e+01
  -7.0711170e+01
  -6.9834483e+01
  -6.9941539e+01
  -7.4688001e+01
  -7.1266081e+01
  -6.6077128e+01
  -6.3205814e+01
  -6.5184971e+01
  -7.3828001e+01
  -7.5751461e+01
  -7.6601934e+01
  -7.8376678e+01
  -8.0134998e+01
  -8.2771562e+01
  -8.0324613e+01
  -7.9690575e+01
  -7.9144449e+01
  -7.6742726e+01
  -7.6403591e+01
  -7.5626229e+01
  -7.8532089e+01
  -7.5911604e+01
  -7.4883523e+01
  -7.5358983e+01
  -7.5443118e+01
  -7.5005036e+01
  -7.7040510e+01
  -7.0947570e+01
  -7.2647527e+01
  -7.2443100e+01
  -7.3208096e+01
  -7.5647430e+01
  -7.7650317e+01
  -7.7474203e+01
  -7.6670016e+01
  -8.1077061e+01
  -7.9284907e+01
  -7.5743397e+01
  -7.5779237e+01
  -7.5139702e+01
  -7.5433442e+01
  -8.0987251e+01
  -7.8561647e+01
  -8.1913875e+01
  -7.7150427e+01
  -7.6447521e+01
  -7.4584493e+01
  -6.8550773e+01
  -7.3195492e+01
  -7.2723173e+01
  -6.9989266e+01
  -6.5158582e+01
  -6.3956857e+01
  -6.9957605e+01
  -6.9184218e+01
  -6.6710848e+01
  -6.4398535e+01
  -6.9741623e+01
  -7.2160312e+01
  -7.7234296e+01
  -7.9676893e+01
  -8.2464595e+01
  -8.1919345e+01
  -8.4611376e+01
  -8.4847650e+01
  -8.2739253e+01
  -8.5754305e+01
  -8.5181920e+01
  -8.7218700e+01
  -8.8414763e+01
  -8.9056851e+01
  -9.2677086e+01
  -9.7777940e+01
  -9.8617093e+01
  -9.9970408e+01
  -9.8237101e+01
  -1.0286617e+02
  -9.8353004e+01
  -9.7203958e+01
  -9.7002649e+01
  -9.7054865e+01
  -9.2947121e+01
  -9.9548905e+01
  -9.6097686e+01
  -9.0477209e+01
  -9.6354463e+01
  -9.4572282e+01
  -9.2861253e+01
  -8.8754286e+01
  -8.5650609e+01
  -8.2115605e+01
  -7.3881153e+01
  -7.2752331e+01
  -7.3131889e+01
  -7.8217248e+01
  -7.6833892e+01
  -7.1157872e+01
  -7.1466347e+01
  -7.2756421e+01
  -7.3162751e+01
  -7.0271172e+01
  -6.8482171e+01
  -6.5974885e+01
  -6.5928786e+01
  -6.9304773e+01
  -7.2830641e+01
  -6.9560591e+01
  -7.0622741e+01
  -7.5715163e+01
  -7.6831475e+01
  -7.7336553e+01
  -7.6265367e+01
  -7.7171751e+01
  -7.6592344e+01
  -7.5040752e+01
  -7.9228111e+01
  -7.8646858e+01
  -7.6854091e+01
  -7.6681142e+01
  -7.9876832e+01
  -7.8633347e+01
  -8.5155524e+01
  -8.9472739e+01
  -9.0380129e+01
  -9.2761245e+01
  -9.3878892e+01
  -9.3678207e+01
  -8.8796399e+01
  -8.9059277e+01
  -8.6506752e+01
  -8.9456578e+01
  -9.1434850e+01
  -8.8294817e+01
  -8.4389246e+01
  -7.6918727e+01
  -7.2478102e+01
  -6.9941032e+01
  -7.2540448e+01
  -7.5328932e+01
  -7.5394321e+01
  -7.1718877e+01
  -7.5185325e+01
  -7.2796436e+01
  -7.4959959e+01
  -7.5431067e+01
  -7.5098826e+01
  -7.4423086e+01
  -7.2117916e+01
  -7.3101119e+01
  -7.7703316e+01
  -7.1442064e+01
  -7.3966243e+01
  -7.2040863e+01
  -7.1419135e+01
  -7.2264084e+01
  -6.8300578e+01
  -6.4009222e+01
  -6.5431383e+01
  -7.0594294e+01
  -7.0418670e+01
  -6.9934537e+01
  -7.0452173e+01
  -6.8849375e+01
  -6.9101421e+01
  -6.7640133e+01
  -6.4706230e+01
  -6.4679487e+01
  -6.1056080e+01
  -6.6139267e+01
  -6.8088668e+01
  -7.4845293e+01
  -7.7062047e+01
  -7.1774386e+01
  -7.0824229e+01
  -6.8081687e+01
  -7.1464128e+01
  -6.9207071e+01
  -7.2620456e+01
  -7.0922576e+01
  -7.3154644e+01
  -7.1752159e+01
  -7.3845118e+01
  -7.4065506e+01
  -7.0538467e+01
  -7.3272139e+01
  -7.4997938e+01
  -7.2442756e+01
  -7.2389529e+01
  -7.5324822e+01
  -7.5046686e+01
  -7.3075091e+01
  -7.0951459e+01
  -6.8752095e+01
  -6.7929722e+01
  -6.5209204e+01
  -6.6748021e+01
  -6.7023198e+01
  -7.0290846e+01
  -7.7079467e+01
  -7.6974170e+01
  -7.3195413e+01
  -7.6927059e+01
  -7.7169063e+01
  -7.2881393e+01
  -6.7825700e+01
  -6.1563927e+01
  -5.9272992e+01
  -6.1913168e+01
  -6.2086515e+01
  -6.4627298e+01
  -6.7510227e+01
  -6.6340131e+01
  -6.3190384e+01
  -6.4178999e+01
  -6.5011942e+01
  -6.6218021e+01
  -6.4983491e+01
  -6.1520213e+01
  -6.0479210e+01
  -5.9880737e+01
  -6.5492765e+01
  -6.7235629e+01
  -6.5973250e+01
  -6.8817132e+01
  -6.5608353e+01
  -6.0982827e+01
  -5.5228967e+01
  -5.3066897e+01
  -5.5468552e+01
  -5.8343568e+01
  -6.1046386e+01
  -5.9038710e+01
  -6.2639538e+01
  -5.9740239e+01
  -5.8931503e+01
  -6.1216322e+01
  -6.3834849e+01
  -5.9018317e+01
  -6.0377368e+01
  -5.4743166e+01
  -5.3572854e+01
  -5.3076093e+01
  -5.6122363e+01
  -5.6581748e+01
  -5.9906510e+01
  -6.3221825e+01
  -6.3879187e+01
  -6.6232917e+01
  -7.0405543e+01
  -7.5405004e+01
  -7.5059953e+01
  -7.4029878e+01
  -7.0637946e+01
  -6.8215929e+01
  -7.0429757e+01
  -6.7991959e+01
  -6.6521733e+01
  -6.6264553e+01
  -6.6786330e+01
  -6.8453928e+01
  -7.3357724e+01
  -7.3664278e+01
  -7.3796358e+01
  -7.2610812e+01
  -7.4781191e+01
  -7.1839852e+01
  -7.4920486e+01
  -7.1931363e+01
  -6.9982061e+01
  -6.9537977e+01
  -6.9725890e+01
  -6.9158952e+01
  -6.9496057e+01
  -7.0573046e+01
  -7.4000520e+01
  -7.1920794e+01
  -7.3813409e+01
  -7.3585147e+01
  -7.4939921e+01
  -7.6359557e+01
  -8.1977568e+01
  -8.5516105e+01
  -8.9621611e+01
  -8.7958617e+01
  -8.2525847e+01
  -7.7372836e+01
  -7.6977220e+01
  -7.9036683e+01
  -7.5024669e+01
  -6.9718725e+01
  -6.8742025e+01
  -6.2970048e+01
  -6.5963748e+01
  -7.2882537e+01
  -7.2994632e+01
  -7.5068908e+01
  -7.5529208e+01
  -7.8515193e+01
  -7.7110615e+01
  -7.5501003e+01
  -7.4597916e+01
  -7.1387668e+01
  -7.3083979e+01
  -7.2646533e+01
  -6.8778212e+01
  -6.7047374e+01
  -6.3869358e+01
  -6.4397176e+01
  -6.4900846e+01
  -6.5665795e+01
  -7.0660819e+01
  -6.9775934e+01
  -6.9240813e+01
  -6.7312076e+01
  -7.0211828e+01
  -7.0982376e+01
  -7.0469287e+01
  -6.7901789e+01
  -6.7024208e+01
  -6.3204655e+01
  -6.6373696e+01
  -6.4903110e+01
  -6.4275809e+01
  -6.1335516e+01
  -6.2465771e+01
  -6.3976521e+01
  -6.3817572e+01
  -6.5605014e+01
  -6.2946901e+01
  -6.6622730e+01
  -6.7235239e+01
  -6.4236917e+01
  -6.3094644e+01
  -6.4808599e+01
  -6.0524806e+01
  -5.7307473e+01
  -5.4933831e+01
  -5.4257111e+01
  -6.0356731e+01
  -5.7851913e+01
  -6.4555560e+01
  -6.5726603e+01
  -6.1072025e+01
  -6.0591815e+01
  -6.3617754e+01
  -6.5241155e+01
  -6.2469350e+01
  -6.2750967e+01
  -6.5048209e+01
  -6.7665693e+01
  -6.3155918e+01
  -6.6860544e+01
  -6.5376106e+01
  -6.3351902e+01
  -6.5542555e+01
  -6.6619300e+01
  -6.3958875e+01
  -6.3747275e+01
  -6.6513626e+01
  -6.5903762e+01
  -6.7873625e+01
  -7.3737325e+01
  -7.5478290e+01
  -7.1453163e+01
  -7.1683167e+01
  -7.1976087e+01
  -6.5355075e+01
  -6.6767274e+01
  -6.7005200e+01
  -6.7041903e+01
  -7.0056532e+01
  -6.9275230e+01
  -6.9956186e+01
  -6.9770298e+01
  -7.5018002e+01
  -7.5168292e+01
  -7.4978354e+01
  -7.3890472e+01
  -6.6206142e+01
  -7.0354772e+01
  -7.2425705e+01
  -7.9074044e+01
  -8.1033064e+01
  -8.3452667e+01
  -8.7051151e+01
  -8.4746683e+01
  -8.6340926e+01
  -8.5885923e+01
  -8.6151313e+01
  -8.9693066e+01
  -8.9799848e+01
  -9.0459440e+01
  -9.0726481e+01
  -9.0085889e+01
  -8.4037736e+01
  -8.4030146e+01
  -7.9663201e+01
  -7.8203286e+01
  -7.6315931e+01
  -7.6227149e+01
  -7.9317848e+01
  -7.8380835e+01
  -7.8305752e+01
  -8.3677620e+01
  -8.1750531e+01
  -8.1582695e+01
  -8.5232466e+01
  -9.4137291e+01
  -8.8498978e+01
  -8.9870084e+01
  -9.1562536e+01
  -9.0075156e+01
  -9.5052070e+01
  -9.2429985e+01
  -9.0639555e+01
  -9.0022665e+01
  -8.9709472e+01
  -8.5759550e+01
  -8.7873870e+01
  -8.7424222e+01
  -8.8062945e+01
  -8.5675553e+01
  -8.5533422e+01
  -8.1791596e+01
  -8.1561934e+01
  -8.7832167e+01
  -8.7441236e+01
  -9.1864122e+01
  -9.6374334e+01
  -9.7583152e+01
  -9.7506536e+01
  -9.7743727e+01
  -9.7792422e+01
  -1.0107584e+02
  -9.9641064e+01
  -1.0310921e+02
  -1.0348828e+02
  -1.0380854e+02
  -1.0369234e+02
  -1.0149376e+02
  -1.0392233e+02
  -1.0965573e+02
  -1.1466683e+02
  -1.1804264e+02
  -1.1982661e+02
  -1.2583023e+02
  -1.1901570e+02
  -1.1770985e+02
  -1.1811894e+02
  -1.1479240e+02
  -1.1600619e+02
  -1.1240982e+02
  -1.1283449e+02
  -1.1494215e+02
  -1.1438721e+02
  -1.1388045e+02
  -1.1398180e+02
  -1.1442519e+02
  -1.1366252e+02
  -1.1626543e+02
  -1.1944324e+02
  -1.1547852e+02
  -1.1174635e+02
  -1.0362035e+02
  -1.0413849e+02
  -1.0654020e+02
  -1.0365954e+02
  -9.9051226e+01
  -1.0096056e+02
  -9.9827801e+01
  -1.0084809e+02
  -9.8000398e+01
  -9.7674147e+01
  -9.0694388e+01
  -8.9642654e+01
  -8.7518238e+01
  -9.1983550e+01
  -9.1617454e+01
  -9.0390719e+01
  -9.2905370e+01
  -8.9570053e+01
  -8.4883545e+01
  -8.6797510e+01
  -8.6779187e+01
  -8.6025704e+01
  -8.4783498e+01
  -8.2761686e+01
  -9.2784926e+01
  -9.1051858e+01
  -9.1257508e+01
  -9.1891629e+01
  -8.9023121e+01
  -9.2245788e+01
  -8.9519814e+01
  -8.9576598e+01
  -8.5686344e+01
  -8.7817397e+01
  -8.7146276e+01
  -8.4692551e+01
  -8.2522686e+01
  -8.5640630e+01
  -8.2602513e+01
  -7.9149624e+01
  -7.9582540e+01
  -7.9739480e+01
  -8.2525073e+01
  -8.2214633e+01
  -8.5276896e+01
  -8.5708722e+01
  -8.6642060e+01
  -8.9210156e+01
  -8.8261710e+01
  -9.2518126e+01
  -9.7925261e+01
  -1.0014265e+02
  -1.0072283e+02
  -1.0184677e+02
  -9.9155267e+01
  -1.0297432e+02
  -1.0579432e+02
  -1.0215607e+02
  -1.0159945e+02
  -1.0147218e+02
  -9.6430660e+01
  -9.8177869e+01
  -9.9468555e+01
  -9.8417423e+01
  -9.5969268e+01
  -9.2650498e+01
  -9.0050580e+01
  -8.7502236e+01
  -8.9336387e+01
  -9.1992256e+01
  -9.5835163e+01
  -9.7433227e+01
  -9.9100412e+01
  -9.7508150e+01
  -9.6656133e+01
  -9.5394346e+01
  -9.4423879e+01
  -9.0833971e+01
  -9.4451571e+01
  -1.0153096e+02
  -9.9133662e+01
  -9.6033698e+01
  -1.0119163e+02
  -9.9156011e+01
  -9.6531804e+01
  -9.8764791e+01
  -9.4148216e+01
  -9.5255224e+01
  -9.3000215e+01
  -8.9174824e+01
  -9.5252270e+01
  -9.6811024e+01
  -9.7380366e+01
  -1.0188981e+02
  -9.5960617e+01
  -8.9500904e+01
  -9.0835012e+01
  -9.1506833e+01
  -8.4197451e+01
  -8.1945959e+01
  -7.7718855e+01
  -8.0448177e+01
  -7.9148300e+01
  -8.3674028e+01
  -8.3506343e+01
  -7.8834603e+01
  -7.9797997e+01
  -8.3908050e+01
  -8.0495123e+01
  -8.1011519e+01
  -8.0586599e+01
  -8.2263454e+01
  -7.9409023e+01
  -7.8898778e+01
  -7.3335070e+01
  -7.3502544e+01
  -7.1539465e+01
  -7.6263678e+01
  -7.5785079e+01
  -7.8488087e+01
  -7.7771434e+01
  -7.9404554e+01
  -7.9306776e+01
  -8.3368873e+01
  -8.4521678e+01
  -8.7625796e+01
  -8.8520009e+01
  -9.2976999e+01
  -9.7617735e+01
  -1.0005302e+02
  -1.0382575e+02
  -1.0354840e+02
  -1.0550719e+02
  -1.0445089e+02
  -9.9537972e+01
  -1.0065406e+02
  -9.9922009e+01
  -9.9306544e+01
  -9.4925236e+01
  -8.8241210e+01
  -8.5898268e+01
  -8.7219245e+01
  -8.7410647e+01
  -8.3433429e+01
  -8.5035869e+01
  -8.0947258e+01
  -7.9526856e+01
  -8.3111342e+01
  -8.2119021e+01
  -8.5486653e+01
  -8.7148098e+01
  -9.3344877e+01
  -9.2527923e+01
  -8.7158427e+01
  -8.8548077e+01
  -8.5303426e+01
  -8.1480332e+01
  -8.0106086e+01
  -7.8077712e+01
  -7.5013160e+01
  -7.4037861e+01
  -7.3775037e+01
  -7.5136624e+01
  -7.6331794e+01
  -8.1066285e+01
  -8.5013465e+01
  -8.2881299e+01
  -8.3953973e+01
  -8.1656478e+01
  -7.9721685e+01
  -7.9732835e+01
  -8.2095084e+01
  -8.3453306e+01
  -8.3076918e+01
  -8.3689601e+01
  -8.8302543e+01
  -8.8952784e+01
  -8.5160144e+01
  -8.6242947e+01
  -8.9135855e+01
  -8.7687314e+01
  -8.6804830e+01
  -8.8912815e+01
  -8.7033900e+01
  -8.6010570e+01
  -8.3716567e+01
  -8.2006368e+01
  -7.9829260e+01
  -7.9345495e+01
  -8.3033235e+01
  -8.3807718e+01
  -8.4476138e+01
  -8.4057147e+01
  -8.3711794e+01
  -8.1122232e+01
  -8.0368258e+01
  -8.1903012e+01
  -7.8331023e+01
  -7.4516690e+01
  -7.2130025e+01
  -6.8762827e+01
  -6.9886367e+01
  -6.5884603e+01
  -6.2046802e+01
  -5.8939033e+01
  -5.8281356e+01
  -5.8773974e+01
  -5.9552941e+01
  -6.0546592e+01
  -6.6370908e+01
  -6.6846404e+01
  -6.5029922e+01
  -6.4364323e+01
  -6.2761232e+01
  -6.1846814e+01
  -6.0922114e+01
  -6.4887379e+01
  -6.6764957e+01
  -6.5484695e+01
  -5.9253958e+01
  -6.2999834e+01
  -6.3671180e+01
  -5.9896342e+01
  -5.8440444e+01
  -5.9420600e+01
  -5.4351903e+01
  -5.1660609e+01
  -4.3541151e+01
  -4.5411950e+01
  -4.5920135e+01
  -4.4665950e+01
  -4.3431343e+01
  -4.5988729e+01
  -4.9601772e+01
  -4.6660346e+01
  -4.6282535e+01
  -4.4852576e+01
  -4.8573054e+01
  -5.1256019e+01
  -5.5212686e+01
  -5.5256110e+01
  -5.3000558e+01
  -5.5172980e+01
  -5.8278479e+01
  -5.9510343e+01
  -6.2222812e+01
  -6.2650806e+01
  -5.9403323e+01
  -5.9434140e+01
  -5.8447192e+01
  -5.6754524e+01
  -5.8754671e+01
  -6.0053469e+01
  -5.8376632e+01
  -6.0821797e+01
  -5.7847136e+01
  -5.7496913e+01
  -5.8105808e+01
  -5.7119186e+01
  -5.6843458e+01
  -6.2052816e+01
  -6.5703428e+01
  -6.5260888e+01
  -6.8477144e+01
  -7.0142261e+01
  -7.1147050e+01
  -7.1988689e+01
  -7.5864366e+01
  -7.1915943e+01
  -6.9281812e+01
  -6.8481911e+01
  -6.9498870e+01
  -6.6455426e+01
  -7.0863426e+01
  -7.5958641e+01
  -7.8560837e+01
  -7.7957259e+01
  -7.7878803e+01
  -7.5050486e+01
  -7.0748409e+01
  -7.1079916e+01
  -7.3419978e+01
  -6.8970341e+01
  -6.7804347e+01
  -6.7576310e+01
  -6.7160318e+01
  -7.0837870e+01
  -7.4209090e+01
  -7.6915713e+01
  -7.6492844e+01
  -7.4747138e+01
  -6.8793892e+01
  -7.2623173e+01
  -7.8485291e+01
  -7.2779279e+01
  -7.8181747e+01
  -7.7621466e+01
  -7.3086770e+01
  -7.1594240e+01
  -7.6014469e+01
  -7.3190593e+01
  -7.1626133e+01
  -7.0381419e+01
  -7.3246153e+01
  -7.3254674e+01
  -6.9360666e+01
  -6.4010417e+01
  -6.4790572e+01
  -6.2787879e+01
  -6.1581278e+01
  -6.2559349e+01
  -6.3024173e+01
  -6.3816890e+01
  -6.8474405e+01
  -6.8242362e+01
  -6.9307543e+01
  -6.9977911e+01
  -7.2871011e+01
  -7.4670119e+01
  -7.6859307e+01
  -8.4362607e+01
  -8.6543622e+01
  -8.6042952e+01
  -8.3507104e+01
  -8.2310912e+01
  -8.7274973e+01
  -8.5129543e+01
  -8.5956549e+01
  -8.0921964e+01
  -8.0895913e+01
  -7.7080677e+01
  -7.6888349e+01
  -7.0820721e+01
  -7.5412482e+01
  -7.7598586e+01
  -7.5411590e+01
  -6.8910136e+01
  -6.7798467e+01
  -6.9634012e+01
  -7.1141919e+01
  -7.4550792e+01
  -7.6367400e+01
  -7.8462178e+01
  -7.8279544e+01
  -7.9034500e+01
  -8.0317489e+01
  -8.0247500e+01
  -8.0669201e+01
  -7.4072646e+01
  -6.9019484e+01
  -7.0138588e+01
  -6.9693574e+01
  -6.7084677e+01
  -6.6511313e+01
  -6.7616698e+01
  -7.3918578e+01
  -7.1409427e+01
  -7.4222410e+01
  -7.2005086e+01
  -7.6922409e+01
  -7.5453457e+01
  -7.4562779e+01
  -7.8274343e+01
  -7.7557341e+01
  -7.8148122e+01
  -7.5367815e+01
  -7.5710768e+01
  -7.2856278e+01
  -7.0168408e+01
  -6.7934439e+01
  -6.6677583e+01
  -6.8076907e+01
  -6.8289239e+01
  -7.4758312e+01
  -7.7727600e+01
  -7.8342271e+01
  -7.6597009e+01
  -7.7499433e+01
  -7.6904683e+01
  -8.0304384e+01
  -7.9912438e+01
  -8.0812243e+01
  -8.0173097e+01
  -8.0820028e+01
  -8.3104698e+01
  -8.3818361e+01
  -8.5853280e+01
  -8.8008395e+01
  -9.0478207e+01
  -8.8523297e+01
  -8.7354216e+01
  -8.5778245e+01
  -8.5381246e+01
  -8.9723372e+01
  -8.2750823e+01
  -8.2284648e+01
  -8.5738844e+01
  -8.6826149e+01
  -9.0422737e+01
  -8.6027325e+01
  -8.2158949e+01
  -8.4431680e+01
  -8.3270311e+01
  -8.3209948e+01
  -8.7759787e+01
  -9.1423075e+01
  -9.4784260e+01
  -8.8954137e+01
  -8.5395018e+01
  -8.1107502e+01
  -8.2141118e+01
  -8.1375067e+01
  -8.5335417e+01
  -8.1155759e+01
  -8.0224851e+01
  -8.1863740e+01
  -8.5359344e+01
  -8.8783144e+01
  -9.0102086e+01
  -8.8598227e+01
  -8.4559955e+01
  -8.8917089e+01
  -9.0765855e+01
  -8.9206671e+01
  -8.9857327e+01
  -8.3772226e+01
  -8.0990075e+01
  -7.8561192e+01
  -7.8545035e+01
  -7.2386129e+01
  -6.6755464e+01
  -7.0361987e+01
  -6.6415835e+01
  -7.1132164e+01
  -6.8663307e+01
  -6.4546419e+01
  -6.2232173e+01
  -6.4028480e+01
  -6.3311151e+01
  -6.3907850e+01
  -6.4528641e+01
  -6.0920234e+01
  -5.9759329e+01
  -5.4556544e+01
  -5.4674555e+01
  -5.8022157e+01
  -5.7898025e+01
  -5.7190466e+01
  -5.3958651e+01
  -5.4897961e+01
  -5.6352597e+01
  -5.4105265e+01
  -4.8576143e+01
  -4.4374624e+01
  -5.0805674e+01
  -4.8119072e+01
  -5.3337244e+01
  -5.6433498e+01
  -5.7303925e+01
  -6.2488665e+01
  -6.1609221e+01
  -6.2226937e+01
  -6.2353081e+01
  -5.6528921e+01
  -5.3270391e+01
  -5.1822932e+01
  -5.5685768e+01
  -5.8676254e+01
  -6.1231405e+01
  -6.5473097e+01
  -6.4216579e+01
  -6.9972754e+01
  -7.2153165e+01
  -7.4151679e+01
  -7.4854294e+01
  -7.3612232e+01
  -7.6842673e+01
  -7.5287232e+01
  -7.3535694e+01
  -7.6210870e+01
  -7.7930237e+01
  -7.9861386e+01
  -8.3567380e+01
  -8.1222840e+01
  -8.2339653e+01
  -7.8724527e+01
  -8.1810650e+01
  -8.0828765e+01
  -8.3113722e+01
  -8.5275997e+01
  -8.2671077e+01
  -8.7068154e+01
  -8.4566286e+01
  -8.2596681e+01
  -8.2298714e+01
  -8.5490760e+01
  -8.3613730e+01
  -7.8371858e+01
  -7.8142593e+01
  -7.7564840e+01
  -7.5672150e+01
  -7.6903980e+01
  -7.1624084e+01
  -6.7012679e+01
  -6.8145477e+01
  -6.3907663e+01
  -6.0656658e+01
  -5.5855155e+01
  -5.6712217e+01
  -5.3158804e+01
  -4.9527182e+01
  -4.6674097e+01
  -5.0464281e+01
  -5.2950718e+01
  -5.5550607e+01
  -5.6309442e+01
  -5.6838795e+01
  -5.6628963e+01
  -6.2989186e+01
  -6.9460055e+01
  -6.6443803e+01
  -6.1469816e+01
  -6.3839098e+01
  -6.1504164e+01
  -6.0167894e+01
  -5.8919824e+01
  -5.8524758e+01
  -5.4307972e+01
  -5.2720465e+01
  -5.1441303e+01
  -5.4784327e+01
  -5.1160713e+01
  -4.6943800e+01
  -4.4931463e+01
  -4.7981904e+01
  -4.7910975e+01
  -4.9808481e+01
  -5.1682244e+01
  -4.8777917e+01
  -5.2602466e+01
  -4.9936380e+01
  -5.0020347e+01
  -5.1383499e+01
  -5.5732305e+01
  -5.7989101e+01
  -5.7248175e+01
  -6.1709743e+01
  -6.1783918e+01
  -5.9323441e+01
  -5.4210545e+01
  -5.2190936e+01
  -5.5152115e+01
  -5.9048115e+01
  -6.0923875e+01
  -6.2945034e+01
  -6.2773363e+01
  -6.0686516e+01
  -6.2542016e+01
  -6.4021734e+01
  -6.7153450e+01
  -7.0813906e+01
  -6.8767539e+01
  -6.9912346e+01
  -7.0385297e+01
  -7.2304093e+01
  -7.0850335e+01
  -6.6345658e+01
  -6.6288087e+01
  -6.7057733e+01
  -7.0053535e+01
  -6.7898806e+01
  -6.8016250e+01
  -7.2002391e+01
  -7.2875579e+01
  -7.1129877e+01
  -7.1819757e+01
  -7.1516936e+01
  -7.0475919e+01
  -7.4308545e+01
  -7.4199785e+01
  -7.7812958e+01
  -7.1511583e+01
  -7.2600684e+01
  -7.0187953e+01
  -6.3623378e+01
  -6.2092680e+01
  -6.1210947e+01
  -6.3747182e+01
  -6.4101186e+01
  -5.8755643e+01
  -6.0366374e+01
  -5.9313366e+01
  -5.6866982e+01
  -5.7880992e+01
  -5.6509525e+01
  -5.6736306e+01
  -5.5747497e+01
  -5.5872104e+01
  -5.3264927e+01
  -5.7001344e+01
  -5.8609262e+01
  -5.6441019e+01
  -5.8194958e+01
  -5.8474561e+01
  -5.6393521e+01
  -5.7147425e+01
  -5.5566800e+01
  -5.5671316e+01
  -5.4171569e+01
  -5.0584934e+01
  -5.0042753e+01
  -5.0311746e+01
  -5.3038070e+01
  -5.3917800e+01
  -5.4321725e+01
  -5.1260916e+01
  -5.0106533e+01
  -4.9877212e+01
  -4.8755130e+01
  -4.6656631e+01
  -4.7477615e+01
  -4.9587028e+01
  -4.8325883e+01
  -4.7707963e+01
  -4.3605479e+01
  -4.7483221e+01
  -4.8973395e+01
  -4.6018933e+01
  -4.6395600e+01
  -4.1369700e+01
  -4.0575531e+01
  -4.3716377e+01
  -4.5191553e+01
  -4.4172743e+01
  -4.6246837e+01
  -4.8514146e+01
  -4.8872172e+01
  -4.9775446e+01
  -5.3911850e+01
  -5.8730178e+01
  -5.8481347e+01
  -6.0403282e+01
  -6.0882268e+01
  -5.9531391e+01
  -5.6793552e+01
  -5.3864512e+01
  -5.4608196e+01
  -5.1451772e+01
  -5.0498541e+01
  -5.0606003e+01
  -5.1951414e+01
  -5.4548715e+01
  -5.5695211e+01
  -5.8051636e+01
  -5.7344857e+01
  -5.4486469e+01
  -5.1289558e+01
  -5.0582201e+01
  -5.4552838e+01
  -5.5173802e+01
  -5.2679368e+01
  -5.2767143e+01
  -5.1219085e+01
  -4.5961611e+01
  -4.7189542e+01
  -4.6373376e+01
  -4.1132122e+01
  -4.7050128e+01
  -5.1885681e+01
  -5.1322082e+01
  -4.9448791e+01
  -4.7896602e+01
  -5.0934107e+01
  -5.1403180e+01
  -5.6649937e+01
  -5.8111820e+01
  -5.3620920e+01
  -5.0313569e+01
  -5.1380185e+01
  -4.7854225e+01
  -4.4792559e+01
  -4.8686612e+01
  -4.7409264e+01
  -4.9106200e+01
  -4.7097487e+01
  -4.5081513e+01
  -4.5654649e+01
  -4.6926422e+01
  -5.1848132e+01
  -4.6808738e+01
  -5.0896217e+01
  -4.8193727e+01
  -4.7536627e+01
  -4.7885893e+01
  -4.8313539e+01
  -5.4477757e+01
  -5.7707266e+01
  -5.8296624e+01
  -5.9795845e+01
  -5.5863874e+01
  -5.4395062e+01
  -5.5632030e+01
  -5.6352520e+01
  -6.0402897e+01
  -5.9193432e+01
  -6.0026837e+01
  -5.1048470e+01
  -5.1825505e+01
  -5.3065304e+01
  -5.1115293e+01
  -5.5497021e+01
  -5.3232608e+01
  -5.4304239e+01
  -4.9698844e+01
  -4.2400070e+01
  -3.7944013e+01
  -3.9589646e+01
  -3.5577594e+01
  -3.0925475e+01
  -3.0847619e+01
  -2.8744702e+01
  -2.6555518e+01
  -2.7183911e+01
  -2.7197095e+01
  -2.5145337e+01
  -2.9599834e+01
  -2.6951246e+01
  -2.8967736e+01
  -2.5180219e+01
  -2.3028369e+01
  -2.5574261e+01
  -2.5369667e+01
  -2.6999155e+01
  -2.6941641e+01
  -2.8935715e+01
  -2.7004449e+01
  -2.9768673e+01
  -2.4500242e+01
  -2.3747035e+01
  -2.2020307e+01
  -2.6340544e+01
  -2.4743062e+01
  -2.5241644e+01
  -2.8743961e+01
  -2.8802222e+01
  -2.6313989e+01
  -2.3692294e+01
  -2.6437094e+01
  -2.2782495e+01
  -2.2840841e+01
  -1.8645713e+01
  -1.7244903e+01
  -1.9621700e+01
  -1.4811874e+01
  -7.0260597e+00
  -9.5867885e+00
  -1.0747450e+01
  -1.1568007e+01
  -8.5288579e+00
  -9.4876489e+00
  -8.7125936e+00
  -1.3600199e+01
  -1.2693896e+01
  -1.5562930e+01
  -1.9496852e+01
  -1.8843380e+01
  -1.7332626e+01
  -1.8042132e+01
  -1.2333326e+01
  -9.3372801e+00
  -1.5578379e+01
  -1.3092533e+01
  -1.2455694e+01
  -1.3553463e+01
  -1.1505644e+01
  -1.2214302e+01
  -1.0152175e+01
  -1.0606575e+01
  -1.0246060e+01
  -8.1205311e+00
  -8.9422100e+00
  -5.9171502e+00
  -8.5906258e+00
  -9.2581185e+00
  -1.1420639e+01
  -1.1694682e+01
  -1.6043830e+01
  -1.6443852e+01
  -1.5173544e+01
  -1.7605628e+01
  -1.8376897e+01
  -1.4084727e+01
  -1.7896078e+01
  -1.9723990e+01
  -1.6022765e+01
  -1.9657790e+01
  -1.7842487e+01
  -1.9554363e+01
  -2.3217725e+01
  -2.1352463e+01
  -1.9656078e+01
  -1.3514557e+01
  -1.2949173e+01
  -1.5999118e+01
  -1.3858467e+01
  -1.2140904e+01
  -6.1631453e+00
  -9.0154996e+00
  -1.0427099e+01
  -1.0926029e+01
  -1.3694179e+01
  -1.5375630e+01
  -1.3487351e+01
  -1.3940182e+01
  -1.7205941e+01
  -1.5039192e+01
  -1.0437612e+01
  -1.2575369e+01
  -1.4497627e+01
  -1.6050167e+01
  -1.9713589e+01
  -2.0734720e+01
  -1.8809339e+01
  -2.2707116e+01
  -2.3919877e+01
  -2.5744609e+01
  -2.7683196e+01
  -2.9524658e+01
  -2.7743472e+01
  -2.6753563e+01
  -2.2815718e+01
  -2.5617341e+01
  -3.1087447e+01
  -3.3009488e+01
  -3.1345179e+01
  -3.0337965e+01
  -2.9302770e+01
  -3.2135201e+01
  -3.0674910e+01
  -2.6410192e+01
  -2.5479211e+01
  -2.8189379e+01
  -2.8092179e+01
  -2.5484040e+01
  -2.7172935e+01
  -2.6062470e+01
  -2.5323460e+01
  -2.5234798e+01
  -2.6394395e+01
  -2.9549312e+01
  -3.6140049e+01
  -3.1477453e+01
  -2.8201405e+01
  -2.9664813e+01
  -3.0223410e+01
  -2.6710934e+01
  -2.8642965e+01
  -2.9087430e+01
  -2.7961511e+01
  -2.5615611e+01
  -2.4957780e+01
  -2.9265548e+01
  -2.6069035e+01
  -2.4776932e+01
  -2.2720729e+01
  -2.5999776e+01
  -2.6714302e+01
  -2.3867070e+01
  -2.3482996e+01
  -2.9895284e+01
  -2.8757055e+01
  -2.7531597e+01
  -2.9115008e+01
  -2.6116947e+01
  -2.7906167e+01
  -2.2477696e+01
  -2.2681652e+01
  -2.8161725e+01
  -2.7925671e+01
  -3.3598379e+01
  -3.3554645e+01
  -3.2765483e+01
  -3.5143849e+01
  -3.5259774e+01
  -4.1426297e+01
  -4.1025480e+01
  -3.9877487e+01
  -3.7734899e+01
  -3.6866743e+01
  -3.6154445e+01
  -3.3713087e+01
  -3.6957199e+01
  -4.0744411e+01
  -4.3118630e+01
  -4.3426183e+01
  -4.2649308e+01
  -4.2621962e+01
  -4.5590235e+01
  -4.6892203e+01
  -4.6742012e+01
  -4.8709246e+01
  -4.8625622e+01
  -5.3008823e+01
  -5.5534608e+01
  -5.1227800e+01
  -5.2747107e+01
  -5.7510246e+01
  -5.5958582e+01
  -5.2627466e+01
  -5.4753179e+01
  -5.4229216e+01
  -5.3361951e+01
  -4.9586026e+01
  -4.5303750e+01
  -5.0060400e+01
  -5.1804010e+01
  -5.0218070e+01
  -5.2146031e+01
  -5.0238945e+01
  -4.8879452e+01
  -5.2813948e+01
  -5.0901766e+01
  -5.2540615e+01
  -5.3849148e+01
  -5.4648796e+01
  -5.3372759e+01
  -5.3904954e+01
  -5.6247460e+01
  -6.0216530e+01
  -5.9684856e+01
  -6.0790378e+01
  -6.5259194e+01
  -6.2755474e+01
  -6.5868145e+01
  -6.9278075e+01
  -6.8261807e+01
  -7.0086954e+01
  -7.4692160e+01
  -7.1584377e+01
  -7.3016034e+01
  -7.5313741e+01
  -7.5629413e+01
  -6.8710959e+01
  -6.5556683e+01
  -6.3704510e+01
  -6.1395840e+01
  -6.2667481e+01
  -5.8081427e+01
  -5.8846349e+01
  -5.8384134e+01
  -5.8079050e+01
  -5.9260738e+01
  -5.6485908e+01
  -5.3809100e+01
  -5.2601680e+01
  -5.4907208e+01
  -5.8539935e+01
  -5.6639071e+01
  -5.5332857e+01
  -5.2767946e+01
  -4.9311219e+01
  -4.6880897e+01
  -4.9019917e+01
  -5.3519934e+01
  -5.5287305e+01
  -5.1896875e+01
  -5.3426309e+01
  -5.0246976e+01
  -4.7081396e+01
  -4.6814062e+01
  -5.0315440e+01
  -5.3228966e+01
  -5.6626576e+01
  -5.8531078e+01
  -6.1508916e+01
  -6.5195392e+01
  -6.3296074e+01
  -6.2159115e+01
  -6.4248611e+01
  -6.4417292e+01
  -6.6178036e+01
  -6.5882578e+01
  -6.6050189e+01
  -6.6742960e+01
  -6.4289960e+01
  -6.3792284e+01
  -6.1408450e+01
  -5.7884904e+01
  -5.6930759e+01
  -5.3057211e+01
  -5.2419226e+01
  -4.7647033e+01
  -4.6112589e+01
  -4.1244294e+01
  -4.0296113e+01
  -3.5386367e+01
  -4.0667050e+01
  -3.8865792e+01
  -3.8016615e+01
  -4.0769367e+01
  -3.7348234e+01
  -3.7842912e+01
  -3.6794313e+01
  -3.6042627e+01
  -3.7016859e+01
  -3.5459609e+01
  -3.3140858e+01
  -3.4439430e+01
  -3.1553597e+01
  -3.5326131e+01
  -3.3024050e+01
  -3.6292655e+01
  -3.8117620e+01
  -3.9547787e+01
  -3.6605517e+01
  -3.9337372e+01
  -4.1437900e+01
  -3.7282065e+01
  -3.2826859e+01
  -3.3021200e+01
  -3.3983152e+01
  -3.5530431e+01
  -3.7421439e+01
  -3.5951348e+01
  -3.4935336e+01
  -3.4531012e+01
  -3.3616248e+01
  -3.0989101e+01
  -3.3825317e+01
  -3.0775795e+01
  -3.2241614e+01
  -3.4714075e+01
  -3.4114493e+01
  -3.5217837e+01
  -3.9125649e+01
  -3.6356205e+01
  -4.2463651e+01
  -4.5513137e+01
  -5.1071673e+01
  -5.1873449e+01
  -5.0242309e+01
  -5.1379741e+01
  -5.3136037e+01
  -5.2414797e+01
  -5.4818683e+01
  -5.3599211e+01
  -5.3834684e+01
  -5.4291028e+01
  -4.8662674e+01
  -4.2995713e+01
  -4.6297213e+01
  -4.7343358e+01
  -4.9799650e+01
  -4.2222054e+01
  -4.0611971e+01
  -4.1484383e+01
  -4.5493416e+01
  -4.5599704e+01
  -4.2938682e+01
  -4.1533314e+01
  -3.8361546e+01
  -3.6099705e+01
  -3.8364040e+01
  -3.9598988e+01
  -3.8555162e+01
  -4.2627738e+01
  -4.2899730e+01
  -4.3661054e+01
  -4.8983428e+01
  -5.1596099e+01
  -4.6388617e+01
  -4.5000709e+01
  -4.4453951e+01
  -4.8824049e+01
  -4.9452469e+01
  -4.6893559e+01
  -4.5796281e+01
  -4.5054502e+01
  -4.2567734e+01
  -4.4295752e+01
  -4.4431367e+01
  -4.1146068e+01
  -3.7144228e+01
  -3.6451900e+01
  -3.8385864e+01
  -4.0226779e+01
  -3.7322398e+01
  -4.2333597e+01
  -4.1605000e+01
  -4.4092052e+01
  -4.3222682e+01
  -4.3873380e+01
  -4.1274665e+01
  -4.2494006e+01
  -4.2522461e+01
  -4.8950105e+01
  -4.5809590e+01
  -4.6055007e+01
  -4.7907673e+01
  -4.2894781e+01
  -4.7306945e+01
  -4.9420022e+01
  -4.3319923e+01
  -4.4293019e+01
  -4.3613909e+01
  -4.8552224e+01
  -4.6322016e+01
  -4.2020812e+01
  -3.6378572e+01
  -3.7706598e+01
  -3.9221324e+01
  -3.5802382e+01
  -3.4425079e+01
  -3.8514771e+01
  -3.6870189e+01
  -4.3447274e+01
  -4.3019338e+01
  -4.2470489e+01
  -4.0088391e+01
  -3.8188288e+01
  -3.6655815e+01
  -3.8027445e+01
  -3.8212862e+01
  -3.6038197e+01
  -3.5890652e+01
  -3.5583206e+01
  -3.7810000e+01
  -3.7248009e+01
  -4.0793476e+01
  -3.8915772e+01
  -4.2859983e+01
  -3.9068481e+01
  -4.0954087e+01
  -4.0507654e+01
  -3.5197615e+01
  -3.5645088e+01
  -3.9198463e+01
  -4.3296668e+01
  -4.2780537e+01
  -4.4483120e+01
  -4.7779597e+01
  -4.8277599e+01
  -4.9797402e+01
  -5.0511029e+01
  -4.7854509e+01
  -4.3157554e+01
  -4.4359285e+01
  -4.6813240e+01
  -5.2023372e+01
  -5.3473681e+01
  -5.7220783e+01
  -5.5535401e+01
  -5.4974606e+01
  -5.2111296e+01
  -5.3318320e+01
  -5.2926745e+01
  -4.7712546e+01
  -4.6918314e+01
  -5.0315483e+01
  -5.2231666e+01
  -5.6067365e+01
  -5.0267763e+01
  -5.0814080e+01
  -5.6240812e+01
  -5.4973885e+01
  -5.6584347e+01
  -6.0616061e+01
  -5.9524020e+01
  -6.0577425e+01
  -5.8051733e+01
  -5.8628126e+01
  -5.4422159e+01
  -5.3685474e+01
  -4.9697236e+01
  -5.2030443e+01
  -5.3564138e+01
  -5.6338859e+01
  -5.7035965e+01
  -6.0878683e+01
  -6.1511940e+01
  -6.4776372e+01
  -6.1656896e+01
  -5.9536900e+01
  -5.6302868e+01
  -5.7239619e+01
  -5.9100635e+01
  -5.9136635e+01
  -5.4171253e+01
  -5.2380658e+01
  -4.5432921e+01
  -3.7436576e+01
  -3.8417184e+01
  -4.1228342e+01
  -4.2732537e+01
  -4.1043528e+01
  -3.9677481e+01
  -4.0077363e+01
  -3.5929783e+01
  -3.3968242e+01
  -3.3337444e+01
  -3.6275009e+01
  -3.2835299e+01
  -2.8270059e+01
  -2.8097807e+01
  -2.7845521e+01
  -2.7046082e+01
  -2.8055813e+01
  -2.9132263e+01
  -2.5352026e+01
  -2.3648639e+01
  -2.7920839e+01
  -2.5354137e+01
  -2.6948442e+01
  -2.7098166e+01
  -2.8062701e+01
  -3.3742244e+01
  -3.1291875e+01
  -2.9551823e+01
  -2.8164149e+01
  -3.1022380e+01
  -2.8902386e+01
  -3.1125432e+01
  -2.8262157e+01
  -3.1543478e+01
  -3.4904098e+01
  -3.2712346e+01
  -3.1426167e+01
  -2.9334492e+01
  -3.3078437e+01
  -3.2198787e+01
  -3.3914243e+01
  -3.0678512e+01
  -3.6241711e+01
  -3.6251006e+01
  -3.6900648e+01
  -3.8082788e+01
  -4.2979159e+01
  -4.3635239e+01
  -4.8004201e+01
  -5.0149604e+01
  -4.8546109e+01
  -4.3234757e+01
  -4.0822367e+01
  -3.9698788e+01
  -3.8634878e+01
  -3.9784109e+01
  -3.9448427e+01
  -3.5181892e+01
  -3.1263576e+01
  -3.7272643e+01
  -3.8063805e+01
  -4.2454652e+01
  -4.4101786e+01
  -4.3750493e+01
  -4.3170559e+01
  -4.3259431e+01
  -3.6325601e+01
  -3.8535303e+01
  -3.9858532e+01
  -4.2247575e+01
  -4.0393714e+01
  -4.0764536e+01
  -3.8899474e+01
  -3.9952480e+01
  -3.9847309e+01
  -3.7320377e+01
  -2.9301159e+01
  -2.7634532e+01
  -2.3699640e+01
  -2.5013119e+01
  -2.4882698e+01
  -2.2560331e+01
  -2.1574854e+01
  -2.1300485e+01
  -2.0875684e+01
  -1.8036240e+01
  -1.9270353e+01
  -2.0183584e+01
  -1.9584345e+01
  -2.1341678e+01
  -1.7563965e+01
  -1.9349336e+01
  -2.3736411e+01
  -2.8100918e+01
  -2.8023003e+01
  -2.8482547e+01
  -2.6360306e+01
  -2.6033542e+01
  -2.7195460e+01
  -3.4280216e+01
  -3.4608960e+01
  -3.8827569e+01
  -3.9023654e+01
  -3.6515501e+01
  -3.5943012e+01
  -3.5299875e+01
  -3.2925730e+01
  -3.6436572e+01
  -4.4216637e+01
  -4.4992742e+01
  -4.5233587e+01
  -5.2382044e+01
  -5.2420867e+01
  -5.0633621e+01
  -4.7041776e+01
  -4.2032540e+01
  -4.4303517e+01
  -4.1563504e+01
  -4.0155505e+01
  -4.0258665e+01
  -4.0714588e+01
  -3.6185207e+01
  -3.3470029e+01
  -3.2860955e+01
  -3.0390130e+01
  -3.2289804e+01
  -3.0732686e+01
  -3.1481295e+01
  -3.2282798e+01
  -2.9825739e+01
  -3.5732269e+01
  -3.7164677e+01
  -4.3864449e+01
  -4.3157045e+01
  -4.3767356e+01
  -4.0771874e+01
  -4.2098849e+01
  -4.2655827e+01
  -4.0545194e+01
  -4.4480705e+01
  -4.8910417e+01
  -4.8574240e+01
  -5.1087668e+01
  -5.4184977e+01
  -5.8807988e+01
  -5.6681433e+01
  -5.7370019e+01
  -5.7771112e+01
  -5.9765231e+01
  -5.9223362e+01
  -6.3432406e+01
  -6.3579689e+01
  -6.3355859e+01
  -6.4750042e+01
  -6.4330984e+01
  -6.2974187e+01
  -6.0694582e+01
  -6.4003232e+01
  -6.3974587e+01
  -6.8727079e+01
  -7.1059774e+01
  -7.8321943e+01
  -7.8562491e+01
  -7.4028995e+01
  -7.9272624e+01
  -7.8386711e+01
  -8.0046684e+01
  -7.9847836e+01
  -8.4266763e+01
  -9.1538749e+01
  -9.1201668e+01
  -8.9686409e+01
  -8.0612997e+01
  -8.1797573e+01
  -7.8198807e+01
  -8.3610140e+01
  -8.3695443e+01
  -8.6344739e+01
  -9.0910431e+01
  -9.0777330e+01
  -8.8136498e+01
  -9.1348813e+01
  -9.1525805e+01
  -9.0435795e+01
  -8.5820194e+01
  -8.2093236e+01
  -8.2397946e+01
  -8.5047641e+01
  -8.1336143e+01
  -8.0785497e+01
  -7.7196747e+01
  -8.2599277e+01
  -7.9045794e+01
  -7.9055145e+01
  -8.5436589e+01
  -8.1140265e+01
  -8.3254154e+01
  -8.4450243e+01
  -8.7144887e+01
  -8.8846610e+01
  -8.3350464e+01
  -7.6965044e+01
  -7.3584359e+01
  -7.0955113e+01
  -6.9777562e+01
  -6.9465808e+01
  -6.9604386e+01
  -7.2088125e+01
  -6.9499326e+01
  -7.2540323e+01
  -7.6908777e+01
  -7.5767519e+01
  -6.9082100e+01
  -6.9560361e+01
  -6.9063209e+01
  -7.0910469e+01
  -7.3583190e+01
  -7.1792238e+01
  -7.0893858e+01
  -7.2021527e+01
  -7.6373211e+01
  -7.7566419e+01
  -7.9393771e+01
  -8.1348396e+01
  -7.3861309e+01
  -7.2406691e+01
  -7.2156717e+01
  -6.7731475e+01
  -6.4858664e+01
  -6.4798092e+01
  -6.7420224e+01
  -6.1839737e+01
  -6.0462605e+01
  -5.9596190e+01
  -5.6771407e+01
  -6.5061546e+01
  -6.5047288e+01
  -6.1860822e+01
  -6.3903595e+01
  -6.3071935e+01
  -6.4909047e+01
  -6.7417726e+01
  -7.1813777e+01
  -7.0722623e+01
  -6.8836660e+01
  -6.3218110e+01
  -6.0349399e+01
  -6.0100591e+01
  -6.1909704e+01
  -6.4290769e+01
  -6.0925232e+01
  -5.6352167e+01
  -5.2415068e+01
  -5.2723590e+01
  -5.2225540e+01
  -5.0568666e+01
  -4.9839692e+01
  -5.4915019e+01
  -5.7286837e+01
  -5.7638115e+01
  -5.7496848e+01
  -6.0229308e+01
  -6.0287649e+01
  -5.9495163e+01
  -6.0249886e+01
  -5.5831759e+01
  -5.0703202e+01
  -5.3730111e+01
  -5.7147888e+01
  -5.8664133e+01
  -6.2019868e+01
  -6.2426678e+01
  -6.7048375e+01
  -7.0561313e+01
  -6.8679283e+01
  -6.7397346e+01
  -6.6887231e+01
  -6.5521760e+01
  -6.3806778e+01
  -6.3539037e+01
  -6.5339787e+01
  -6.6998337e+01
  -6.8866404e+01
  -7.1106584e+01
  -7.2636865e+01
  -7.3161301e+01
  -6.9971645e+01
  -7.0599707e+01
  -7.0839191e+01
  -6.8647277e+01
  -6.9911984e+01
  -6.4777799e+01
  -6.5008228e+01
  -6.5868463e+01
  -5.9762496e+01
  -6.0896244e+01
  -6.3368284e+01
  -6.2411674e+01
  -6.8165273e+01
  -6.9170598e+01
  -7.3275559e+01
  -7.1971216e+01
  -7.4096994e+01
  -7.3508873e+01
  -7.3945804e+01
  -7.3130190e+01
  -7.9463670e+01
  -8.0243110e+01
  -8.2897980e+01
  -8.1114043e+01
  -8.2330843e+01
  -8.0423391e+01
  -7.9775859e+01
  -7.6997802e+01
  -7.9005801e+01
  -7.8310637e+01
  -7.6177281e+01
  -7.3945300e+01
  -6.8476104e+01
  -6.7789000e+01
  -6.7980883e+01
  -7.2552417e+01
  -7.1721354e+01
  -7.1443463e+01
  -7.1622870e+01
  -6.9021451e+01
  -6.7888742e+01
  -6.6556296e+01
  -7.0059029e+01
  -7.1272256e+01
  -7.4177659e+01
  -7.3391739e+01
  -7.3648579e+01
  -7.5768771e+01
  -7.3964487e+01
  -7.1722797e+01
  -7.1311728e+01
  -7.0669141e+01
  -7.1549936e+01
  -7.1132004e+01
  -7.0453474e+01
  -7.7801846e+01
  -7.9252191e+01
  -7.9535121e+01
  -7.6428933e+01
  -7.4273968e+01
  -7.2816594e+01
  -6.8480518e+01
  -6.4643161e+01
  -6.5652172e+01
  -6.8581473e+01
  -7.1784496e+01
  -7.0941578e+01
  -7.5181515e+01
  -7.5704972e+01
  -7.9444607e+01
  -7.7651901e+01
  -7.7550721e+01
  -7.9975766e+01
  -7.9802984e+01
  -8.3000917e+01
  -8.2944116e+01
  -8.4285950e+01
  -8.4860892e+01
  -8.9548091e+01
  -9.1680643e+01
  -8.7761501e+01
  -9.2055960e+01
  -9.3282851e+01
  -9.1148780e+01
  -9.0437087e+01
  -8.5700415e+01
  -8.9019375e+01
  -8.8125594e+01
  -8.3978210e+01
  -8.6652048e+01
  -8.8502265e+01
  -8.7559642e+01
  -8.2976247e+01
  -8.0408899e+01
  -8.0736553e+01
  -8.3545445e+01
  -8.8121606e+01
  -8.7522557e+01
  -8.2867964e+01
  -7.9521335e+01
  -7.7489176e+01
  -7.8038096e+01
  -8.1802108e+01
  -8.0035988e+01
  -8.3323121e+01
  -8.5040930e+01
  -8.3811104e+01
  -8.6169414e+01
  -8.5837415e+01
  -8.6355870e+01
  -8.5623510e+01
  -8.5451099e+01
  -7.8820450e+01
  -7.6176485e+01
  -7.0743721e+01
  -7.5530597e+01
  -7.2813403e+01
  -7.2668581e+01
  -7.1837424e+01
  -7.5514764e+01
  -7.7834654e+01
  -7.8144388e+01
  -7.8024922e+01
  -7.9326518e+01
  -7.7910870e+01
  -7.6437534e+01
  -7.6496731e+01
  -7.3228911e+01
  -7.0880710e+01
  -7.2371687e+01
  -7.0538821e+01
  -7.3038640e+01
  -7.4487763e+01
  -7.4392803e+01
  -7.3370943e+01
  -7.1915079e+01
  -7.1545723e+01
  -6.8634221e+01
  -6.4005303e+01
  -6.3487263e+01
  -6.2632038e+01
  -5.8041454e+01
  -5.3312371e+01
  -4.8219582e+01
  -4.7910559e+01
  -4.8208324e+01
  -4.5980331e+01
  -4.7016090e+01
  -4.8883131e+01
  -4.9009804e+01
  -4.8721747e+01
  -5.1831383e+01
  -5.3130609e+01
  -5.0091800e+01
  -4.9393791e+01
  -5.0815109e+01
  -5.2044610e+01
  -5.3719665e+01
  -5.3497376e+01
  -5.4872420e+01
  -5.4960778e+01
  -5.5459689e+01
  -5.7676662e+01
  -6.0063749e+01
  -6.3958077e+01
  -6.6566791e+01
  -6.3375749e+01
  -6.2002635e+01
  -6.8404824e+01
  -6.5122651e+01
  -6.0261614e+01
  -5.9559404e+01
  -5.3727528e+01
  -5.8424303e+01
  -5.8585878e+01
  -6.0587871e+01
  -5.9239841e+01
  -5.9353860e+01
  -5.8469499e+01
  -5.8573028e+01
  -5.9589848e+01
  -6.3380417e+01
  -6.6491761e+01
  -6.4625721e+01
  -6.1631515e+01
  -5.7769508e+01
  -6.1270133e+01
  -6.3328223e+01
  -6.1969608e+01
  -5.9109077e+01
  -6.0266671e+01
  -6.2768683e+01
  -6.3383154e+01
  -6.2514847e+01
  -6.4585709e+01
  -6.2213514e+01
  -6.4099327e+01
  -6.6948385e+01
  -6.4381995e+01
  -6.8595443e+01
  -6.9365102e+01
  -6.6281579e+01
  -7.1742433e+01
  -7.7422691e+01
  -8.3102510e+01
  -8.8947613e+01
  -9.3316982e+01
  -9.0891568e+01
  -8.6102504e+01
  -8.7228928e+01
  -8.6970357e+01
  -8.5196431e+01
  -7.9863853e+01
  -7.9085821e+01
  -7.4220561e+01
  -7.3086379e+01
  -7.3376226e+01
  -7.3412236e+01
  -7.4416164e+01
  -7.9362359e+01
  -7.9778003e+01
  -8.0021601e+01
  -7.7141537e+01
  -7.3532283e+01
  -7.1773816e+01
  -6.8666980e+01
  -6.7098820e+01
  -6.7827013e+01
  -6.7334334e+01
  -6.9529238e+01
  -7.0740570e+01
  -7.2682211e+01
  -6.7986546e+01
  -6.6657582e+01
  -6.3765111e+01
  -6.0584762e+01
  -6.2580072e+01
  -6.7120401e+01
  -6.7308980e+01
  -6.9683501e+01
  -6.8510462e+01
  -6.9837525e+01
  -6.9021422e+01
  -6.8211661e+01
  -7.0226162e+01
  -6.7358645e+01
  -6.2919780e+01
  -5.9651795e+01
  -5.4445178e+01
  -5.6386360e+01
  -5.4632457e+01
  -5.6529336e+01
  -5.6119116e+01
  -5.0378125e+01
  -5.4075713e+01
  -5.1581393e+01
  -5.5929462e+01
  -5.7235340e+01
  -6.2344251e+01
  -6.6916773e+01
  -6.3153247e+01
  -6.1268399e+01
  -5.5891837e+01
  -5.8141348e+01
  -5.7925452e+01
  -5.3687344e+01
  -4.9895436e+01
  -5.1421152e+01
  -4.9448790e+01
  -5.0135728e+01
  -4.9951000e+01
  -5.2179968e+01
  -5.0046998e+01
  -5.1055392e+01
  -4.8608478e+01
  -4.7327370e+01
  -4.8679342e+01
  -4.3098561e+01
  -4.3772479e+01
  -4.4975198e+01
  -4.1331772e+01
  -4.1466392e+01
  -3.7329201e+01
  -4.2538622e+01
  -4.2861772e+01
  -4.6861896e+01
  -4.7282591e+01
  -4.6373528e+01
  -4.8303897e+01
  -4.5072090e+01
  -4.0268736e+01
  -4.1522473e+01
  -4.0190399e+01
  -4.1334161e+01
  -4.0562353e+01
  -3.8859596e+01
  -3.8573468e+01
  -3.8258146e+01
  -3.5727935e+01
  -3.2099092e+01
  -3.3846025e+01
  -3.7849356e+01
  -3.9326958e+01
  -3.5689824e+01
  -3.3558185e+01
  -3.2051738e+01
  -3.3765528e+01
  -3.5744053e+01
  -3.1810439e+01
  -3.9892564e+01
  -3.6575786e+01
  -3.8047129e+01
  -3.6686497e+01
  -3.6953295e+01
  -3.4326294e+01
  -3.4695254e+01
  -3.2041088e+01
  -3.4557731e+01
  -3.5607109e+01
  -3.4686405e+01
  -3.2397966e+01
  -3.3745615e+01
  -3.1079719e+01
  -2.9338048e+01
  -3.0176716e+01
  -2.9654754e+01
  -2.9711571e+01
  -3.3217145e+01
  -3.2799536e+01
  -2.9574383e+01
  -2.9448521e+01
  -2.7250107e+01
  -2.5230540e+01
  -2.4579607e+01
  -2.6142289e+01
  -2.3602413e+01
  -2.7332972e+01
  -2.8265950e+01
  -2.8925475e+01
  -3.1377092e+01
  -3.3621250e+01
  -3.6386925e+01
  -3.8196710e+01
  -4.1905273e+01
  -4.1717538e+01
  -4.2530309e+01
  -4.2782690e+01
  -3.9291430e+01
  -4.3521775e+01
  -4.5869693e+01
  -4.6377070e+01
  -4.5394301e+01
  -3.9246098e+01
  -3.7753770e+01
  -3.3021103e+01
  -2.9653436e+01
  -2.5468253e+01
  -2.1881585e+01
  -1.6582385e+01
  -1.1954542e+01
  -1.6095541e+01
  -1.6959664e+01
  -1.9137209e+01
  -2.1595521e+01
  -1.9940607e+01
  -2.0046075e+01
  -1.9494526e+01
  -2.0325221e+01
  -1.9766926e+01
  -1.9974483e+01
  -2.1169160e+01
  -2.5173619e+01
  -2.5540729e+01
  -2.1692949e+01
  -1.8704326e+01
  -2.5061067e+01
  -2.5112358e+01
  -2.6832546e+01
  -3.1579656e+01
  -3.1417725e+01
  -2.7115271e+01
  -2.5146303e+01
  -1.8068264e+01
  -1.6751207e+01
  -1.4875048e+01
  -1.1403300e+01
  -1.1287620e+01
  -1.2695689e+01
  -1.1763993e+01
  -1.3659501e+01
  -1.2200996e+01
  -6.2982301e+00
  -4.1986742e+00
  -5.0792193e-01
   1.1562313e+00
   2.7532033e+00
   4.8357762e+00
   4.5355951e+00
   1.6872337e+00
   7.1766904e+00
   9.4069116e+00
   1.0112783e+01
   8.2222288e+00
   1.2564284e+01
   1.1774644e+01
   1.0817404e+01
   1.2028267e+01
   1.0071292e+01
   1.1123673e+01
   1.1439659e+01
   1.3719745e+01
   1.3088013e+01
   1.5877879e+01
   1.9265876e+01
   2.2003994e+01
   2.2351805e+01
   1.7827420e+01
   1.8832647e+01
   1.6499059e+01
   1.6416409e+01
   1.6926600e+01
   1.8379012e+01
   1.4449604e+01
   1.3312065e+01
   1.3072060e+01
   1.2612840e+01
   1.5531561e+01
   1.6156309e+01
   1.4176012e+01
   1.0197123e+01
   1.1140867e+01
   1.1711938e+01
   1.1617370e+01
   9.4434781e+00
   5.2937435e+00
   7.4384193e+00
   7.2808318e+00
   5.4608416e+00
   5.8045450e+00
  -5.0725165e-02
  -1.4804861e+00
  -7.1403143e+00
  -3.6592175e+00
  -5.9745183e+00
  -3.6306079e+00
  -4.9764161e+00
  -4.9971503e+00
  -1.2489095e+01
  -1.2287885e+01
  -1.0036650e+01
  -1.0704529e+01
  -1.4871021e+01
  -1.8462750e+01
  -1.9259500e+01
  -1.8938651e+01
  -1.0372276e+01
  -7.4591532e+00
  -6.5760902e+00
  -3.8680528e+00
  -5.1977107e-01
   3.5141855e+00
  -2.6682740e+00
  -6.5572507e+00
  -3.4370755e+00
  -6.3744006e+00
  -3.4053085e+00
  -1.7079720e+00
  -2.9671442e+00
  -3.1838038e+00
  -1.9625062e-01
   4.4648524e+00
   6.7802923e+00
   5.0152945e+00
   2.2946431e+00
   1.0510301e+00
   7.7235453e+00
   9.2020490e+00
   1.1421913e+01
   8.3339300e+00
   3.9126493e+00
   3.4619225e+00
   5.2000493e+00
   3.0958906e+00
   7.0806673e+00
   6.6029803e+00
   1.1256757e+01
   1.7263207e+01
   2.1864503e+01
   2.5221532e+01
   2.7875608e+01
   3.1313558e+01
   2.8493462e+01
   2.4959414e+01
   2.3353652e+01
   1.7066060e+01
   1.5342241e+01
   1.4144924e+01
   1.6154566e+01
   1.6038446e+01
   1.8614840e+01
   2.0212384e+01
   1.3248603e+01
   9.7303777e+00
   5.9398119e+00
   5.6463120e+00
   1.6927305e+00
  -2.1165217e+00
   4.3999123e-01
  -3.4103860e+00
  -1.3912979e+00
   1.7563778e+00
   5.7321363e+00
   7.4220721e+00
   9.5642356e+00
   3.9267004e+00
   2.2830154e+00
   4.2400104e+00
   4.0728307e+00
   3.4436418e+00
  -1.7863710e+00
  -1.3769893e+00
  -3.6506959e+00
  -6.8238466e+00
  -2.6885292e+00
  -2.3964745e+00
   5.1302932e+00
   5.8470257e+00
   1.2402347e+01
   8.9525386e+00
   1.0624061e+01
   1.1534057e+01
   8.1389293e+00
   9.1584841e+00
   7.6936989e+00
   1.1449171e+01
   1.1316518e+01
   8.9808694e+00
   4.6194158e+00
   3.2512791e+00
   4.2053683e+00
  -1.3889839e+00
  -3.7545266e+00
  -7.0992887e+00
  -1.7602082e+00
   9.6705787e-01
  -1.1025766e+00
  -2.9691701e+00
   1.8460944e+00
  -1.1657123e+00
  -9.4685830e-01
  -1.4958463e+00
  -5.6028048e-01
   5.9048622e+00
   1.0311484e+01
   1.3779747e+01
   1.3428572e+01
   1.0971702e+01
   1.0114940e+01
   7.3257667e+00
   7.2347713e+00
   4.6468647e-01
  -2.9161845e+00
  -2.7534830e+00
   4.7603871e-01
   2.8737801e+00
   2.8348984e+00
   7.1161820e+00
   6.5199724e+00
   7.6165994e+00
   1.0455988e+01
   6.0287959e+00
   8.8791613e+00
   1.0427365e+01
   9.3525664e+00
   7.9142614e+00
   5.3598497e+00
   3.8956649e+00
   9.6856031e+00
   1.2037549e+01
   1.2745992e+01
   4.2998386e+00
   2.8087420e+00
   2.7716605e+00
   2.0596643e+00
   3.6382766e+00
   5.8394393e+00
   2.8840621e+00
   1.0407959e+00
   2.4678262e+00
  -7.1545018e-01
  -3.7486265e+00
  -8.1459004e+00
  -6.3169507e+00
  -3.7761919e+00
  -2.1153538e-01
  -1.0189622e+00
   1.8662897e+00
   2.2243717e+00
   1.1322444e+00
  -3.8113503e+00
  -5.9326659e+00
  -5.6930004e+00
  -9.1919892e+00
  -5.4455473e+00
  -4.3477124e+00
  -8.4109448e+00
  -9.9361316e+00
  -5.7095450e+00
  -3.1238223e+00
  -3.3265093e+00
  -2.4652965e+00
  -9.2543956e-01
  -8.6125212e-01
  -3.1914583e+00
  -2.1242127e+00
  -1.0470441e+01
  -1.1655627e+01
  -1.4813796e+01
  -2.1181945e+01
  -2.3166423e+01
  -2.2832671e+01
  -2.4592074e+01
  -2.5001693e+01
  -2.3404817e+01
  -2.1260967e+01
  -2.3874999e+01
  -2.3370488e+01
  -1.9767506e+01
  -2.0632798e+01
  -2.1607882e+01
  -2.0109351e+01
  -2.1036945e+01
  -1.9810043e+01
  -2.1902900e+01
  -2.2190586e+01
  -2.2478727e+01
  -1.8592866e+01
  -2.2260860e+01
  -1.7357501e+01
  -2.0011884e+01
  -1.9456773e+01
  -1.6074866e+01
  -1.7735209e+01
  -2.2080817e+01
  -2.7986204e+01
  -2.7353261e+01
  -2.6574083e+01
  -2.7844935e+01
  -3.2633410e+01
  -2.9830833e+01
  -2.6421458e+01
  -2.8471424e+01
  -3.0641242e+01
  -2.8937972e+01
  -2.3431137e+01
  -2.0101126e+01
  -1.8406934e+01
  -2.1281531e+01
  -2.3006714e+01
  -2.9953642e+01
  -3.3835110e+01
  -3.5904542e+01
  -3.4622651e+01
  -3.0432455e+01
  -3.1770405e+01
  -2.9385506e+01
  -3.1964618e+01
  -2.8356345e+01
  -2.8885111e+01
  -3.3596185e+01
  -3.7949273e+01
  -3.6106033e+01
  -3.6850386e+01
  -3.5388876e+01
  -3.5536101e+01
  -3.7800358e+01
  -3.5621788e+01
  -3.7394174e+01
  -3.7289796e+01
  -3.7768100e+01
  -3.6012822e+01
  -3.2109258e+01
  -3.4319236e+01
  -3.3259229e+01
  -4.0351272e+01
  -3.9249529e+01
  -4.0501397e+01
  -3.8394564e+01
  -4.1824387e+01
  -4.4512780e+01
  -4.5465755e+01
  -4.9144806e+01
  -4.9649844e+01
  -5.0257227e+01
  -4.8425037e+01
  -4.7828151e+01
  -5.1492354e+01
  -5.2336220e+01
  -5.2934749e+01
  -5.0261884e+01
  -4.4147829e+01
  -3.8752012e+01
  -3.2954526e+01
  -3.3118407e+01
  -3.0978012e+01
  -2.6491438e+01
  -2.5398083e+01
  -2.4501081e+01
  -2.3383216e+01
  -2.6269624e+01
  -2.4839575e+01
  -2.4123015e+01
  -2.7482593e+01
  -3.0958994e+01
  -3.0963942e+01
  -2.9547123e+01
  -3.0080863e+01
  -2.9442780e+01
  -2.7973814e+01
  -2.7267758e+01
  -2.8374537e+01
  -2.7426550e+01
  -2.8783927e+01
  -3.0561309e+01
  -3.0770243e+01
  -3.1374497e+01
  -3.2970066e+01
  -3.1081466e+01
  -2.8021728e+01
  -3.3121663e+01
  -3.7709538e+01
  -4.3956134e+01
  -4.8589207e+01
  -4.5731031e+01
  -4.5437311e+01
  -4.7034077e+01
  -4.5926251e+01
  -5.3393051e+01
  -5.5110245e+01
  -5.1581345e+01
  -4.7286625e+01
  -4.7168743e+01
  -4.8020422e+01
  -4.8913130e+01
  -5.2210868e+01
  -5.3585064e+01
  -5.2856691e+01
  -5.3284035e+01
  -4.9897583e+01
  -5.0526343e+01
  -4.7090125e+01
  -4.1275156e+01
  -3.7958389e+01
  -4.0630699e+01
  -4.0292721e+01
  -4.2150782e+01
  -4.6268359e+01
  -4.5161918e+01
  -4.2265243e+01
  -4.1550272e+01
  -3.7580886e+01
  -3.7087400e+01
  -3.8291384e+01
  -3.7961911e+01
  -3.8609867e+01
  -3.9573169e+01
  -3.8285766e+01
  -3.9150174e+01
  -4.3452606e+01
  -4.9057410e+01
  -5.0164432e+01
  -4.8301978e+01
  -4.7081156e+01
  -5.0761197e+01
  -4.6521563e+01
  -4.6392402e+01
  -4.6928129e+01
  -4.1563339e+01
  -3.6193828e+01
  -3.3700388e+01
  -2.9710335e+01
  -3.0703117e+01
  -2.8583341e+01
  -3.3632390e+01
  -3.2975624e+01
  -3.4024957e+01
  -3.5410864e+01
  -3.2730378e+01
  -3.0496863e+01
  -2.6824834e+01
  -2.8456665e+01
  -3.4465349e+01
  -3.7308336e+01
  -3.7291944e+01
  -3.6081674e+01
  -4.0770070e+01
  -3.9498378e+01
  -4.0584749e+01
  -3.7343901e+01
  -3.6624407e+01
  -2.9766337e+01
  -2.9549120e+01
  -2.8216085e+01
  -2.7268711e+01
  -2.5392315e+01
  -2.3795960e+01
  -2.1076987e+01
  -2.4586131e+01
  -3.0444954e+01
  -2.8760287e+01
  -3.0197996e+01
  -2.9592714e+01
  -3.3084786e+01
  -3.7577574e+01
  -3.4885554e+01
  -3.4876637e+01
  -3.1444974e+01
  -3.3183613e+01
  -3.2734916e+01
  -3.0638492e+01
  -2.7925468e+01
  -2.0943464e+01
  -1.7965341e+01
  -1.9248401e+01
  -2.3778950e+01
  -2.0017165e+01
  -1.8560620e+01
  -1.7705078e+01
  -1.3848432e+01
  -1.5356553e+01
  -1.3487670e+01
  -9.8120496e+00
  -1.0642875e+01
  -1.1505303e+01
  -1.3976654e+01
  -1.4355661e+01
  -2.0801172e+01
  -1.6702511e+01
  -1.6907267e+01
  -1.3885352e+01
  -1.1857455e+01
  -1.6453950e+01
  -1.3536537e+01
  -9.8481038e+00
  -1.4513059e+01
  -1.5224391e+01
  -1.1616832e+01
  -1.2995508e+01
  -2.0743091e+01
  -2.1917579e+01
  -2.7144780e+01
  -2.6267268e+01
  -2.7170703e+01
  -2.5549767e+01
  -2.6177621e+01
  -2.7340659e+01
  -2.4084005e+01
  -1.9218601e+01
  -1.5536205e+01
  -1.5210869e+01
  -1.4860751e+01
  -2.1393901e+01
  -1.7452183e+01
  -1.1107687e+01
  -1.0109040e+01
  -8.9512420e+00
  -8.0984151e+00
  -8.8194461e+00
  -1.4248147e+01
  -1.3317186e+01
  -1.4836291e+01
  -1.5008912e+01
  -1.4452145e+01
  -1.2417157e+01
  -1.2108621e+01
  -1.6007142e+01
  -1.6879253e+01
  -1.9831412e+01
  -1.8718844e+01
  -2.2822431e+01
  -2.3134218e+01
  -2.1419784e+01
  -1.9478694e+01
  -2.2204130e+01
  -2.2831544e+01
  -2.3587809e+01
  -2.6003358e+01
  -2.9271058e+01
  -3.1475893e+01
  -2.8957577e+01
  -3.0424809e+01
  -3.0535245e+01
  -2.9432266e+01
  -3.0426211e+01
  -3.1113265e+01
  -3.1355940e+01
  -3.0782009e+01
  -3.4125378e+01
  -3.0729193e+01
  -2.9987718e+01
  -3.1022610e+01
  -2.8694596e+01
  -3.0292596e+01
  -2.8201940e+01
  -2.3817059e+01
  -2.6497031e+01
  -3.2436460e+01
  -3.3803391e+01
  -3.6371032e+01
  -3.1773686e+01
  -3.1800750e+01
  -2.4094137e+01
  -2.2478123e+01
  -1.8627897e+01
  -1.8153874e+01
  -2.2843246e+01
  -2.2331142e+01
  -2.3326237e+01
  -2.4757347e+01
  -1.8120827e+01
  -1.2961658e+01
  -6.0991184e+00
  -5.0530573e+00
  -5.9814367e+00
  -7.7802827e+00
  -1.4227798e+00
  -4.8194346e+00
  -2.9056567e+00
  -3.4575091e+00
  -3.3003340e+00
  -4.4737677e+00
  -6.1947038e+00
  -8.1519207e+00
  -1.1721218e+01
  -1.5899197e+01
  -1.9665302e+01
  -2.1594761e+01
  -1.8294521e+01
  -1.4305079e+01
  -9.6970098e+00
  -1.3359637e+01
  -1.4754173e+01
  -1.2762629e+01
  -1.4848429e+01
  -1.8950334e+01
  -1.6730174e+01
  -1.6281127e+01
  -2.0271684e+01
  -2.1916527e+01
  -2.2258507e+01
  -2.9313197e+01
  -3.2440326e+01
  -3.5470909e+01
  -3.3884542e+01
  -3.3115263e+01
  -3.0232303e+01
  -3.3751783e+01
  -3.3779668e+01
  -3.3674823e+01
  -2.8256115e+01
  -2.2723918e+01
  -2.3330140e+01
  -2.2107665e+01
  -2.5835441e+01
  -3.3124029e+01
  -3.7126632e+01
  -3.4521026e+01
  -3.2414562e+01
  -3.5203112e+01
  -3.3805508e+01
  -3.1424384e+01
  -3.4796353e+01
  -3.2597424e+01
  -3.4603974e+01
  -3.9857200e+01
  -3.8393373e+01
  -3.9937490e+01
  -4.0432984e+01
  -3.9532146e+01
  -4.1644312e+01
  -3.6752087e+01
  -3.2342508e+01
  -3.1611111e+01
  -3.3979881e+01
  -3.1322847e+01
  -3.2414441e+01
  -3.4209317e+01
  -3.2072484e+01
  -3.8206883e+01
  -3.5445075e+01
  -3.4495378e+01
  -3.6494081e+01
  -3.4202763e+01
  -3.5150719e+01
  -3.9596863e+01
  -3.9978206e+01
  -3.8297568e+01
  -4.1888513e+01
  -3.9069182e+01
  -3.8002852e+01
  -3.3673619e+01
  -3.8829602e+01
  -4.2919164e+01
  -4.2700594e+01
  -4.0114486e+01
  -4.2287955e+01
  -4.3420299e+01
  -4.0505596e+01
  -4.0496781e+01
  -3.9767174e+01
  -4.2424294e+01
  -4.8028089e+01
  -4.8993360e+01
  -4.9617867e+01
  -5.3297941e+01
  -4.8692367e+01
  -4.8404939e+01
  -4.8494546e+01
  -4.8241629e+01
  -5.0488351e+01
  -5.2865536e+01
  -5.4249270e+01
  -5.7718964e+01
  -5.7303320e+01
  -5.8145255e+01
  -6.4837563e+01
  -6.7179443e+01
  -6.5775111e+01
