# Supplementary material for: Entropy Analysis of RR-Time Series From Stress Tests
Source: Front Physiol. 2020 Aug 12;11:981. doi: 10.3389/fphys.2020.00981 (PMC7438833; doi:10.3389/fphys.2020.00981)
Supplement: Supplementary file 1 [file Data_Sheet_1.ZIP › Data/Synthetic Data/r_pink.txt]

   2.5096442e+00
   7.7392970e-01
   2.0212979e+00
   5.7528384e-01
  -3.5100416e-01
  -1.1363413e+00
   1.1945628e+00
   3.0718045e+00
   1.5103061e+00
   1.7507642e+00
  -3.7694790e-01
  -3.3840812e+00
  -3.5488157e+00
  -3.7336788e+00
  -1.7336140e+00
  -1.1097187e+00
  -8.8510073e-01
  -2.5078578e+00
  -2.6719855e+00
  -5.1486912e+00
  -3.5939513e+00
  -3.0844144e+00
  -2.7085021e+00
  -3.4608461e+00
  -3.4414801e+00
  -4.1826149e-01
  -2.0856032e+00
  -1.1271525e+00
  -3.0513681e-01
  -1.6392707e+00
  -3.3762691e+00
  -2.0570452e+00
  -1.5039842e-01
  -6.4046080e-01
  -1.8653638e+00
  -1.2904066e+00
  -3.7566232e+00
  -6.7132892e+00
  -4.4735912e+00
  -4.3730617e+00
  -4.1647012e+00
  -2.4197683e+00
  -4.8184165e+00
  -2.8873748e+00
  -3.6822624e+00
  -2.4102815e+00
  -1.7173766e+00
  -1.9167802e+00
  -6.7411197e-01
  -5.2746415e-01
   1.3463628e+00
  -1.8645436e+00
   7.0376910e-01
   8.7753642e-01
   8.2499483e-01
  -1.2141320e+00
  -1.0153209e+00
  -8.5076350e-01
   2.3449115e+00
   2.1594937e+00
   7.8991442e-01
   1.6905601e+00
   2.2421825e+00
  -2.3810289e-01
   2.5147038e+00
  -1.3303735e-01
   1.2422778e+00
   8.9577254e-01
   1.9411560e+00
   3.4287849e+00
   2.3787557e+00
   2.3479298e+00
   2.4319357e+00
   1.4189044e+00
   2.0601009e+00
   5.8048574e-01
   2.0680456e+00
   2.7049403e+00
   3.3639859e+00
   3.2079386e+00
   1.2068763e+00
   1.2698394e+00
   2.0119291e+00
  -4.8432688e-01
   8.8891559e-02
   1.9370335e+00
   2.6928397e+00
   6.0922436e-01
   2.7692508e+00
   2.5657376e+00
   2.0471944e+00
   1.1530189e+00
   8.0657192e-01
   1.4470426e+00
   1.8169032e+00
   4.1752974e+00
   9.9054797e-01
   1.4928921e+00
   2.5246966e+00
   2.2364935e+00
   3.0302322e+00
   1.4534596e+00
   1.3498747e+00
  -6.8781099e-01
   1.1971404e+00
   9.2984626e-01
   2.8801804e-01
   2.4953632e+00
   1.6847899e+00
  -2.2584491e-01
   1.0411809e+00
   1.3796635e+00
   1.2008732e+00
   1.6886292e+00
   1.5317666e+00
   2.1004437e-01
  -3.8844767e-01
  -6.0956531e-01
   1.8509582e+00
   1.1342661e+00
   1.9634526e+00
   3.5914613e+00
   6.9359185e-01
   8.7234717e-01
   1.3093974e+00
   9.6119424e-01
   2.5459533e+00
  -3.8280189e-01
   2.2285136e+00
  -1.0128295e+00
  -8.6636207e-01
   1.3762736e-01
   2.7452623e+00
   1.7916973e+00
   3.4972403e+00
   2.1625938e+00
   2.5927676e+00
   1.1723897e+00
   1.0423527e+00
   1.2817793e+00
   9.9010184e-02
   1.3273661e+00
   5.1546258e-01
  -2.2686143e+00
  -2.5738661e+00
  -2.8998414e+00
  -1.6435202e+00
  -4.0519842e-01
   1.6027547e+00
   2.8591097e+00
   7.9809094e-01
   1.0459104e+00
  -4.7799590e-01
  -1.9443162e+00
  -9.3030606e-01
  -9.7754299e-01
   2.8110190e-01
  -1.4983280e-01
  -4.7440231e-01
  -1.3486319e-01
  -4.7759833e-01
   1.8085943e+00
   1.6050847e+00
   3.2188175e+00
   4.7300235e+00
   2.1404925e+00
   2.3203258e+00
   1.8797155e+00
   5.4520991e-01
  -1.4177470e+00
   2.0014897e-01
  -1.5134008e+00
  -1.8226346e+00
  -2.9388051e+00
  -2.6288381e+00
  -2.7288439e+00
  -2.2737387e+00
  -1.8831630e+00
  -3.6621233e-01
  -4.9372049e-01
   3.8405709e-01
  -4.1818972e-01
   7.6718524e-01
  -2.3666507e-01
  -8.6311013e-01
  -8.6569082e-01
  -1.1660607e+00
   8.7857861e-01
   1.7583263e+00
  -3.8494225e-01
   6.4187919e-01
  -1.6953679e+00
  -4.1841505e-01
   5.9434450e-01
  -1.1599506e+00
  -7.4383786e-01
   4.5837568e-01
  -1.2989832e+00
   1.1923069e+00
  -3.5199773e-01
  -5.4682938e-01
   4.5991687e-01
  -2.8764641e+00
  -1.6561626e+00
   1.3172547e+00
  -9.7538619e-01
  -1.0374937e+00
   1.1438274e-01
  -1.4469629e+00
  -1.2442861e+00
  -1.8132418e+00
  -3.1475319e+00
  -1.2317350e+00
  -1.5010088e+00
  -1.7984272e+00
  -3.9370873e-01
   1.3240958e+00
   7.4784036e-01
   1.2363304e-01
   3.2761915e-01
   6.3732858e-02
   1.0471420e+00
   1.4262120e+00
   1.4110307e+00
  -2.0632466e+00
   3.1159491e-01
  -2.3071358e+00
  -1.4918536e+00
  -9.5698061e-01
  -1.4289311e+00
  -2.1857591e+00
  -2.3968257e+00
  -1.1394719e+00
  -2.7163754e+00
  -1.5836685e+00
  -3.0817841e+00
  -3.4192950e-01
   1.4446940e-01
   1.7763338e+00
  -8.5474668e-01
  -1.3817695e-01
  -1.4669948e-01
  -3.3125443e-01
  -1.9124732e+00
  -8.5339635e-01
   1.3185212e+00
  -1.3876853e+00
  -6.0943513e-01
   1.0302434e+00
   6.4327449e-01
   4.4891306e-01
  -8.7975460e-01
  -7.6390508e-01
  -1.6270139e+00
   1.6471519e-01
  -1.0738201e+00
   1.0300796e+00
   4.1940031e-01
  -3.3284720e-02
  -1.4394289e+00
  -1.9969578e+00
  -2.8739068e+00
  -2.3742275e+00
  -2.4455765e+00
  -2.6193999e+00
  -2.7067702e+00
  -1.2357339e+00
  -3.1595524e-02
  -5.7250455e-01
  -2.0853295e+00
  -2.1440254e+00
  -2.1303593e+00
  -1.6865699e+00
  -2.6781522e+00
  -5.2323083e-01
  -3.9224533e+00
  -9.8893401e-01
   4.0250848e-01
  -1.0796234e+00
  -1.5869082e+00
  -1.5925310e+00
  -3.8479259e+00
  -9.2794584e-01
  -4.3014780e+00
  -2.6223283e+00
  -1.9875494e+00
  -2.3625562e+00
   4.3847886e-01
  -2.8501318e-01
   3.3986587e-01
  -2.0538339e-02
  -1.0967342e+00
  -1.5015749e+00
  -2.5952804e+00
   4.6678279e-03
  -8.2079744e-02
  -2.3561792e+00
  -3.1115395e+00
  -2.8138658e+00
  -1.7669472e+00
  -1.7849304e+00
  -1.8945407e+00
  -1.8744859e+00
  -1.5793125e+00
  -1.9504470e+00
  -2.2559358e-01
  -1.2845883e+00
  -2.9943997e+00
  -1.7956730e+00
   1.5251019e-01
   9.9112230e-02
  -3.1373680e+00
  -2.9708319e+00
  -1.1161577e+00
  -6.1131954e-01
  -2.3049805e+00
  -1.2706745e+00
  -2.4096263e+00
  -1.6070730e+00
  -1.4489001e+00
  -2.2770959e+00
  -3.2560961e+00
  -2.0962724e-01
  -3.2280766e+00
  -2.6944655e+00
  -3.8116092e+00
  -2.1444991e+00
  -4.3243827e+00
  -3.8410416e+00
  -2.8059730e+00
  -1.9126332e+00
  -5.9351173e-01
  -6.7193247e-01
  -3.1754804e-01
   1.0759645e-01
  -1.1187232e+00
  -1.9579828e+00
  -3.0345814e+00
  -2.8990052e+00
  -2.6534577e+00
  -2.8459115e+00
  -2.8033248e+00
  -9.2875947e-01
   1.7735951e+00
   2.1321623e+00
   1.5118558e+00
  -7.4811621e-01
  -1.0146910e+00
  -2.0481792e+00
  -3.5601204e+00
  -2.8859644e+00
  -2.4586619e+00
  -2.0561331e+00
  -2.2685293e+00
  -2.4364894e+00
  -2.1657372e+00
   2.3166213e-01
  -6.8866271e-01
  -3.2455172e-02
  -3.1076134e+00
  -1.7162802e+00
  -2.7265497e+00
  -2.4482414e+00
  -2.0770234e+00
  -1.6604461e+00
  -3.3618208e+00
  -1.6684764e+00
  -8.7341779e-01
  -2.0771120e+00
   7.3182022e-01
  -1.0346814e+00
   1.4133440e+00
   1.0763242e+00
   1.0766212e+00
   3.7954597e-01
  -9.7624035e-01
  -2.6340186e+00
  -1.2112287e+00
   8.7847064e-02
  -1.4154972e+00
  -1.2563771e+00
  -6.7947755e-01
   1.1343819e-01
   9.8140757e-01
  -1.8539177e-01
  -9.9391699e-01
  -2.1244914e+00
   5.1788740e-01
  -1.9164045e+00
  -1.2257769e-01
  -1.9878196e+00
  -1.3823245e+00
  -1.4261954e+00
  -1.9270172e+00
  -1.7081368e+00
  -5.7826484e+00
  -1.2516834e+00
  -1.1824260e+00
  -2.5613229e+00
  -2.7744653e+00
  -5.7013266e-01
  -1.4499561e+00
  -1.7472491e-01
   4.4584213e-01
  -1.1974100e-01
  -9.9563434e-01
  -1.7496819e+00
  -1.3774208e+00
  -1.4808691e+00
  -6.1812068e-01
  -1.8651935e+00
  -2.7053516e+00
  -4.4305692e+00
  -2.3750615e+00
  -3.9975378e+00
  -4.0986255e+00
  -4.1352162e-01
   8.7988161e-01
  -4.3941623e-01
   3.6558080e-01
   1.3649442e-01
  -1.4888923e+00
  -2.7287694e+00
  -1.1922943e+00
  -9.7491814e-01
   1.3491679e+00
   2.3067449e+00
   9.4093945e-01
   1.1371466e+00
   1.6182366e+00
   3.0882203e-01
   2.8857302e+00
  -2.0900687e+00
  -5.6486402e-01
  -7.7611915e-01
  -9.5461333e-01
   2.5786116e-02
   4.1782670e-01
  -2.1249198e+00
  -8.6445871e-01
  -4.4439399e+00
  -1.8544838e+00
  -2.3930434e+00
  -2.0993855e+00
  -3.1480527e+00
  -1.4113000e+00
  -3.6197841e-01
   8.8459167e-01
   4.3598403e-02
   1.5020649e+00
   5.0177042e-01
   1.4330764e+00
   4.7363585e+00
   3.9803591e+00
   1.0430084e+00
   2.8453651e+00
   1.7395934e+00
   1.7137083e+00
  -1.5588619e+00
  -1.3906902e+00
   9.6934647e-01
   6.0065009e-01
   8.8249387e-01
   1.5435906e+00
   3.1020304e+00
   2.5116040e+00
  -9.1582201e-01
  -1.8798354e+00
  -3.1906354e-01
  -3.9793573e-01
   9.2584794e-01
   1.9935246e+00
   4.3732985e-01
   2.4625066e+00
  -3.6064129e-01
  -3.0374359e+00
  -4.1862684e-01
  -5.9284190e-01
   9.2495101e-01
   1.3124255e+00
  -1.6357323e+00
   6.3722727e-01
   1.2817540e+00
   1.8938018e+00
   7.6786240e-01
  -1.5686442e-01
   2.7488685e+00
   1.6826346e+00
  -1.0449998e-01
   9.3997143e-02
   3.8058576e+00
   2.7130136e+00
   8.8097584e-01
   1.1619736e+00
   8.6153848e-02
   1.1495962e+00
   3.7135833e+00
   2.3718765e+00
   2.8227378e-01
   1.2992633e+00
  -5.8578035e-01
   2.8266082e-02
   4.5750021e-01
  -4.5241255e-01
   3.7219183e-01
   2.6911556e+00
   5.3161651e-01
   1.9079452e-01
   5.8972742e-01
   9.3808518e-01
   1.5211221e-01
   1.8809169e+00
   1.4306839e+00
  -2.4303114e-01
  -1.2004734e+00
   7.2880270e-01
   6.3268229e-01
   1.0572167e+00
  -2.3013307e+00
  -3.8401851e+00
  -1.5737070e+00
  -2.5374543e+00
  -1.3248353e+00
   1.7273344e-02
  -1.9636098e+00
   1.2967856e+00
  -2.5357863e-01
  -1.5811164e+00
  -2.5152934e-01
  -1.7909093e+00
   2.5417332e-01
  -2.0003327e+00
  -1.2521468e+00
  -1.9364796e+00
  -2.3347297e+00
  -1.2419546e+00
  -3.5378893e-01
  -3.1153251e+00
  -8.9584885e-01
  -1.2531669e+00
  -1.8272875e+00
  -3.2172854e+00
  -2.8547395e+00
  -4.4262666e+00
  -5.4367683e+00
  -3.3886474e+00
  -4.0278666e+00
  -2.0009452e+00
  -2.4849330e+00
  -3.9289857e+00
  -3.6172985e+00
  -6.1045371e-01
  -1.7310345e+00
  -2.6567320e+00
  -3.0800167e+00
  -8.6653427e-01
  -1.6781117e+00
  -3.1417980e+00
  -4.2001391e+00
  -1.6625623e+00
  -7.9874076e-02
  -9.6406153e-01
  -4.2780616e+00
  -2.9950254e+00
   2.0084344e+00
  -1.3441195e+00
  -2.3867767e+00
  -3.6131805e+00
  -2.7399297e+00
  -4.2425111e+00
  -2.9891578e+00
  -2.5135199e+00
   3.9226612e-01
  -3.0952686e-01
  -1.5778069e+00
  -1.4665978e+00
  -3.2679664e+00
  -1.7453074e+00
  -3.5072831e+00
  -1.2445182e+00
  -2.4903001e+00
  -2.2659082e+00
  -2.4215392e+00
  -2.0855838e+00
  -2.4296242e+00
  -1.4424609e+00
  -3.4709333e+00
  -2.7577497e+00
  -2.6964334e+00
  -1.2231593e+00
  -1.5083381e+00
  -1.6476008e+00
  -1.7666477e+00
  -9.4627663e-03
  -6.4886338e-01
  -4.4977781e-01
  -2.9984710e+00
  -1.1144132e+00
  -1.7096577e+00
  -2.5129086e+00
  -1.5070285e+00
  -1.0230394e+00
  -2.3547609e+00
  -2.8206655e+00
  -1.2812589e+00
  -1.3237718e+00
   1.8398429e+00
  -7.5711339e-01
   4.0559989e-01
  -6.9126104e-01
   3.7340314e-02
  -1.5433120e+00
   1.1170668e+00
   2.3759226e+00
   1.0683665e+00
   2.6440743e+00
   5.1671372e-01
   4.8642227e-01
   1.3292555e+00
   2.0341620e+00
   1.7216592e+00
   1.2176684e+00
   2.5130568e+00
   1.8676059e+00
   6.9536982e-01
   2.9308355e+00
   2.2474507e+00
  -7.7989113e-01
  -1.4398851e+00
  -1.0440504e-01
  -2.5232209e-01
   6.0276060e-01
   1.0380087e+00
  -5.9761928e-01
   8.1227758e-01
   3.5236128e-01
  -3.8864139e-02
  -6.0400955e-01
  -1.5080664e+00
   3.9159639e-01
  -8.2191886e-01
  -4.0980258e-01
   1.5484311e+00
   4.2399136e+00
   1.9223729e+00
   2.2627848e+00
   2.6392078e+00
   2.4677515e+00
   2.5180569e+00
   1.7228494e+00
  -4.5979070e-01
   1.5750200e+00
   5.7861669e-01
   2.0498913e+00
   3.2045768e+00
   8.3834518e-01
   4.1055443e+00
   3.1373147e+00
   4.9054427e-02
   1.6263619e+00
   1.8024205e+00
  -6.6958117e-01
   3.9065858e-01
  -1.9203355e-01
   2.1877095e+00
   2.1711507e+00
  -1.4543471e+00
  -1.1279011e+00
   1.2253272e+00
   1.5180489e+00
  -9.3550898e-01
   3.6387962e-01
   1.0284303e+00
   2.4880457e-01
   5.2965648e-01
  -3.7912857e+00
  -1.4674145e+00
  -3.9856160e+00
  -4.2116227e+00
  -2.2241458e+00
  -2.3230378e+00
   5.3496388e-01
  -1.3781613e+00
  -1.1039655e+00
   1.3124740e+00
  -1.7522232e+00
   1.3957627e+00
   8.3062970e-01
  -1.8232480e-01
   1.1443129e+00
  -8.0432244e-01
   1.2359852e-01
  -2.2674911e+00
  -1.3893359e+00
  -7.9777806e-01
   1.3845440e-01
  -2.0847377e+00
  -3.0724203e+00
  -3.7587569e-01
  -1.4679630e+00
  -1.2299713e+00
  -2.2136291e+00
  -1.5665626e+00
  -1.1497555e+00
  -1.1641107e+00
   1.0264702e+00
   1.5813318e+00
   1.8314403e+00
   9.6775667e-01
  -1.4800428e+00
  -1.3732170e+00
  -7.8524860e-01
  -1.3711466e+00
   2.1387078e+00
   8.4364956e-01
  -1.7561371e+00
  -2.0916568e+00
  -1.2145830e+00
  -2.2267303e-01
  -1.7014502e+00
  -1.7740638e+00
  -1.8943125e+00
  -1.5959862e+00
  -3.3428702e+00
  -3.7736474e+00
  -1.6602120e+00
  -2.5250760e+00
  -2.0684639e+00
  -1.6501197e+00
  -2.9549628e+00
   6.0089207e-02
   5.1319238e-01
   1.0984275e+00
   9.4420017e-01
   5.4861462e-01
  -8.2821124e-01
  -6.3141727e-01
  -3.8292461e-01
  -1.1715350e+00
   4.9165421e-01
  -1.0985251e+00
  -3.8835912e+00
  -1.4336340e+00
  -1.6540843e-02
  -2.7063950e+00
  -2.9828580e+00
  -2.7305476e+00
  -4.3166049e+00
  -3.5341942e+00
  -2.9991079e+00
  -5.2496568e+00
  -3.7839709e+00
  -3.1859260e+00
  -3.5756882e+00
  -3.3230238e+00
  -2.2254978e+00
  -2.9270430e+00
  -2.9166962e+00
  -1.5588754e+00
  -8.8260855e-01
   2.7157019e-01
   7.5979788e-01
   1.7076539e-01
   6.4366994e-01
   1.9773973e+00
  -1.8532873e+00
  -1.5377924e-01
   5.2841473e-01
  -3.1374120e+00
  -4.3338125e+00
  -3.5553060e+00
  -1.7263604e+00
  -1.5642881e+00
  -8.2730078e-01
  -2.4614793e+00
  -2.7956347e+00
  -1.6770034e+00
  -1.9870095e+00
  -1.1525512e+00
  -3.0490593e+00
  -4.7450326e+00
  -2.0618219e+00
  -2.4548411e+00
  -8.6422580e-01
  -3.5441356e+00
  -1.6117334e+00
   1.2977953e+00
  -1.1766507e+00
   1.0724576e+00
  -1.3879228e+00
  -1.8408157e+00
   7.6813858e-01
   4.7479221e-01
   4.1203203e-02
   9.2400400e-01
   1.9334180e+00
  -4.6052868e-01
   1.7934687e+00
   4.4946015e+00
   5.8040054e-01
   2.7056812e+00
   1.4608691e+00
   3.3088447e+00
   2.7402401e+00
   8.3587215e-01
   1.4788370e+00
   1.8975193e+00
   3.3662530e+00
   2.5496526e+00
   1.4256570e+00
   1.4113252e+00
   1.2011506e+00
   2.7919542e+00
   1.6247156e+00
   2.4422552e+00
   1.5630524e+00
   2.0694520e+00
  -6.8898842e-01
   1.1632720e+00
   3.9046207e-01
   1.5049042e+00
   2.6980001e+00
   1.0308723e+00
   1.0987255e+00
  -2.1929134e-01
   1.5825382e+00
   1.8879271e+00
  -2.6510908e-01
   3.4446762e-01
   4.9431837e-01
   2.1414041e+00
  -1.3011210e+00
  -1.8326357e+00
  -3.9959180e+00
  -4.1567285e+00
  -3.0818291e+00
  -3.1941058e+00
  -7.6062426e-01
   4.0503065e-01
  -2.1103403e+00
  -1.7658663e+00
  -3.0423958e+00
  -2.6718740e+00
  -1.4806928e+00
  -1.7874631e+00
  -1.8431730e+00
  -2.8360341e+00
  -3.6601483e+00
  -4.1828410e+00
  -4.7769375e+00
  -3.5135946e+00
  -1.0862547e+00
  -2.5277742e+00
  -2.4901981e+00
  -2.3647819e+00
   3.2823755e-01
  -1.5002442e+00
  -1.3822508e+00
  -2.5978497e+00
  -1.4538094e+00
  -5.4455823e-01
  -1.8300651e+00
  -6.9707732e-01
  -1.6437562e+00
   1.3197424e+00
  -2.1038380e-01
   8.0683435e-01
  -8.2543902e-01
   7.9932599e-01
  -2.2106524e-01
  -2.4090249e+00
  -1.5413357e-01
  -1.1517484e+00
  -2.9932062e+00
   7.4564949e-01
   9.6331628e-01
   1.3218654e+00
  -1.4510864e+00
  -2.2761162e+00
  -1.1457223e+00
  -1.5349507e+00
  -9.2468224e-01
   6.7535457e-01
  -1.5217178e+00
  -5.9147632e-01
   3.5063499e-02
  -1.3555033e+00
  -2.5491254e-01
  -4.9603885e-01
   7.8323732e-01
   3.9344918e-01
  -1.6881557e+00
   8.4222832e-01
  -7.3698626e-01
   1.7160307e+00
   2.4492004e+00
   1.2419350e+00
   9.0512583e-01
  -4.4894934e-01
   2.1541921e+00
  -1.0239011e+00
   8.3204046e-01
   2.2781263e+00
   2.1657917e+00
   2.0591563e+00
   3.3380088e+00
   2.2565571e+00
   3.7813211e+00
   3.8993842e+00
   3.5163767e+00
   4.4797495e+00
   2.1515512e+00
   2.9118104e+00
   4.1495013e+00
   3.6678875e+00
   4.3968855e+00
   8.3352278e-01
   9.2253887e-01
   1.7971001e+00
   2.3811537e+00
   1.5335187e+00
   1.9484367e+00
   2.2042877e+00
   4.3590657e+00
   2.6401105e+00
   2.0351520e+00
   1.3261094e+00
   1.3983541e+00
   5.9067814e-01
   5.2601513e-01
   3.4883747e-01
   1.6171451e-01
   2.1447403e+00
   3.1888455e-01
   2.0501682e+00
  -1.7201725e-01
   1.4106241e-01
   1.5890513e+00
  -1.0181672e+00
  -5.1938104e-01
  -5.0283557e-01
   3.0047292e-01
  -1.5371415e-01
   6.9437877e-01
  -1.2936328e-01
  -3.5649090e-01
  -3.1762006e-01
  -1.0642313e+00
  -1.2512507e+00
  -1.8774927e+00
  -2.4356802e+00
  -6.2116800e-01
  -3.2429749e+00
  -6.1546020e-01
  -2.5822352e+00
  -4.3162650e+00
  -3.4267941e+00
  -2.0583084e+00
  -2.0546366e+00
  -1.2786815e+00
  -9.3397838e-01
  -1.1574444e+00
  -1.9357834e+00
  -1.3956801e+00
  -2.8149809e+00
  -2.5030300e+00
  -1.9062996e+00
  -2.4294996e-01
  -3.5803168e-01
  -2.0460573e+00
  -2.0213439e+00
  -1.1700928e+00
  -1.1622578e+00
  -2.3754449e+00
  -1.3598049e+00
  -2.0779373e+00
  -2.6295137e+00
  -1.2601782e+00
  -7.8028063e-01
  -1.3332023e+00
  -3.4602344e+00
  -5.4596249e-01
   1.9313523e+00
   4.1351080e-01
  -6.8111167e-01
   8.4633926e-01
   8.7711174e-01
   1.4721439e+00
   4.3239678e+00
   3.3969594e+00
   2.4152257e+00
   2.5206506e+00
   2.8256732e-01
   1.3258690e+00
   5.2776606e-01
  -9.6690839e-01
  -3.5792628e-01
   1.6851450e+00
   7.9563683e-01
   6.3244252e-01
  -1.4923926e+00
   8.6787158e-01
   1.5039004e+00
  -7.5337933e-02
  -1.8174522e+00
  -3.8566413e-01
  -1.3285942e-01
  -1.7815657e+00
  -1.9858844e+00
   1.9993404e+00
   7.8128179e-01
  -1.1412871e+00
  -1.2003908e+00
   1.5679216e+00
   1.3057353e+00
  -4.8417192e-01
  -7.8336227e-01
   1.4729396e+00
  -1.1055277e+00
  -1.2822191e+00
  -4.1861585e-01
   1.2883531e+00
  -1.5086311e+00
  -1.1273487e+00
  -5.2506785e+00
  -2.0372517e+00
  -1.7612894e-03
   2.2313969e-01
  -8.4286307e-01
  -1.5636289e+00
  -1.9716864e+00
  -1.6177939e-01
  -9.6473627e-01
   1.2343156e-01
  -3.2892545e-01
   1.7066360e+00
   8.8221134e-01
  -2.3925564e+00
   4.1893801e-01
  -2.2951084e+00
  -1.0409845e+00
  -1.9719727e+00
  -5.5543094e-01
  -1.2255844e+00
  -1.0206836e+00
  -1.4190006e+00
   1.7384875e+00
   2.8255129e+00
   1.5784001e+00
   2.8100754e-01
   4.6821713e-01
   1.9831154e+00
   4.2764175e-01
   2.2625773e+00
   7.5682980e-01
   1.7575527e+00
   3.0802135e-01
  -1.5579324e+00
   1.5205686e+00
   1.6004960e+00
   3.3040897e+00
   5.9327872e-01
   3.5014656e-02
   1.1098997e+00
   1.9371512e+00
   2.8038516e+00
   1.4541958e+00
   1.8443115e+00
   5.7166721e-02
   1.3733486e+00
   1.9493560e+00
   6.9205083e-01
   1.4097333e+00
   2.5697314e+00
   7.9012799e-01
   1.5688310e+00
   2.3554670e+00
   2.0888135e+00
   4.0308761e+00
   1.4254950e+00
   1.8739123e+00
   2.7555565e+00
   5.5350922e-01
  -1.1994203e+00
   4.2121819e-01
   3.2399894e+00
   1.0119855e+00
   1.4490351e+00
   1.4864780e+00
   1.4406544e+00
  -2.5791878e+00
   1.8818165e-01
  -9.5549290e-01
  -1.2169380e+00
   6.8458037e-01
  -1.0214130e+00
   2.1136408e+00
   2.2350492e+00
  -6.4951121e-02
   3.0802166e+00
   1.0153616e+00
   1.9625685e+00
   2.0929077e+00
   3.3612202e+00
   2.9772809e+00
   2.7003384e-01
   9.5145164e-01
   2.1264121e+00
   1.9180041e+00
   1.7129653e+00
   1.0179456e+00
  -7.1733833e-01
  -2.6292209e+00
  -3.3884839e-01
   6.9618303e-01
   1.7991943e+00
  -2.9483374e-02
   2.9076532e+00
  -1.9659779e-01
  -3.4539683e-01
   2.8320875e+00
  -1.6578556e+00
  -3.3200172e+00
  -3.2288320e+00
  -3.9122513e+00
  -1.6237389e+00
  -4.6122971e-01
   1.4443486e+00
   1.5246010e+00
   7.1707399e-01
   6.0347808e-02
  -2.0844644e-01
   3.1110514e+00
   2.5337644e+00
  -6.3498653e-01
   1.2608155e+00
   2.8898085e-01
   4.8364789e+00
   4.1439636e+00
   2.8847118e+00
   2.2973857e+00
   1.4790276e+00
   1.1735628e+00
  -1.6138579e-01
  -1.9007882e-01
   1.3608779e+00
  -5.6304712e-01
  -1.2304075e+00
   2.5784048e-01
  -1.2608490e+00
  -3.1933619e+00
   2.7564188e-01
  -6.3001591e-02
   1.1596430e+00
  -1.9237741e-01
  -9.1496603e-01
  -2.3452077e+00
  -2.7516222e+00
  -2.7215535e+00
  -2.5008084e+00
  -1.8378828e+00
  -2.4262114e+00
  -2.4581978e+00
  -4.9973871e-02
  -1.5937976e+00
  -1.5320023e-01
  -1.2138981e+00
  -3.0912905e+00
  -6.1335011e-02
  -1.2386700e-01
  -6.9450851e-01
  -1.6240090e+00
  -3.5598717e-02
   5.3210865e-01
   3.3959277e+00
   1.5485313e+00
  -1.5162093e-02
   3.2650909e+00
   3.9838072e-01
   5.1829830e-01
   1.9701995e+00
   2.1567084e+00
   2.0582106e+00
   1.2426809e+00
   3.6748621e+00
   1.9079193e+00
   7.1961339e-01
  -6.7997423e-01
  -1.8448628e+00
  -8.5490362e-01
  -4.6862584e-01
   6.0686812e-01
   1.1298450e+00
   7.4144884e-01
   3.4233602e-01
   6.3757346e-01
   1.0286541e+00
   2.6973159e-01
   2.9683994e-01
   1.7888299e+00
   6.2408590e-01
  -1.5717244e+00
   3.6834445e-01
  -2.9874608e+00
  -1.4183937e+00
  -1.0060012e+00
   1.1193239e+00
   1.1404535e+00
  -7.6325566e-01
  -1.0848387e+00
   6.5800099e-01
   3.4183699e+00
   2.9070409e+00
   3.2761288e+00
   1.7530896e+00
   2.8337677e+00
   3.1252845e+00
   3.0620433e+00
   1.6563469e-01
  -4.1439659e-01
  -5.1072633e-01
  -1.0828166e+00
   1.6168762e+00
   1.4219418e+00
  -6.3649675e-01
  -7.0257487e-01
   5.9346813e-01
  -1.4594189e-01
   1.6501448e+00
  -1.0792397e+00
  -7.1866619e-01
   1.9113123e-01
   1.1224460e+00
  -7.0839387e-01
  -1.0170298e+00
   3.9954523e-01
   2.2362824e+00
   1.6869710e+00
   1.6658559e+00
  -1.7248548e+00
   8.9809169e-02
  -2.4204768e+00
  -2.4266972e+00
   6.0993209e-01
  -5.6128901e-01
  -4.5423708e-01
  -1.6533755e+00
  -1.1050969e+00
  -1.3504976e+00
  -4.4396914e-01
  -4.3245486e-01
   2.5765774e+00
   3.3787701e+00
   3.5101916e-01
  -5.1880373e-01
   1.6778404e+00
  -1.1866547e+00
   1.5033692e+00
   8.8724406e-01
   3.5419861e-01
   2.4071360e+00
   1.4012516e+00
  -5.0915530e-01
  -3.0499691e-01
   8.3761266e-01
   1.6518388e+00
   4.2389956e-01
   3.5934524e-01
   1.5660970e+00
   8.3706397e-01
  -7.2231816e-01
  -4.9962905e-02
  -2.2405217e-01
  -1.7958553e+00
   6.3246289e-02
  -1.8246352e+00
  -4.0512796e-01
  -2.6679986e+00
  -1.4400697e+00
  -1.0087472e+00
  -1.5934148e+00
  -1.4807721e+00
  -1.7922073e+00
  -8.8194308e-02
  -4.1045162e-01
  -1.6472934e+00
  -9.4947038e-01
   1.9189907e+00
   1.1948730e+00
   1.2622176e+00
  -1.5659935e+00
   1.4024020e-01
   1.4218406e-01
   1.2455501e+00
   1.1939500e+00
   1.7984637e+00
   4.6395569e-01
   6.6879213e-01
  -3.4580151e+00
  -2.4767674e+00
  -2.6606535e+00
  -4.8162679e-01
  -2.6804929e+00
  -2.8646012e-01
  -1.6645128e+00
  -9.4135139e-01
   2.3627846e-01
   1.0306633e+00
  -7.3882280e-01
   1.2868885e+00
  -3.4236342e-01
   1.4985873e+00
   7.9606964e-01
   7.1711030e-01
   2.6285243e-01
   1.1297289e+00
   1.3676874e+00
   1.1068727e+00
   1.1937921e+00
  -1.0793468e+00
   4.9986163e-02
  -4.8739326e-02
   1.8303439e+00
   1.0782285e+00
  -6.0036615e-01
  -2.9253172e+00
  -3.5556338e-01
  -2.9407507e-01
  -1.4567513e+00
   1.0007323e-01
   3.4696866e-01
   2.5540001e-01
   1.4245556e-01
   6.5649348e-01
  -1.0923208e+00
  -7.7680608e-01
  -3.6382425e+00
  -2.5487169e+00
  -9.3431632e-02
   1.4019856e-01
  -6.4473189e-01
  -2.3862370e+00
  -9.7268380e-01
  -1.3633221e+00
  -1.2107443e+00
   1.5555367e+00
  -1.1412263e+00
   3.1666346e-01
   9.3248040e-01
  -6.8848204e-01
  -2.9776550e+00
  -2.3407667e+00
  -1.8559862e+00
   1.3661055e+00
  -3.1916983e+00
   2.7836125e-01
  -7.2276931e-01
   9.3507618e-01
  -2.3480418e-01
  -5.2467449e-01
   2.5204806e-01
   1.5347846e+00
  -2.0909895e-01
  -9.9082675e-01
  -3.3312278e-01
   3.5244727e-01
  -6.6876598e-01
  -2.5792700e+00
  -2.2739204e+00
  -1.6512222e+00
  -2.1342457e+00
  -1.4496802e+00
  -1.0917132e+00
  -6.5852955e-01
  -3.0768329e-01
  -3.6879931e+00
   2.3484929e-01
  -9.2280530e-01
  -7.1399489e-01
  -1.9352916e-01
   1.5631010e+00
   6.8372145e-01
   1.5585976e+00
   7.1974457e-01
   3.0035757e-01
   1.3279222e+00
   1.1781075e+00
   3.9691745e-01
   7.7405868e-01
  -1.9064641e+00
   2.6028908e+00
  -3.5208888e-01
  -2.7090464e-02
  -2.3706723e+00
  -5.5169558e-01
  -2.4225403e+00
  -2.9283499e+00
   4.3832886e-01
  -2.8267755e+00
   5.4028964e-01
  -7.6183683e-01
  -9.7847909e-01
   1.6739453e+00
  -5.2600187e-01
  -9.5048919e-01
  -1.0675692e+00
  -1.1424747e+00
   4.0519928e-01
   2.0690638e+00
   2.3252701e+00
   4.0893985e-01
   1.4758124e+00
  -1.1437405e+00
  -2.9810472e+00
  -3.7238689e+00
  -1.7301699e-01
   8.4858808e-02
  -4.2696306e-01
  -1.4262094e+00
   3.4797358e-01
  -1.7698878e+00
   2.0923869e+00
   2.0035095e+00
   1.3575595e+00
   7.0178327e-01
   2.4866823e+00
   7.8171781e-01
   5.2481944e-01
   6.8639797e-01
   5.8965314e-01
   8.4069172e-01
   2.4998834e-01
   1.2296509e+00
  -1.5640602e+00
   2.2959741e+00
   8.2082025e-02
  -1.1716874e+00
  -8.9352052e-01
  -2.2834540e+00
  -2.1972064e+00
   1.1799042e-01
   4.7113187e-01
  -1.9812682e+00
  -3.6016514e+00
  -2.5290184e+00
  -7.0123344e-01
   1.1041482e+00
  -7.1110052e-01
   1.3405953e+00
   2.3695751e+00
   1.1189688e-01
   1.3520734e+00
   1.7746519e+00
   1.8864255e+00
   1.3396923e+00
   3.0290227e+00
   4.5495648e+00
   4.2438127e+00
   1.7292931e+00
   1.7940720e+00
   6.3424603e+00
   2.9269174e+00
   2.6174039e+00
   1.0238712e+00
   4.5955313e-01
   2.2157821e+00
   3.2872929e+00
   3.7653208e+00
   2.9553531e+00
   2.3942303e+00
   1.2271418e+00
  -3.7249759e-01
  -4.3300804e-01
  -2.3452239e+00
  -1.8019622e+00
   1.5882595e+00
  -8.3665598e-01
   1.9822630e+00
   2.3585444e+00
   8.1820412e-01
   5.8590755e-01
   2.1516561e+00
   9.1275110e-01
   1.3872645e+00
   2.4226220e+00
   2.0138513e+00
   2.0288211e+00
   9.8638149e-01
   1.8624149e+00
   8.4235068e-01
   2.8035240e-01
   1.5141090e-01
   1.2385063e+00
   1.3645982e+00
  -5.6173433e-01
   7.1633225e-01
  -1.1957367e-01
   1.9323687e+00
   1.4582306e+00
  -1.2119447e+00
   2.6144189e+00
   8.5792065e-01
  -3.2957708e-01
   4.0781484e-01
   7.6947712e-01
  -4.3250416e-01
   9.2947834e-01
   5.0895471e-01
   1.0996113e+00
   4.9735954e-01
   1.3090816e+00
   2.5320226e+00
   1.8822485e+00
   3.0943429e+00
   2.6180497e+00
   2.0924559e+00
   2.0214643e+00
   2.3796958e+00
   2.6074913e+00
   1.3348175e+00
   9.9466195e-01
   1.7687563e+00
   7.0835257e-01
   1.3798538e+00
   1.9184229e+00
   1.7682048e+00
   1.8422787e+00
   9.0767463e-01
   4.1639685e-01
   2.0977800e+00
   2.2928992e+00
   1.8357718e+00
   1.7353150e+00
  -7.6892606e-01
   3.4095884e-01
   7.2013933e-01
   1.0554002e+00
   2.8489567e+00
   1.6232286e+00
   2.2679081e+00
   1.6918862e+00
   1.4340779e+00
   2.4994777e-01
  -4.0317685e-01
  -1.2743367e+00
   2.8587895e-01
  -2.8451093e-01
   3.4402237e+00
   1.5464752e+00
   1.0407723e+00
   1.8045930e+00
  -1.5841981e+00
   7.9366501e-02
  -1.4480282e-01
  -1.0554269e+00
   1.1999421e+00
   1.5175257e+00
   3.4180792e-01
   1.2889571e+00
   1.6216779e+00
   1.3943486e+00
   1.9445267e+00
  -5.1331110e-01
  -7.0032719e-01
  -5.9611729e-01
   1.8925326e+00
   3.4709184e+00
   2.9315465e+00
   2.0620003e+00
   2.3172814e+00
   1.6479985e+00
   3.5722107e-01
   2.9146536e+00
   1.7801148e+00
   5.2219169e-01
  -5.3102401e-01
   1.5567087e+00
   6.3800844e-01
   2.0915352e+00
  -5.3141228e-01
  -3.8434276e+00
  -1.2451170e+00
  -2.0616680e+00
  -1.4198340e+00
  -1.5572197e+00
   9.3382472e-01
   1.8627407e-01
   2.4240341e-01
   7.4769351e-01
   1.8702539e+00
   8.4090353e-01
   1.6457074e+00
   2.8406790e+00
   1.6737163e+00
   4.7632701e+00
   4.0278032e+00
   5.2952241e+00
   3.4358773e+00
   2.9799936e+00
   3.5918978e+00
   1.8559186e+00
   4.0762519e+00
   1.8163359e+00
   1.3629931e+00
   2.3897402e+00
   8.0903545e-01
   1.4512253e+00
   1.8255558e+00
   2.4945089e+00
   1.2661758e+00
   3.3645635e+00
   1.8698415e+00
   1.3473338e+00
   2.8022116e+00
   2.0385616e+00
   2.6246849e-01
   7.6449591e-01
   2.4904634e+00
   2.2800583e+00
   5.2835583e+00
   4.0665623e+00
   3.4018949e+00
   5.5117478e+00
   1.7115036e+00
   4.4681721e+00
   4.7678207e+00
   3.6092517e+00
   1.1006261e+00
   2.6844839e+00
   4.3900807e+00
   2.0521543e+00
  -6.0927263e-01
  -1.1633391e+00
   7.7943554e-01
   1.7190532e+00
   4.1209025e-01
   1.5546138e+00
   1.4659952e+00
   6.2287625e-01
  -1.4420302e+00
   9.0709723e-01
  -4.1344104e-01
  -4.9353150e-01
  -7.6871284e-02
   7.9991863e-01
   8.1518669e-01
   5.0589751e-01
   2.4220069e+00
   4.1626581e-01
  -8.4302347e-01
   1.4885344e-02
  -1.3341682e+00
  -1.9729983e-01
  -1.5280352e+00
  -2.2998867e+00
  -4.8815960e-01
   9.2754174e-01
   1.6492474e+00
   1.5957541e+00
   8.1176312e-01
   1.3603264e+00
   9.2514944e-01
   1.2567739e+00
   2.8388644e+00
   1.8825601e+00
   2.2853494e+00
  -8.0936209e-02
   3.6991515e-01
   2.2350672e+00
   8.0810590e-01
   7.3526425e-01
   2.6011402e+00
   1.8327211e+00
   3.1319141e-02
  -2.0466703e+00
   1.5066908e+00
   2.0946885e+00
   3.8484230e+00
   4.8800327e-01
  -6.9409509e-01
   2.9773852e-01
  -3.6785846e-01
  -3.2243864e-01
  -9.7386518e-01
  -1.5937302e+00
  -1.0826960e-01
  -9.1771314e-01
   1.7347566e+00
   1.9329043e+00
   4.2414240e-02
   1.7395434e+00
   1.4572965e+00
   1.0055606e+00
   2.1803289e+00
   1.9339171e+00
   1.3394067e+00
   1.7530834e-01
   4.0008551e-01
   2.2409490e+00
   2.1756805e+00
   1.4798568e+00
   2.3602607e+00
   1.5088639e+00
   3.7946632e-01
   1.9524531e+00
   6.8638604e-01
  -8.0492900e-01
   1.1502580e-01
   8.0998457e-01
   1.5491826e-02
   1.9508131e+00
   2.7911530e+00
   2.3321846e+00
   1.5986302e+00
   1.0732585e+00
   1.1753279e+00
  -2.7159369e-01
   2.1437903e+00
   1.1008732e+00
   2.1151906e+00
   3.0646865e-01
   3.4153946e+00
   1.8559845e+00
   1.0232571e+00
   9.0547740e-01
   3.9728603e-01
   7.5558112e-01
   4.2465398e-01
   7.3638522e-01
  -6.5173893e-01
   1.2757846e+00
   1.7407965e-01
   3.3455376e+00
   2.9938333e+00
   2.8930089e+00
   3.1709953e+00
   3.3225698e+00
  -1.2070310e+00
   7.1404268e-02
   9.1760362e-01
   2.1462345e+00
   3.0396640e+00
   2.0056094e+00
   2.2539984e+00
   2.5038227e+00
   1.8287394e+00
   2.5889535e+00
   3.6640235e+00
   2.6930737e+00
   4.6425670e+00
   5.3859440e+00
   5.9254253e+00
   4.4026843e+00
   2.9203384e+00
   1.5594272e+00
   1.7792638e+00
   2.5857914e+00
   1.6319007e+00
   2.8917897e+00
   4.1092506e+00
   4.9576296e+00
   2.4976844e+00
   7.5568604e-01
   2.6093585e+00
   9.7649305e-01
   3.9416098e-01
  -1.3671443e+00
  -4.2078335e-01
  -1.1324353e+00
   2.3130147e-01
  -2.1152551e-01
  -9.8996246e-01
   1.1051847e+00
   2.5405274e+00
   1.7721763e+00
   1.9591998e+00
   1.9999279e+00
   2.2816537e+00
   1.7785973e+00
   1.3617902e+00
   4.7938743e+00
   3.2747593e+00
   3.7383188e+00
   3.8957469e+00
   4.3006209e+00
   1.5464867e+00
   1.5701253e-01
   1.7958747e+00
   5.1968358e-01
   6.2639043e-01
   4.9168229e-01
   8.5995642e-01
   1.2393053e+00
   1.1961669e-01
  -5.1516570e-02
  -1.1672496e+00
   2.8727241e-01
  -3.3505702e+00
  -7.4881809e-01
   1.4919620e+00
  -5.3101526e-01
   5.7198399e-01
   4.6326957e-01
   1.0809767e+00
  -7.7475489e-01
  -2.9088840e-01
   1.4708824e+00
   9.7668856e-01
   9.4072230e-01
   2.6937113e+00
   1.9219469e+00
   4.8998003e-01
   7.2086415e-01
   6.2224072e-01
  -6.5537773e-01
   1.5600606e-01
   6.9933162e-01
   1.3847698e+00
   6.7486031e-01
  -2.8964718e-01
  -1.1092199e+00
   2.6567084e-01
  -4.7070105e-01
  -4.2539954e-01
   8.2296235e-01
   7.7957946e-02
  -1.0176226e+00
  -8.7827001e-01
  -2.6563638e+00
   1.6035688e+00
  -3.6868751e-01
   3.1896657e-01
  -5.0297850e-01
  -1.0911839e+00
   3.7474418e-01
   9.8891671e-01
   1.5725148e+00
   3.2545203e+00
   4.8497521e+00
   2.7800006e+00
   4.3567948e-01
   2.1274422e+00
   2.4350344e+00
   3.9713127e+00
   4.5006208e+00
   4.7098501e+00
   3.4404082e+00
   2.7120197e+00
   2.4039399e-01
   2.4544584e+00
   1.1368936e+00
   8.2584525e-01
   1.6377997e+00
   4.0467969e-01
  -3.8925651e-02
  -4.2036816e-01
   1.1403353e-01
  -1.7857628e+00
   2.5693320e-01
   9.8205684e-01
   2.0781490e-01
   2.0737450e+00
  -3.2732388e+00
  -2.3181952e+00
  -2.7091280e+00
  -3.2701643e+00
  -4.8458858e+00
  -3.4465710e+00
  -1.5147133e+00
  -1.3631246e+00
   4.9568667e-01
   1.0755335e+00
   3.2274761e-01
  -1.1007362e+00
  -1.4861493e+00
  -1.5612905e+00
  -1.8787668e+00
  -4.4058064e-02
  -2.1059765e+00
  -1.4613350e+00
  -1.4177810e+00
   1.0513654e+00
  -8.2728106e-01
  -9.3251591e-02
   2.3588742e-01
  -3.3463845e-01
  -6.9056823e-01
  -1.1556122e-01
  -5.1290011e-01
   1.6335960e-01
   5.2781364e-01
   1.0228842e+00
  -1.3344977e+00
  -2.6740715e+00
  -4.0652603e-01
  -1.2417281e+00
  -2.0913213e+00
  -1.7880209e+00
  -8.5958225e-01
  -7.7162623e-01
  -1.5823504e+00
  -2.9293938e+00
  -1.2311937e+00
   6.7180900e-02
   9.8722995e-01
   9.8543669e-01
   1.4660810e+00
  -7.2416676e-01
  -1.5655915e+00
   6.8163475e-01
  -3.4815417e-01
  -6.0169127e-01
   2.4380262e-01
   7.9905129e-01
   2.0779216e+00
  -1.3994304e-01
  -3.8577005e+00
  -1.3897863e+00
   3.4912222e-01
  -3.4186970e+00
  -8.7193350e-01
  -3.5151004e-01
   1.2467842e+00
   6.7959948e-01
  -5.2012431e-01
  -4.6516538e-01
  -5.2069203e-01
  -1.0059938e+00
   1.7493588e-02
  -2.3672781e+00
   2.8603640e-01
  -7.2641570e-01
  -1.0820962e+00
   2.0166340e+00
   1.3841567e+00
  -1.0420721e+00
  -1.6538990e+00
  -2.1470427e+00
  -1.2847681e+00
  -2.2140317e+00
  -2.2510182e+00
  -1.9381665e+00
   4.4150544e-01
  -1.8773580e-01
   5.1247424e-01
  -2.4888616e+00
   8.2034832e-01
  -2.0751045e+00
  -3.9044402e-01
  -8.9119559e-01
  -2.9920620e-01
   8.5349544e-01
   4.9770295e-01
  -1.6072049e+00
  -2.7919026e+00
  -2.5789495e+00
  -2.2690491e+00
  -3.0460444e+00
  -2.9312363e+00
  -2.1518585e+00
   4.8593747e-01
  -1.1645514e+00
  -4.3811712e+00
  -1.5885593e+00
  -4.4370728e+00
  -2.2471651e+00
  -2.4191027e+00
  -1.6509222e+00
  -2.2813414e+00
  -1.2107331e-01
  -1.0821878e+00
  -6.8760939e-01
  -5.6458933e-01
  -1.0134982e+00
   9.4935558e-01
   2.8508581e+00
   3.6084608e-01
   4.7155089e-01
   1.4397994e+00
   2.9131791e+00
   2.0836562e+00
   1.0562499e+00
  -1.4945455e-01
   1.0147085e+00
   1.2944328e+00
   2.1364846e-01
   9.5154578e-01
   3.0920120e+00
   6.8594455e-01
   1.3658288e+00
   1.0855772e+00
   2.9367114e+00
   3.4320092e+00
   1.0474848e-01
  -3.5472265e-01
   1.7926771e+00
   3.5454601e+00
   4.2231847e+00
   3.2427468e+00
   1.0252780e+00
   3.8753691e+00
   3.1038914e+00
   1.8668522e+00
   1.9422674e+00
  -5.7124528e-02
  -9.1639470e-01
   9.0094830e-02
   4.4653086e-01
   3.3038965e-01
   1.1931376e+00
   4.3870823e-01
   7.2853140e-01
   1.8759581e+00
   2.1051500e+00
   3.1919751e+00
   1.0706577e+00
   7.0938268e-01
  -6.8011016e-01
  -1.8961251e+00
  -3.2471074e-01
  -2.4664118e+00
  -2.9905117e-01
  -1.4101626e+00
   9.0829107e-02
  -3.8147496e-01
  -2.4818607e-01
  -5.1350482e-01
  -3.7479627e+00
  -2.9148524e+00
  -2.1740732e+00
  -3.0242069e+00
  -4.4739295e+00
  -2.1620976e+00
  -4.5591528e-01
   1.2422331e+00
   9.1517438e-02
   1.2973144e+00
   1.4048850e+00
  -6.1829461e-01
   8.5379935e-01
   9.4481402e-02
  -2.3028575e+00
  -4.9912231e-01
  -1.6168233e+00
  -3.7994856e-01
  -1.3948114e+00
   9.0798873e-01
   2.9815821e-01
   9.9990301e-01
   2.0601167e+00
  -2.1925360e+00
  -7.1610881e-01
  -2.0660686e+00
  -3.5561198e-01
   1.9965174e+00
   1.2148458e+00
   4.0491016e-01
   4.0133249e-01
   1.6578730e+00
   2.1198399e-01
   2.3920966e+00
  -9.6720084e-01
   1.8838971e+00
  -1.6865013e+00
   1.0232178e+00
   3.0525344e+00
   2.2220562e+00
  -5.5399384e-01
  -1.5493312e+00
  -9.7561797e-01
   1.4314920e+00
   1.6886599e+00
   1.6525000e+00
   1.5643015e+00
   8.0760114e-01
   2.3467769e-01
  -9.2144546e-01
  -1.2115177e+00
  -1.8320844e+00
  -1.3364601e+00
  -7.4212223e-01
   1.0940120e-01
  -5.2156935e-01
  -7.2623629e-01
   1.2165555e+00
  -1.9250053e+00
  -8.9964654e-01
  -1.5562847e+00
  -1.6562472e+00
  -1.7706602e+00
  -8.1866686e-01
  -9.5123635e-01
  -1.8966179e+00
  -2.7898295e+00
  -1.3755617e+00
   2.2507660e+00
   6.3329032e-02
   1.0688932e+00
   2.6044996e-01
   7.6828432e-01
  -5.3334616e-01
   1.0798887e+00
   1.3130370e+00
  -1.2417252e+00
  -9.1693886e-01
  -3.0234469e+00
  -5.3823268e-01
  -4.2959041e-02
   5.0022249e-01
  -1.4082928e-01
  -8.9039587e-01
  -2.2368238e+00
  -1.0145704e+00
   2.0642407e+00
  -8.2504869e-01
  -2.2330488e+00
  -2.2256301e+00
  -2.0993924e+00
  -7.9264880e-01
   1.1940307e+00
   5.9096727e-01
   7.1270558e-01
   7.6720567e-01
   1.6625170e+00
  -1.9011177e-02
   2.4748507e+00
   1.7713912e+00
  -9.5393215e-01
   1.5373707e-01
  -3.4395287e-01
   1.0461776e+00
  -6.3239843e-01
   1.5151179e-01
   4.6232975e-01
  -5.3290402e-01
   1.0981362e+00
   4.6266416e-01
  -1.3153412e-01
   1.4369097e+00
  -5.0553435e-01
  -1.8793120e+00
   8.8238211e-01
  -1.8280809e+00
   1.6365291e+00
   2.1141059e+00
   8.2005280e-01
   9.7828894e-01
   3.9355360e-01
  -9.7604541e-01
  -6.2616827e-01
  -5.4557035e-01
  -1.2094458e-01
  -1.0410516e+00
  -1.1277158e+00
  -2.7724595e-01
   1.2260715e+00
   1.9783753e-01
   1.1298743e+00
   2.1707529e+00
  -1.5750975e+00
  -9.4406553e-02
  -1.0536979e+00
  -6.5726982e-01
   1.8816679e+00
   1.7689466e+00
   2.0968835e+00
   1.1546089e+00
   3.0621510e-01
  -3.6073231e-01
   9.3851160e-01
   7.2452850e-01
  -2.8052491e+00
  -3.3706198e-01
   1.2786216e+00
   1.0331138e+00
  -2.6763215e+00
  -1.0908362e+00
  -6.8910858e-01
  -6.1459595e-01
  -1.5997321e+00
  -2.3533245e+00
  -1.1008922e+00
  -2.5604892e+00
  -1.0839420e+00
  -2.2536923e+00
  -3.7059947e+00
  -5.0284105e-01
  -1.1501349e+00
  -8.8591415e-01
   6.2969319e-01
   1.8140595e+00
  -1.9292844e+00
  -1.8386111e+00
  -1.2183059e+00
  -7.0417179e-01
  -1.5610291e+00
  -1.5057088e+00
  -3.7948238e-01
  -1.2039817e+00
  -3.0706045e+00
  -1.8221018e+00
  -2.0264856e+00
  -2.0622268e+00
  -1.5751369e+00
  -2.3462457e+00
  -3.0973266e+00
  -3.1287914e+00
  -3.7826090e+00
  -3.9502220e+00
  -2.8584976e+00
  -4.1556131e+00
  -1.7723041e+00
  -3.5256644e-01
   1.4952898e+00
  -3.7959278e-01
  -7.7636613e-01
  -4.1418542e-01
  -1.6617575e-01
  -1.3378371e+00
  -1.3289618e+00
   2.2426658e+00
   7.3810730e-01
   5.1763944e-01
   6.0368425e-01
   2.2996921e+00
   1.4057798e+00
   2.0515088e+00
   2.5770869e+00
   2.2061456e+00
   6.1296180e-01
   2.7804946e+00
   2.3801363e+00
   1.2289518e+00
   9.7430010e-01
   4.9625928e-01
   7.1812249e-01
  -1.3578239e+00
   1.1184419e+00
  -1.8506414e-01
  -9.2281377e-02
   2.4215425e+00
   9.5149336e-01
   1.3788640e+00
  -1.3045898e+00
  -1.5883562e-02
  -8.5472114e-01
  -6.3981334e-01
  -1.5071939e+00
  -8.2500522e-01
   2.7217102e-01
   1.4530384e+00
  -1.2077688e+00
   5.2516333e-01
  -4.3214085e-01
   8.1758232e-01
  -1.0736797e+00
   1.5478470e+00
   1.1167225e+00
  -1.0791263e+00
  -9.8855880e-01
  -2.8666509e+00
  -6.1387510e-01
  -8.5488919e-01
  -7.7311990e-01
  -3.2636158e+00
  -2.8785097e+00
  -1.2805627e+00
  -1.8947280e+00
  -3.3530241e-01
  -1.5216634e+00
  -3.7435639e+00
  -1.8223132e+00
  -3.5813748e+00
  -4.2397610e+00
  -3.1815668e+00
  -2.2395985e+00
  -2.6790876e+00
  -6.3930284e+00
  -2.6316855e+00
  -4.6649089e+00
  -2.1673861e+00
  -3.2521917e+00
  -2.8994891e+00
  -2.3616973e-01
  -2.7548423e+00
  -2.7298332e+00
  -2.1462749e-01
  -1.4810721e+00
  -2.6558474e+00
  -1.2968325e+00
  -1.8958385e+00
  -4.2362205e+00
  -2.5102451e-01
  -2.8798645e+00
  -2.3696230e+00
  -1.8188773e+00
  -1.7270363e+00
  -2.7142588e+00
  -4.0013393e+00
  -2.0912179e+00
  -3.4014377e+00
  -4.1504053e+00
  -2.9943559e+00
  -2.5912672e+00
  -3.1746984e+00
  -1.0678370e+00
  -1.3105323e+00
  -1.9008532e+00
  -5.2878688e-01
  -4.9668818e-01
  -3.0957425e+00
  -2.4229207e+00
  -1.9897380e+00
  -2.8330807e+00
  -1.2866598e+00
  -4.0194028e-01
  -1.5069352e+00
  -2.6383743e-01
  -2.2480667e+00
  -2.6344333e+00
  -1.8858167e+00
   7.7962453e-01
  -1.6756017e+00
  -3.1097603e+00
  -2.5690281e+00
  -2.0423276e+00
  -1.5544692e+00
  -3.8928453e-01
  -2.4615835e+00
  -2.1986882e+00
  -4.2545699e+00
  -2.9151739e+00
  -1.7634790e+00
  -3.3039732e+00
  -1.7539174e+00
  -2.1314284e+00
  -3.4869964e-01
  -5.3031465e-01
  -1.4997402e+00
  -5.9918069e-01
  -1.1053020e+00
  -8.5615946e-02
  -1.0045776e+00
  -1.5393797e+00
  -8.9601493e-01
  -9.3163045e-02
  -1.6702121e+00
  -1.9363569e+00
  -5.0816859e+00
  -2.9053876e+00
  -2.8789199e+00
  -5.3365050e+00
  -4.1344416e+00
  -2.2749036e+00
  -2.9012619e+00
  -3.2764774e+00
  -1.9779454e+00
  -2.0932233e+00
  -2.7135730e+00
  -2.4086582e-01
  -2.0904418e+00
  -3.4026188e+00
  -2.0327688e+00
  -4.6523888e+00
  -1.7738212e+00
  -2.1059150e+00
  -1.8591856e+00
  -1.0302677e+00
  -3.1385347e+00
  -2.7046989e-01
  -1.5331183e+00
  -2.4675082e+00
  -2.8719125e+00
  -6.6333102e-02
  -3.4512020e+00
  -2.5338694e+00
  -4.8322002e+00
  -4.4446612e+00
  -2.0941063e+00
  -1.0367927e+00
  -2.7878459e+00
  -2.6384596e-01
  -1.5465421e+00
  -2.8107926e+00
  -9.8195329e-01
   3.6331852e-01
  -1.0655155e+00
  -1.9280531e+00
  -2.4253256e+00
  -7.2239732e-01
  -1.3351030e+00
  -5.5231638e-02
  -2.7529789e+00
  -2.4225502e+00
  -1.5171058e+00
  -1.3281941e+00
  -1.1151581e+00
  -2.8183260e+00
  -1.1562733e+00
   6.5264730e-02
  -7.1902739e-01
  -2.3596348e+00
  -2.0988273e+00
   1.7514500e+00
  -9.5409247e-01
  -1.2379057e+00
  -9.8734745e-01
  -1.8532578e+00
  -2.7654217e+00
  -3.6392938e+00
  -1.3433781e+00
  -8.6349098e-01
   3.3591360e-01
  -9.1059612e-01
  -1.9470541e+00
  -2.1688786e+00
  -7.1512692e-01
  -1.4473422e+00
  -2.7410076e+00
  -3.2600733e+00
  -1.6789731e+00
  -1.8385488e+00
  -2.7771534e+00
  -2.4904563e+00
  -1.9685714e+00
  -1.2004528e+00
  -3.3624948e+00
  -3.9668857e+00
  -4.5162482e+00
  -2.0640046e+00
  -3.7641271e+00
  -2.7569771e+00
  -1.0233175e+00
  -1.9907649e+00
  -1.2000382e+00
  -1.5082965e+00
  -2.1747699e-01
   6.5198474e-01
   1.4177948e+00
   2.5015177e-01
  -1.8200304e-01
   1.3281353e-02
  -3.7632258e-01
  -6.9003235e-01
  -1.3390237e-01
  -1.2040398e-01
   6.5231780e-01
  -1.5452930e-01
   1.4848897e+00
   1.6733264e-01
   2.1935528e+00
   1.0027380e+00
   1.0002083e+00
   5.2027469e+00
   2.1553321e+00
   1.4522866e+00
   1.3850183e+00
  -3.6285529e-01
   3.4502701e-01
  -3.9682906e-01
   9.7200626e-01
   1.2713449e+00
   3.0561903e+00
   1.5628022e+00
   2.9873433e-01
  -1.1109479e+00
   6.7553211e-01
   1.1224182e+00
   3.1539509e+00
   1.5759081e+00
   1.0667224e+00
  -8.9329856e-01
  -1.8216052e+00
  -1.7839467e+00
   1.5043967e+00
  -4.2645313e-01
  -1.0791991e-01
  -2.1612767e+00
  -2.1736106e-01
   6.4852384e-01
  -3.3316189e+00
  -2.8786094e+00
  -2.8678501e+00
   1.6591069e-01
   2.2480010e+00
   1.8313247e+00
   1.2537264e+00
   1.0306530e+00
   1.3918403e+00
  -2.6313588e+00
  -2.6608818e-01
  -1.2647188e+00
  -8.2600122e-01
  -1.1325881e+00
  -1.5161337e+00
  -3.4492303e-01
   7.4098676e-01
  -2.8197601e+00
   4.9058408e-01
  -1.1129884e-01
   6.4227321e-01
  -2.2246319e+00
  -1.7056861e+00
  -1.8483477e+00
  -1.9995877e+00
  -1.6017017e+00
  -1.9667283e+00
  -5.1428515e-01
  -7.6684819e-01
   5.2893557e-01
   1.4207213e+00
   1.3648147e+00
   4.3942182e+00
   1.5123913e+00
   1.8798613e+00
  -1.6075122e+00
   5.4082431e-01
  -5.6521524e-01
  -1.6059793e+00
  -2.9324947e+00
  -9.9041168e-01
  -4.0552267e+00
  -9.8210196e-01
  -3.9530307e-02
  -4.1676148e+00
  -3.7651390e+00
  -2.8245984e+00
  -3.2661241e+00
  -6.5041459e-01
  -4.0220579e-01
  -1.4183276e+00
  -1.9738929e+00
  -1.7447433e+00
  -1.8233924e+00
  -2.6290431e+00
  -1.7132896e-01
  -1.4085498e+00
  -5.1571104e-01
  -2.6298617e-01
   9.5782162e-01
  -6.3004196e-01
   1.2325303e+00
  -2.0793564e-01
  -4.0448718e-01
  -1.7421465e+00
  -8.5144744e-01
  -9.4377593e-01
  -1.0591582e+00
  -2.6450602e+00
   8.0851781e-01
   1.2440526e+00
   2.4939410e+00
   6.4225990e-01
  -1.1545220e+00
   9.1209970e-01
   2.0442484e+00
   3.0732873e-01
  -9.2094273e-01
   8.7518916e-01
   2.9346366e+00
   1.9229895e+00
   1.2230922e+00
   1.4612647e+00
  -1.1284231e+00
  -2.7319109e+00
  -1.6126531e+00
  -1.5811567e+00
  -1.3317338e+00
  -6.6248987e-01
  -5.0494084e-01
   7.3227105e-01
  -3.4606726e+00
  -3.4604499e+00
  -4.5604700e+00
  -5.4037975e+00
  -3.3259046e+00
  -2.2224450e+00
  -2.3375507e+00
  -1.6791746e-01
   8.7145015e-01
   2.4195458e+00
   1.0753141e+00
   1.5270362e+00
  -5.1286186e-01
  -3.0074825e+00
   2.5090723e+00
   1.4389465e+00
   1.1677306e+00
   1.0766992e+00
   2.1862415e+00
   3.5208913e+00
   3.3049181e+00
  -2.2325511e+00
   6.2429620e-01
   6.7192486e-02
  -1.8190951e-01
   1.0647539e+00
   2.7082860e+00
   3.0574623e+00
   3.6677886e+00
   4.9745420e-01
  -3.0244927e-01
  -7.2091823e-01
   1.9810874e+00
   1.7632894e+00
   2.5996993e+00
   2.8071625e+00
   2.9241947e+00
   3.6636439e+00
   3.2608405e+00
   2.9403230e+00
   4.1297488e+00
   1.0559325e+00
   1.5827065e+00
   2.4522751e+00
   3.1245417e+00
   3.6029609e+00
   1.2123302e+00
   2.2648107e+00
   2.3230151e+00
   3.0197426e+00
   1.8903653e+00
   3.0138576e+00
   2.5655814e+00
   1.4949941e+00
   2.8808393e+00
   8.5435685e-01
   9.0998941e-01
   1.2223012e+00
  -3.2944002e-01
   5.6262214e-01
   2.1852619e+00
   2.2553809e+00
   1.3705918e+00
  -2.6714751e-03
  -1.4471974e+00
  -2.5930652e-02
   3.2062836e+00
  -5.0026714e-02
   1.1978516e+00
   2.1240595e+00
   2.0899128e+00
  -8.3947642e-01
  -2.2721449e-01
   1.1142454e+00
   2.9758482e+00
   2.0415401e+00
   3.9903153e+00
   1.4434634e+00
   3.4615042e+00
   3.3321362e+00
   3.9379415e+00
   1.6496484e+00
   1.5680534e+00
  -3.5298582e-01
  -3.3835416e-01
   5.1880104e-01
  -2.1900773e+00
   1.3278603e+00
   9.2053250e-01
  -5.6254136e-01
   2.1765200e-01
   4.0359177e-01
   2.0525852e+00
   1.9059856e+00
   1.8136595e+00
   2.7915138e-01
   1.6640812e+00
   4.2755281e+00
   1.8827001e+00
   2.3429053e+00
   1.1239685e+00
   6.2310464e-02
   9.1228970e-01
   5.1963441e-01
   5.7497590e-01
  -1.0219478e+00
   1.0704806e+00
   2.4803690e+00
   6.9919077e-01
  -2.2021252e+00
  -2.1003998e+00
  -2.5159706e-01
   1.1362372e-01
   4.9581438e-02
   1.3564121e+00
  -1.8169694e+00
  -1.0687472e-01
  -3.3497378e+00
  -2.0502283e+00
  -1.3961444e+00
  -1.6202590e+00
  -3.9294970e+00
  -2.2970850e+00
  -1.7139097e+00
  -1.5542421e-01
   1.4524524e+00
  -2.3856098e+00
   8.5919326e-01
   1.3021626e+00
   6.0460118e-01
   7.1525688e-01
   1.4263714e+00
   2.1337446e+00
  -1.0570945e+00
  -2.1777228e+00
  -7.7948628e-01
  -1.4343467e+00
  -9.1947664e-01
  -5.5420511e-01
  -1.9748900e+00
  -3.5484581e+00
  -3.5793277e+00
  -2.7924141e+00
  -3.0528719e+00
  -1.6661806e+00
  -1.9273740e+00
  -2.0769553e+00
  -9.3930179e-01
   2.9005796e-01
   1.6329614e+00
   1.6276695e-01
  -1.7500396e+00
  -1.1910523e+00
  -1.6930917e+00
   4.2859252e-01
   2.5665891e-01
  -1.7306291e+00
  -3.0284813e+00
  -2.0900497e+00
  -4.5707993e+00
  -2.9069038e+00
  -1.8175241e+00
   6.2656471e-01
   5.6080701e-01
  -9.3345188e-01
   1.3029932e+00
  -1.5685969e+00
  -1.7485746e+00
  -1.9894910e+00
  -6.4934879e-01
  -1.2959375e+00
  -7.2053927e-01
  -1.7944643e+00
   1.6361731e-01
  -1.3129788e+00
  -1.0467541e+00
  -3.7170195e-01
   6.9383196e-01
   5.2408408e-02
  -1.5753957e+00
  -2.1069547e-01
   2.3863366e+00
   1.5433533e+00
   9.7917982e-02
   9.7607732e-01
  -2.1842474e+00
  -9.3171270e-01
   8.7283064e-01
   1.9509233e+00
   1.3457020e+00
   9.0820126e-01
   4.9516299e+00
   2.6706716e+00
   3.0663099e+00
   3.4001377e+00
   2.9716164e+00
   3.6427750e+00
   1.9989114e+00
   1.7072749e+00
   1.6874049e+00
   8.5993856e-01
  -1.4071129e+00
  -5.2228980e-03
   2.1666365e+00
   8.0315471e-01
   4.1339027e+00
   3.7846317e+00
   4.5066520e+00
   4.1226807e+00
   3.6639977e+00
   1.0028393e+00
   2.5466819e+00
   3.0898935e+00
   4.6643621e+00
   2.1563363e+00
   3.4700219e+00
   1.1358529e+00
   3.5189132e+00
   4.3957364e+00
   2.9385460e+00
   3.1320581e+00
   3.5628213e+00
   4.7634689e+00
   4.0782314e+00
   2.7580049e+00
   3.0039121e+00
   2.0555024e+00
   2.9943731e+00
   3.9886532e+00
   3.2959090e+00
   1.0166904e+00
   1.5423728e+00
   3.2789727e+00
   3.6264302e+00
   3.4368566e+00
   1.9491113e+00
   2.9278760e+00
   3.5330232e+00
   2.9299783e+00
   3.5599353e+00
   3.2882158e+00
   2.2943253e+00
   4.0684305e+00
   2.2812152e+00
   3.6626700e+00
   4.4079187e-01
   3.2508740e-01
   6.0964630e-01
   7.2453272e-01
   1.5487709e+00
   5.0298682e-01
   1.6268108e+00
  -6.9326038e-01
   2.2524736e-01
  -4.5540618e-01
  -8.5718307e-01
   6.6191606e-01
   9.9088203e-01
   1.1945932e+00
   2.0684585e+00
   7.6147204e-02
   1.5497257e+00
   2.8185737e-02
   3.1289736e-01
   4.2120189e-01
   1.6891087e+00
  -8.1187269e-01
   2.7230871e+00
  -1.1133079e-02
   2.2082452e+00
   1.9554381e+00
   3.1133977e+00
   9.7732561e-01
   1.9130165e+00
   1.7347786e+00
   1.8321821e+00
   7.3864569e-01
   6.1087607e-01
  -1.3257453e+00
  -2.6283773e+00
  -2.8985115e+00
   1.3938554e+00
   7.1636664e-01
   1.6019855e+00
   1.1158602e+00
   6.6102634e-01
  -7.7061265e-02
  -2.6709867e-01
   6.7922551e-01
  -1.8991031e+00
   1.0166550e-01
  -1.3944110e+00
  -2.2044843e+00
  -8.0111325e-01
  -1.1190816e+00
  -1.5332969e+00
   1.1853776e-02
   6.9991284e-01
   1.0881599e+00
   3.0247223e+00
   1.3651855e+00
  -1.2917207e+00
   1.7376746e+00
  -7.8729839e-01
  -2.3674969e+00
  -1.9859345e+00
  -1.2586095e+00
   1.3356587e+00
   6.7422605e-01
   6.6896359e-01
  -1.7208459e+00
  -1.4670327e+00
  -6.8066113e-01
  -1.5585690e+00
   5.1182386e-01
   1.1404332e+00
   8.3640903e-01
  -2.9550864e-01
   1.5655058e-01
  -3.0824878e-01
  -1.6887737e+00
  -9.0278776e-01
  -1.8643041e-01
   1.1309612e+00
   2.3920452e+00
   1.0561497e+00
  -2.9242682e-01
   8.9821617e-01
   2.3136186e-01
  -1.0042058e-01
   1.0478208e+00
  -7.7877158e-01
  -6.3736154e-01
  -8.8514429e-01
  -2.0984547e+00
  -5.3257255e-01
  -1.4181096e+00
  -8.7599385e-01
  -9.4852553e-01
  -1.9288039e+00
  -9.9399697e-01
  -2.9824286e+00
  -2.4005084e+00
  -4.5057759e+00
  -1.4395645e+00
  -2.0408267e+00
  -2.7319167e+00
  -2.1247107e+00
  -1.6574620e+00
   1.3183453e+00
   9.6146175e-01
   1.2366630e-01
  -5.8869404e-01
  -1.7156913e+00
   2.0979440e+00
   1.4531440e+00
   2.0754397e-01
  -2.1504032e+00
   2.2585679e+00
   5.6376144e-02
   2.1608321e+00
   1.0652493e+00
  -7.6183668e-01
   6.4970605e-01
  -2.1986407e+00
  -4.7580630e-01
   2.2481308e-01
   1.1280078e+00
  -4.3276690e-01
  -8.1236470e-01
  -9.7822737e-01
   5.3363765e-02
  -2.3114394e-01
  -9.1804958e-01
  -1.6928046e+00
  -3.1125745e+00
   1.1371502e+00
  -7.3008040e-01
  -1.3116310e+00
  -1.1314179e+00
  -3.7999467e+00
   5.3409025e-01
   6.5155976e-01
   1.8373164e+00
   1.9866766e+00
   2.3010609e+00
   2.5229985e+00
   1.7914839e+00
   1.3182770e+00
  -8.9119667e-01
  -9.9126268e-01
   3.2386551e-01
  -2.0223648e+00
  -1.6821101e+00
  -1.4289140e+00
  -3.2312451e+00
  -2.7431596e+00
  -3.3380859e+00
  -2.4136174e+00
  -2.0887714e+00
  -2.3525736e+00
  -1.9670590e-01
  -1.2323653e+00
  -6.9441974e-01
  -1.2094963e+00
  -4.5671046e+00
  -4.5304000e+00
  -4.0882692e+00
   2.9005033e-01
  -3.5158407e+00
  -2.0464428e-01
  -5.2516053e-01
  -1.3031125e+00
  -6.6096458e-01
  -9.3885627e-01
  -1.9252476e+00
  -2.2081791e+00
  -1.8587486e+00
  -3.2909542e+00
  -3.2718766e+00
  -1.7696713e+00
   2.3479700e-01
   2.0455312e+00
   2.2311235e+00
   1.4901699e+00
   1.5825580e+00
   4.5347967e-01
   6.5232357e-01
   1.4156241e+00
