# Supplementary material for: Entropy Analysis of RR-Time Series From Stress Tests
Source: Front Physiol. 2020 Aug 12;11:981. doi: 10.3389/fphys.2020.00981 (PMC7438833; doi:10.3389/fphys.2020.00981)
Supplement: Supplementary file 1 [file Data_Sheet_1.ZIP › Data/Synthetic Data/r_white.txt]

   4.7903346e+01
   5.5991666e-01
   3.5662035e-01
  -6.4714642e-01
  -3.8958542e-01
   2.5247889e-01
   5.7954108e-01
  -1.7848963e-01
  -3.3508071e-01
  -5.1506089e-01
  -2.3669760e-01
   2.9708615e-01
   1.4495198e-01
  -7.0558195e-01
  -1.1079512e-01
   1.5199229e-01
   2.5410299e-02
  -6.9672457e-01
  -8.1756110e-01
  -7.6326796e-01
  -5.2427836e-01
  -3.9618424e-01
   3.0838395e-01
  -2.4185843e-01
   4.0872333e-01
  -2.8616014e-01
   3.1372150e-01
   2.7493920e-01
  -6.4396286e-01
   4.7048497e-01
  -2.8318970e-01
  -9.3111191e-01
   2.4363774e-01
  -1.6141476e-01
  -7.7739581e-01
  -1.6710464e-01
  -6.5482508e-01
   4.3525757e-01
  -2.3130050e-01
   1.6767805e-01
   1.3851413e-01
   6.9601048e-01
  -3.7858221e-01
   2.3104633e-01
   3.3943102e-02
   1.2032102e-01
  -1.0163311e-01
  -2.6559097e-01
  -5.4006218e-01
  -1.6710666e-01
  -4.5303063e-01
   1.4516724e-01
   4.4640310e-01
  -1.3527683e-01
  -3.6695558e-01
  -3.2766686e-01
  -3.7066116e-01
  -3.3946324e-01
  -9.9500883e-02
   1.0812991e-01
  -1.9749274e-01
   3.0089932e-01
  -5.1619299e-01
   1.2166325e-01
   1.6204521e-01
  -4.6718238e-01
   2.6903945e-01
   2.6668438e-01
  -6.4253883e-01
  -6.1600408e-02
   7.5247916e-01
   2.6660213e-01
  -7.1148723e-01
   5.5335644e-02
   7.3861901e-01
   2.3587226e-01
  -4.7399149e-01
   3.7494657e-01
  -1.2696734e-02
  -3.1332465e-01
   7.2758644e-02
   6.4321941e-01
   2.0214799e-01
   8.5464817e-01
  -5.6688576e-01
  -8.7577880e-02
  -3.1958785e-01
  -4.1422584e-01
   7.8923311e-02
   2.2047172e-01
   9.0745026e-01
  -6.3747382e-01
   2.6605236e-01
   3.9693912e-02
   5.0482385e-01
  -9.2934846e-02
   3.7366133e-01
   1.2483832e-01
   2.5712536e-01
   3.8471871e-01
  -7.2443657e-01
   6.5851781e-02
   2.6301952e-01
  -5.1541619e-01
   6.8244987e-01
   4.9690400e-01
   6.6132412e-01
  -8.5541117e-02
  -3.0237198e-01
  -8.2473835e-01
  -1.7197902e-01
  -3.2328003e-01
  -4.7065284e-01
  -1.1717942e+00
  -6.1793342e-01
   1.5095115e-01
  -2.1686449e-01
  -2.3098116e-01
  -1.3011045e-01
  -7.0110611e-03
   3.3953972e-01
   7.5472358e-02
  -7.3400873e-01
  -5.8456474e-01
  -1.0803446e-03
  -4.9320544e-01
   1.0032473e+00
  -4.7912550e-01
   7.7324184e-02
   7.2298143e-01
   1.3565395e-02
   6.4322660e-01
  -1.1100570e+00
  -2.0812980e-01
  -6.0883564e-01
  -9.9281635e-02
  -4.0319476e-01
   6.8031503e-01
  -6.1180201e-01
   3.4012815e-01
   1.1970150e-01
   2.8691358e-02
  -3.3089059e-01
  -4.8327826e-02
   4.2962611e-01
   2.9470012e-01
   2.0077957e-01
   4.4173197e-02
   1.5669535e-01
  -5.0524231e-01
   6.1511312e-01
   8.6785139e-01
  -5.2113926e-03
   1.4272041e-02
  -5.2472487e-01
   2.3642688e-01
   1.5489586e-01
  -5.0230628e-01
  -2.3264430e-01
  -5.2067099e-01
  -1.2641455e-01
  -2.9796478e-01
   1.1395522e-01
   1.9277352e-01
   2.3354790e-01
  -4.2241744e-01
   1.2443022e-02
  -2.8143501e-01
   6.7682515e-01
  -4.2168271e-02
  -1.5191058e-01
  -6.5142529e-01
  -7.0428071e-02
  -5.3091559e-01
   5.3543207e-01
   2.3620987e-01
   4.8968296e-01
  -7.0784464e-01
   7.8527642e-01
  -6.6113000e-01
   6.2383566e-01
   1.8658970e-04
  -3.2621419e-01
   3.8712351e-01
  -6.6274050e-01
  -2.2453590e-01
   2.6727445e-01
   2.6462100e-02
   9.8269897e-02
  -3.3094642e-01
   4.3730802e-01
   4.7016576e-02
   3.2678349e-01
   5.1625775e-01
  -1.8503754e-01
  -6.2146135e-02
  -2.1596152e-01
  -4.3629240e-01
   5.1036604e-01
  -1.9166832e-01
   1.4149871e-01
  -8.9060542e-01
  -9.6725482e-01
  -4.5252283e-01
  -6.5062459e-01
   5.4270703e-01
   3.0753661e-01
  -7.1904767e-02
   1.0952857e-01
   7.5347961e-01
   1.1908835e+00
   1.5437963e-01
  -6.0676949e-01
   3.0691400e-01
   2.5759987e-02
   6.8176346e-01
  -5.4177851e-02
   1.2303229e-01
   7.0105145e-02
  -5.7454246e-01
   1.2358456e-01
   4.1938297e-01
  -4.3047147e-01
  -4.2486832e-01
  -3.8910762e-01
   6.1021513e-01
   9.5884965e-02
   4.9320050e-01
  -2.9490685e-01
  -4.9642461e-01
  -2.2532334e-01
  -4.4874668e-01
   1.9350196e-01
  -1.6469153e-01
  -1.9816133e-01
   7.9131968e-01
  -4.4131422e-01
  -3.8172277e-01
   2.0069388e-01
  -2.4206074e-01
  -6.5727320e-02
  -2.0586492e-01
   2.1601047e-01
  -7.0537186e-01
   2.1831499e-01
  -1.2717599e+00
  -8.2212527e-02
  -2.6700138e-01
  -1.3336168e-01
   1.6983345e-01
   1.8000967e-01
   4.2152171e-01
   5.3463069e-01
  -2.3544291e-01
   7.2199382e-02
  -3.8054660e-01
   3.7231319e-01
   1.4997557e-01
  -5.5516667e-01
   1.0517616e+00
  -4.8134525e-01
   1.7113726e-01
   3.8612966e-01
  -7.0650565e-01
  -4.7527252e-02
   4.0132051e-02
   3.8921180e-02
   1.3356691e-02
   8.3443394e-01
   3.4304044e-04
   6.4415625e-01
  -3.8573607e-01
  -3.1745782e-01
   1.1502457e+00
   2.7273886e-01
   3.6051551e-01
   4.1663113e-01
  -3.8498196e-01
   2.5040993e-03
  -4.4094577e-01
  -4.9468470e-02
  -8.8868971e-01
  -3.5780680e-02
   1.6578590e-01
  -3.7879343e-01
  -1.9736169e-01
  -5.9453606e-02
  -2.3316307e-01
   3.7897944e-03
  -2.1159994e-01
   1.0053413e+00
  -7.8011897e-01
   7.0932605e-02
   6.1918511e-01
  -3.5224657e-01
  -4.2562314e-01
  -1.1740425e-01
  -2.6039937e-01
   3.5128234e-01
  -4.9351765e-01
  -4.7047480e-01
  -2.4040959e-01
  -3.3434921e-02
   3.7619156e-01
  -5.9751332e-01
  -2.9734546e-02
   7.3942006e-01
  -6.4417014e-03
  -6.3622161e-01
   9.2662352e-02
   2.1223316e-02
   4.0869432e-01
  -1.1054625e-01
   2.3509759e-01
  -4.4850699e-01
   1.1598725e-01
   6.4318685e-01
   3.9811380e-01
   1.3197280e-01
   2.1446034e-01
  -1.8286475e-01
  -1.3858511e-01
   7.9158687e-01
   7.9981134e-01
  -3.0275037e-01
   8.0741412e-02
   1.8049674e-01
  -3.0530767e-01
   1.5459536e-01
  -4.6259878e-01
  -7.5645703e-01
   4.1921729e-02
  -6.7629191e-01
   1.1734761e-01
  -2.4010033e-01
   3.9234534e-01
   1.0379494e+00
   4.6253604e-01
  -2.7247906e-01
  -5.6937599e-01
   2.6472892e-01
   1.3789231e-03
   5.5284580e-01
   9.5674740e-02
  -5.4628405e-01
  -4.5342696e-01
  -5.0965022e-01
  -5.7250476e-01
  -3.2545494e-02
   1.4668721e-01
  -8.3716406e-02
   8.7255904e-02
  -2.0617490e-01
  -1.7708786e-01
  -7.8598409e-02
   4.3731926e-01
  -2.3714422e-02
   6.7079468e-02
   9.3000094e-02
   4.5303965e-02
   5.4245158e-01
   5.6372383e-01
  -8.9737195e-02
   3.0718690e-01
   2.2466908e-01
   9.4314414e-01
   3.7156259e-01
   5.7088850e-02
   3.5568485e-01
  -1.6523181e-01
  -2.8911685e-01
  -1.4245307e-01
   5.6131845e-01
   3.4076017e-01
   2.5978646e-02
  -3.1862342e-01
  -5.5993959e-02
   2.3281171e-01
  -9.0394881e-01
   1.9938049e-01
   2.7478581e-01
  -4.0288516e-01
  -9.5754681e-02
   5.2436545e-01
  -3.1211839e-01
  -2.6807356e-01
  -1.3681531e-01
   3.7140976e-01
  -9.0531471e-01
   1.8375388e-01
  -6.8376185e-01
  -4.1748791e-01
   1.3567572e-02
   5.8324728e-01
  -4.1878433e-02
  -5.4755723e-01
   3.5212768e-01
   4.3720433e-01
   2.4801525e-02
   2.2632364e-01
   8.2096891e-02
   3.9236736e-01
  -5.0590703e-01
   1.2401580e+00
   3.0640192e-01
  -2.5248384e-01
  -1.5372723e-01
   1.3731926e-01
  -5.0927117e-01
  -1.2586913e-02
  -6.3299055e-01
  -1.5682247e-01
   5.8360356e-01
  -4.3295709e-01
  -1.7033379e-01
   1.3816363e-02
  -7.0865297e-01
  -1.8560423e-01
   2.4925423e-01
  -5.3455758e-02
  -3.1326811e-02
  -3.8057952e-01
  -7.3262689e-01
   3.4285119e-01
  -7.7266092e-01
  -4.6841984e-01
  -1.0418446e-01
  -4.1546494e-02
   1.5174243e-01
   2.7868907e-01
  -8.0008018e-02
  -9.0656427e-01
   2.5253370e-01
   1.7891928e-01
  -6.8674041e-01
  -8.2483073e-01
  -8.5017373e-02
  -4.5147764e-01
  -4.3050807e-01
  -7.8683424e-01
  -1.3640967e+00
  -1.0078441e+00
   1.5889883e+00
   4.6679285e-01
   5.5127861e-02
  -7.8374312e-01
  -6.6033553e-01
  -7.7278991e-01
   5.7938472e-01
   5.7194047e-02
  -4.2610048e-01
   2.1559517e-01
  -4.1144748e-01
   1.1421080e-01
   1.3045246e+00
  -2.3298663e-01
   4.4276335e-01
  -1.5634284e-01
  -2.9681783e-01
   2.5717716e-02
  -3.3826012e-01
   1.9812918e-01
   2.7346974e-01
   8.8070268e-01
   3.4183759e-03
  -6.5552821e-02
  -4.5898887e-01
  -4.6015283e-01
   1.3367363e-01
  -8.6781278e-02
  -8.2042673e-01
  -2.8848725e-01
   2.4681090e-01
   2.2095000e-01
  -9.4616363e-01
  -9.2478771e-02
  -4.4655408e-01
  -4.3565673e-01
  -3.9570803e-01
  -2.7813428e-01
   4.7343300e-01
   2.0071385e-01
  -3.5496431e-01
   4.9109919e-01
  -6.8322087e-02
  -2.9451443e-01
   3.6259609e-01
  -4.4242473e-02
   3.4574694e-01
   4.5661128e-02
  -4.1584598e-01
  -2.8822148e-01
   3.2858516e-01
   5.5546762e-01
   6.5798663e-01
   2.6013409e-01
   6.1995210e-01
   1.0804598e-01
  -2.5838619e-01
   2.8376051e-01
  -3.5208248e-02
   4.5334093e-01
   3.1690531e-01
  -5.0776916e-01
   6.9282230e-01
  -2.0576588e-01
   2.1014109e-01
   1.1176645e-01
  -1.1211094e+00
  -6.6504647e-02
  -4.9941219e-01
   5.9165611e-01
  -2.7303206e-02
  -8.3116705e-01
  -7.7348407e-01
   7.4503676e-02
  -3.7061163e-02
   6.5441667e-01
  -3.3617984e-01
   1.6092071e-01
  -6.2941380e-01
  -1.2907287e-01
  -1.3126740e-01
   3.9470651e-02
   4.5094911e-01
   4.5596183e-01
   2.0888449e-02
   1.9475186e-01
   5.0575664e-01
  -3.0157232e-01
  -3.6760719e-01
   1.6130889e+00
   1.0041028e+00
  -5.1031530e-01
  -2.2020047e-01
   2.5250920e-01
   3.3869741e-01
  -4.9827033e-01
  -1.3958556e-01
   7.3023532e-01
  -2.0307883e-01
  -2.9954441e-01
   3.5248532e-02
   4.7675887e-01
   2.9022681e-01
   5.1864286e-01
   9.0840515e-01
  -4.2912894e-01
  -7.1894887e-01
  -2.5922840e-01
  -3.0988276e-01
  -7.3369278e-01
  -3.3601916e-01
  -2.8226132e-02
  -1.7203168e-01
   2.8155635e-01
   1.1130860e-01
   9.4909924e-01
   1.1151512e+00
  -1.2874165e+00
  -4.3010601e-01
  -1.0345824e-01
  -8.3631440e-01
   3.5442548e-01
   5.4446214e-01
  -1.4111843e-01
   8.9740511e-02
  -2.2717738e-01
  -5.7521996e-02
   8.0408078e-01
  -3.5504099e-01
   2.2234310e-01
  -1.4510628e-01
  -4.0763593e-01
   3.3339508e-01
   2.1433930e-02
   2.4313568e-01
   9.9521874e-01
  -2.7733460e-01
   1.2843494e-01
   2.1206978e-01
   5.7943738e-01
   5.4678186e-01
  -3.3400227e-02
   4.8569580e-01
   2.0551319e-01
  -1.0947983e+00
  -5.6078111e-01
  -2.6740500e-01
  -7.8074089e-01
   3.7574470e-01
  -2.1150448e-01
   3.6107218e-01
   1.8213558e-01
   1.2984803e-01
   1.1318769e-01
   5.7876475e-02
   5.6737516e-01
   7.0746725e-01
  -1.0046062e-02
   1.1967069e-02
   4.0983007e-01
  -1.0037288e-01
  -4.2315787e-01
   3.6857894e-02
  -1.9895718e-01
   4.5035067e-01
  -1.8590947e-01
   1.9973516e-01
   4.1917011e-01
  -2.8314486e-01
   1.1176414e-01
   6.8299930e-01
   1.5202874e-01
   2.8233274e-01
  -1.5584147e-01
   4.3487914e-01
  -6.3546435e-01
   5.6352166e-01
   6.3879405e-01
   3.6865760e-01
  -4.2287881e-01
   8.6159723e-02
  -8.3695560e-01
   2.1755301e-01
   4.4098372e-01
  -2.1227498e-01
   2.0889081e-01
   5.5711251e-01
   2.6957197e-01
   7.7798876e-02
   9.0763962e-02
  -8.6284413e-01
  -2.8202262e-01
   3.7041819e-01
   5.1477020e-01
  -2.6382777e-01
  -3.5156051e-01
   9.3999532e-02
  -1.3719047e-01
  -1.5562011e-01
   1.8611173e-01
  -7.5974766e-01
  -8.7815781e-01
  -4.2792290e-01
  -2.9048588e-01
  -1.1772724e-01
  -3.0383464e-02
   4.3101427e-01
   7.0033838e-01
   4.4260197e-01
   1.3707236e-02
   4.8299065e-01
  -1.2644910e+00
   5.6915607e-01
  -4.1313918e-01
  -9.0810107e-01
  -3.3712410e-01
   1.9615209e-01
  -2.4583920e-01
   5.5716395e-01
  -1.4375110e-01
   2.3669526e-01
  -2.5557273e-01
   5.0034181e-01
   1.4072805e-01
  -2.4193487e-01
  -6.9670394e-01
  -3.5804204e-01
   3.9780453e-01
   3.1401826e-03
  -3.6348240e-01
  -2.5448586e-01
   6.0230209e-01
  -3.6226599e-02
   2.2486531e-01
   1.9747643e-01
   2.6607926e-01
   1.9099997e-01
  -3.9684375e-01
  -4.7617611e-01
  -5.3464228e-01
   5.3956852e-01
  -3.3065244e-01
   3.6519071e-01
   2.1140785e-01
   5.3842567e-01
   6.2575724e-01
   8.7558581e-02
   8.0071052e-01
   2.2834343e-01
  -4.1938738e-01
  -1.1355608e-02
  -1.0978998e-01
   2.4718943e-01
   1.2839469e-01
  -1.2951027e-01
  -5.9490270e-01
   2.3539351e-01
  -2.1964188e-01
  -3.2108927e-01
  -2.3447677e-01
   5.3408468e-01
   3.5964482e-01
  -2.6851586e-01
   7.7083379e-02
  -6.2576693e-01
   4.7737548e-01
  -4.5787354e-01
   2.2298671e-01
  -5.0239514e-01
  -2.6122282e-01
   3.6155505e-01
   1.8837053e-01
   1.5942377e-01
   1.9591636e-01
  -5.4008586e-01
   4.2563947e-01
   5.6400126e-01
  -1.8494553e-01
  -4.3473998e-01
   3.0305862e-01
  -4.9579339e-01
   8.8702982e-02
   9.5370715e-02
  -2.4779916e-02
  -5.4158711e-01
  -2.5865749e-01
  -2.7239613e-01
  -2.4217940e-01
  -3.8760281e-02
  -3.1481916e-01
   5.4148351e-01
  -5.3694727e-01
  -2.5349273e-01
   6.3479485e-01
   1.9096360e-01
   6.1910906e-01
   7.4258036e-02
  -1.0939302e-01
   1.7145980e-01
  -3.3956675e-01
  -3.7525253e-01
   2.3047214e-01
  -3.0119584e-01
   3.2189805e-01
   8.0046755e-01
  -4.0530676e-02
   1.8201712e-01
  -2.8931253e-01
  -1.0264018e-01
  -1.1367424e+00
  -6.9587007e-01
  -3.0030102e-01
   6.7895034e-01
   9.0642543e-01
   9.8436695e-04
   1.6197659e-01
  -1.1330763e+00
   3.2636885e-01
  -3.4382089e-01
   4.5092684e-01
  -1.2751079e+00
  -5.2555688e-01
  -1.5294289e-01
  -2.2044578e-01
  -3.3440813e-02
  -4.0999016e-01
  -2.6391597e-01
  -3.5806481e-01
  -2.4951469e-01
   3.2540235e-01
  -5.3808873e-01
  -3.7068506e-01
   1.6955638e-02
   3.9519112e-01
   8.8957731e-02
  -4.8095750e-01
  -5.1828588e-02
   1.8286123e-01
   5.7313610e-01
   1.2392288e-01
   6.5648089e-01
  -5.2522380e-01
  -7.1526908e-01
  -5.3116758e-01
   4.6549781e-02
   6.1812700e-02
   4.7282799e-01
  -4.7954647e-01
   2.6242534e-01
   7.2659073e-01
  -4.4068050e-01
  -1.3312729e-01
   8.0246827e-02
   7.9328625e-02
   1.0247006e-01
  -7.4178352e-01
   5.2983179e-02
  -3.8156811e-01
   4.4879335e-01
  -5.5700512e-01
  -3.2063393e-01
  -9.0864008e-01
   9.2662508e-02
   5.5985889e-02
  -8.5721946e-01
   6.9987429e-01
  -3.2849744e-01
   5.4389008e-01
   4.6978551e-02
  -9.4204018e-01
   3.6584344e-01
   7.3056163e-01
   3.3769846e-01
  -4.9134803e-01
   1.2606254e+00
   5.2716918e-01
  -1.0022143e+00
  -6.6701929e-01
   7.9675222e-01
   5.7990373e-01
  -1.0178130e-01
   2.6338046e-01
   6.4464563e-01
   1.2527567e+00
   1.3684049e-01
   3.7124712e-01
  -2.2869623e-01
   1.9927810e-01
  -9.6915663e-01
  -3.6113978e-01
  -4.0417574e-01
  -5.5611234e-01
   3.0648947e-01
   4.5548424e-01
  -3.7810617e-01
   3.8977314e-01
  -1.6653930e-01
   2.1002162e-01
  -6.2716262e-01
   2.5098595e-01
   1.5771367e-01
   1.9434842e-01
   1.8183848e-01
  -2.8001150e-01
   6.5127648e-01
   3.6253801e-01
   3.4290550e-01
  -1.4285825e-01
  -7.9228244e-02
   4.1729410e-01
  -3.1886281e-01
  -9.2458296e-02
   3.3593797e-01
  -4.5084982e-01
   2.9177373e-01
   1.9112511e-01
  -5.8154017e-02
  -7.1845492e-01
   2.0804661e-01
  -3.2205214e-01
   6.7180712e-01
   6.6486754e-01
  -2.7812192e-02
   1.6729149e-01
   5.3317641e-01
   7.1564402e-01
   4.6940861e-01
   7.2996963e-01
  -2.0847033e-01
  -6.4532395e-01
   3.2416327e-01
  -1.1370910e-02
  -4.0568091e-01
  -5.3506931e-01
  -8.4401973e-01
   4.5151980e-01
  -2.8724356e-01
   4.6045723e-01
   2.1843541e-01
  -7.6606735e-02
   1.0259486e-02
  -5.9867113e-01
  -2.3978204e-01
  -4.2380464e-01
   8.7734983e-01
  -6.8701627e-02
   1.0871257e-01
   2.1484771e-01
   8.0471096e-02
   9.5846718e-02
   9.5111984e-02
   2.9156414e-01
   5.7628059e-01
  -3.5699193e-01
  -1.4640460e-01
  -3.6505457e-01
   3.0398422e-02
  -1.1792589e-01
   2.1960244e-01
   5.7198944e-02
  -8.4022716e-01
   4.4350122e-01
   1.2127988e-01
   1.0984489e+00
  -2.6523655e-01
  -3.8507245e-01
   7.0114332e-02
  -8.4032279e-01
   2.7302163e-01
   3.3656738e-01
   4.9653473e-01
  -6.6430589e-01
  -3.7273248e-01
   8.3601246e-01
  -2.2495856e-01
   8.5488631e-01
   5.6704574e-01
   1.5782548e-01
  -6.1080150e-01
   3.8008313e-01
   9.7229497e-01
  -3.4570779e-01
   4.8469356e-01
  -7.7703754e-03
  -6.3360132e-02
  -4.2552825e-01
  -2.6688446e-01
   6.5640171e-01
  -1.0578542e+00
   1.0814662e+00
  -3.2820427e-01
  -3.2263671e-02
  -1.6336046e-01
  -9.2232287e-01
  -4.3768229e-01
   3.8891280e-01
   6.9297630e-01
  -3.5472419e-01
  -4.3465413e-02
   4.1835163e-01
   2.4947665e-01
  -1.8358005e-01
   4.7643157e-01
   1.0604759e-01
   6.1636778e-02
   1.8193961e-01
  -3.4922272e-01
  -1.6058459e-01
   5.5386611e-01
  -3.7385349e-01
  -8.6201047e-01
  -6.7786736e-02
   2.3970039e-01
   2.5617049e-01
  -1.4828809e-01
   9.7925507e-01
  -6.4079256e-01
   2.5253204e-01
  -2.5569564e-02
   1.6862667e-01
   4.7928003e-02
  -1.6845554e-01
  -3.3179044e-01
  -1.7079041e-01
  -5.8345171e-02
   7.7998367e-01
  -4.4580396e-01
   4.6063568e-02
   3.4222648e-01
  -1.5256934e-01
  -3.1403906e-01
  -9.9074448e-02
  -1.0187932e-02
  -1.9358078e-02
  -5.0263962e-01
   3.5566715e-01
  -2.0993170e-01
  -2.8997896e-01
   4.0349320e-01
   5.2363241e-01
   4.6169168e-02
   4.5280450e-01
  -1.3800677e+00
   8.7849839e-02
  -2.6101486e-01
   1.4398427e-01
   4.7821076e-01
  -3.7471279e-01
   6.9651192e-01
  -2.7326546e-01
  -2.6951058e-01
   5.8643329e-01
   2.7071989e-01
  -1.5641127e-01
  -5.4953023e-02
   8.9943039e-01
  -2.4198873e-01
  -2.8994314e-01
  -2.1326580e-01
  -4.0691400e-01
   2.5001153e-01
  -3.7624200e-01
  -1.0722851e-01
  -1.3893136e-01
  -7.1770657e-01
  -7.7875906e-02
   5.5976203e-01
  -2.0956329e-02
   1.1761383e-01
   4.2191218e-01
  -7.3064341e-01
  -1.0180131e-01
   5.2512298e-02
   6.2681339e-01
   2.4039082e-02
   3.4563861e-02
  -3.0810588e-02
  -1.0924987e-01
   1.0629341e+00
  -2.4938545e-02
  -1.1938440e+00
   8.4428239e-01
  -1.2017022e-01
   5.5048473e-01
   4.9011428e-03
  -6.5056960e-01
  -7.5193440e-01
  -6.8058929e-02
   4.0034656e-01
  -1.5666865e-02
  -4.0136516e-01
  -4.3934570e-02
  -5.2010768e-01
  -7.0734916e-01
   1.0343665e-02
  -2.4661865e-01
  -1.1796637e-01
   6.1315203e-02
  -2.3625918e-01
   4.5960204e-02
  -4.9356150e-01
  -3.8168845e-01
  -3.0993790e-01
  -4.1822388e-01
  -2.9979243e-04
  -4.0650489e-01
   8.1854288e-01
   4.4408352e-01
   5.7496227e-02
  -2.9102837e-01
   7.4409589e-01
  -9.5154669e-01
  -7.6951411e-01
   1.0403391e-01
  -2.9106260e-01
   5.7837310e-01
  -7.3665574e-02
   5.1163390e-01
   1.0600588e+00
   1.6051632e-01
   4.2047771e-01
   8.1669515e-02
  -9.2252244e-02
  -3.5014587e-01
  -6.0747682e-01
  -5.6520808e-01
   2.9567957e-02
  -1.4638660e-01
  -1.0001249e+00
  -6.2735341e-01
   1.5929645e-01
   1.1850106e-01
   5.9474102e-01
   2.4098459e-01
   1.3345135e+00
  -8.9565502e-01
   6.7839103e-01
  -9.2288549e-01
  -8.4714059e-01
   3.2374498e-01
  -6.0904486e-01
  -2.7809755e-01
   3.5350572e-01
  -5.8856976e-01
   9.8887629e-01
  -1.5547009e-01
   7.5445922e-01
   7.5643132e-01
  -8.3156743e-02
   6.1541550e-02
   2.9242404e-02
   9.4072686e-02
   1.6773535e-01
  -3.7905732e-01
   7.8042595e-01
  -2.9239503e-02
  -2.8744356e-01
   2.6581288e-01
   4.0303321e-01
  -6.3172463e-01
  -7.2876554e-01
   7.8229193e-02
  -1.2182228e-01
  -9.2144005e-03
  -4.0123011e-01
  -4.4735491e-02
   3.5111125e-01
  -8.8676163e-01
  -3.5586255e-01
  -3.9850523e-01
  -4.9478128e-01
   8.6182203e-02
   2.5862094e-01
   7.6952593e-01
   2.1466794e-01
   2.4503721e-01
  -4.5474672e-01
   6.6609448e-01
   1.7041507e-01
   7.9643546e-01
  -1.4257003e-01
  -3.2622243e-01
  -2.4128950e-01
  -3.8998855e-02
  -1.7840830e-01
   1.0819702e-02
   4.0096862e-01
   2.2817734e-01
   4.3745495e-01
   3.7539358e-01
  -8.1908159e-03
   3.0289217e-01
  -1.0306931e+00
  -8.5115718e-02
   6.3266483e-01
   4.4093490e-01
  -1.4165169e-01
  -7.5401777e-01
  -5.0163497e-02
   4.1009329e-01
  -8.0523150e-02
   9.6081190e-02
  -6.4437940e-01
  -6.3210909e-03
   4.8023348e-01
   3.1161953e-01
  -2.6616015e-01
  -2.1469189e-01
   4.3347106e-01
  -2.7367025e-01
  -9.2226700e-01
  -2.4277645e-01
  -1.9888792e-01
   6.1843323e-02
   2.0392142e-01
   3.8137611e-01
  -4.6269444e-01
  -3.7190488e-01
   4.8669442e-01
   7.8010962e-01
  -2.8307427e-01
   8.2454986e-01
   2.1118582e-02
   3.7583961e-01
  -4.3987826e-01
  -1.1736658e-01
   1.4068065e-02
  -6.0471057e-01
  -4.7175663e-01
   3.4661394e-01
   1.6287281e-01
  -2.7242252e-01
  -7.5164713e-01
  -1.1625848e-01
  -3.1340418e-01
   1.6434296e-01
  -2.0898085e-01
   8.8303897e-02
   1.0900446e-01
  -1.6104619e-01
   3.2682418e-01
   5.7490395e-01
  -1.0228675e+00
   1.4846648e-01
   2.9486084e-02
   7.2261615e-01
   2.7361853e-01
   5.4367565e-01
   3.9760266e-01
   4.2527791e-01
  -4.0706592e-01
  -1.6830241e-01
   3.5251371e-01
  -2.5016632e-01
  -4.7769284e-01
   4.8159624e-01
  -1.1810085e-01
  -1.1844338e-01
   3.3483436e-01
  -1.1574398e-01
  -3.9640935e-01
   1.3395508e-01
  -2.3900622e-01
   7.4603081e-01
  -4.2265597e-01
   2.5796696e-01
  -6.6429172e-01
  -1.0852250e-02
   2.8805983e-01
   9.5229255e-02
  -4.8088363e-01
  -8.6001217e-01
   1.8086947e-02
   6.0700429e-01
   2.9953888e-01
  -2.4074521e-01
  -3.6789003e-01
   2.2587397e-01
   1.2576324e+00
  -3.0445120e-02
   8.1768626e-01
   8.1287011e-02
   5.5416227e-01
  -8.6331882e-01
  -8.0013652e-01
   4.4236180e-01
   3.1630188e-01
   5.7601049e-01
   8.8301196e-02
  -4.8728974e-01
  -7.8092555e-01
  -3.7105649e-01
  -1.5746744e-01
   2.4647465e-01
   2.4976473e-01
  -4.2386169e-01
   2.8744056e-01
  -2.7853309e-01
   8.6327697e-02
  -3.4753252e-01
   6.2402577e-01
  -2.7451929e-01
   1.5859209e-01
   3.3624304e-02
   2.7835387e-01
   4.9214212e-01
  -4.8245384e-01
   4.5578052e-02
  -5.4972615e-01
  -5.1813504e-01
  -6.8743749e-02
   1.0575080e-01
  -3.2794030e-02
  -2.3935991e-01
   1.4197240e-01
   3.9132483e-01
  -3.5030362e-01
   4.2096214e-01
  -6.8853527e-01
   5.1794527e-01
  -3.5135980e-01
  -9.1067490e-01
  -6.9482097e-01
   3.6031689e-01
   3.9369671e-01
   3.9064135e-01
   2.5189634e-01
   5.0910013e-01
  -3.9428290e-02
  -5.3417400e-01
  -3.7487797e-01
  -1.0616777e-01
  -4.0942109e-01
   1.4104876e-01
   2.2500911e-01
   3.5888041e-01
  -7.4533561e-01
   1.7945525e-01
  -3.8983502e-01
  -6.4046024e-01
  -1.1672037e-02
   1.8497724e-01
  -7.3628004e-02
  -2.1297094e-01
   3.9878200e-01
  -3.4689121e-01
   1.6732749e-01
   2.6567640e-01
   3.7201130e-01
  -3.1772910e-02
  -6.4650033e-01
  -3.1701362e-02
   3.6772161e-01
   4.2228354e-02
   1.4369861e-01
   5.1213015e-02
   1.0993946e+00
  -7.2159210e-02
  -2.0038579e-01
  -2.9053117e-01
  -2.6090406e-02
  -5.5222312e-02
   2.5181862e-01
   4.7165268e-01
   8.7675983e-01
   5.5183216e-01
  -9.0989624e-02
   5.4476308e-02
   2.2939092e-01
   5.3226357e-01
  -1.7834472e-01
  -2.5419039e-01
  -5.1272878e-02
  -1.0987471e+00
  -1.8875614e-01
  -3.3129574e-01
   4.0209033e-01
  -1.3405577e-01
  -9.9765583e-01
  -8.3064964e-02
   6.0430799e-03
   4.3923284e-01
  -3.6533618e-02
  -1.3202484e-02
  -3.8391471e-02
  -1.9108282e-01
   3.4558182e-01
  -3.5531117e-01
   5.6542356e-01
   3.8860195e-02
  -6.2376081e-01
  -2.0824268e-01
  -4.8006931e-01
   7.5508326e-01
   1.6737716e-01
   3.6968048e-01
   5.3633745e-01
  -1.5843121e-01
  -3.7174437e-01
  -7.3918232e-01
   3.8669357e-01
   1.2792977e-02
  -5.9292991e-01
  -2.1066106e-01
  -6.5841953e-01
   4.2081504e-03
   3.1460731e-01
   1.0233446e-01
  -3.3235339e-02
  -3.8078630e-01
   4.1160976e-01
   4.5189645e-01
   1.8028852e-01
   8.3563145e-02
   2.8440479e-01
   3.8004558e-01
  -1.7163440e-01
   5.3544310e-01
  -2.9185122e-01
  -3.6288049e-01
   5.5525472e-02
  -2.7294805e-01
  -4.1517755e-01
  -6.8572990e-01
   8.9584106e-01
   2.5714096e-01
   1.4693660e-01
   1.5728075e-01
  -5.0327472e-01
   1.6039017e-01
  -4.3354950e-01
  -2.3833294e-01
   1.1238115e-01
   1.3044840e+00
  -1.1915689e+00
  -7.0632335e-01
  -6.2384429e-01
   2.0843418e-01
  -5.1741549e-01
   3.2946134e-01
  -6.8922763e-01
  -9.0060737e-02
   8.8079568e-02
   1.1654831e-01
   4.6748770e-01
  -8.8900186e-01
   4.9680573e-01
  -3.0614200e-01
   3.3002152e-01
  -1.0397659e+00
   5.2906886e-02
   3.4185046e-01
   1.5688011e+00
   1.1816767e-01
   1.9666238e-01
   5.0353379e-01
  -8.9966688e-01
  -9.7798344e-02
   7.7945037e-01
  -3.1940259e-02
  -6.6313363e-01
  -5.2412714e-01
  -3.0658369e-01
   3.1303473e-01
   4.1418090e-01
  -2.5344923e-01
   9.0046552e-01
   1.6465509e-01
   6.8070241e-01
   2.0675768e-01
   2.5859384e-01
   5.6466676e-02
  -2.7472682e-01
  -1.9604195e-01
   2.7140761e-01
   1.7872340e-01
  -2.1975364e-01
   1.2887479e-01
  -8.7013113e-02
   4.2849031e-01
   1.3289914e-01
   3.5964187e-01
  -1.3359497e-01
   9.7714295e-01
   5.0071826e-01
  -7.1300816e-01
   2.5222582e-01
  -8.8750262e-02
   4.2474568e-02
  -5.6504493e-02
   3.7774822e-01
   1.5748415e-01
  -4.5282926e-01
  -2.6374045e-01
   6.4386510e-01
   3.7406502e-01
   2.6015237e-01
   7.1005494e-01
  -6.1599103e-01
   2.7401342e-01
  -3.6532413e-01
   3.9063276e-01
  -1.5582869e-01
   1.1848721e-01
  -1.1188761e-03
  -3.0726433e-01
   8.0197041e-01
   2.3509637e-01
   1.0509796e-01
   4.2125941e-01
   9.0865913e-02
  -6.6009169e-02
   2.9366338e-01
   1.1412237e+00
  -3.5979639e-01
   5.4041663e-01
  -2.4046563e-01
  -4.3000392e-01
  -4.7337316e-01
   1.4355207e-01
  -3.7200002e-01
   6.1032422e-01
  -1.2359712e-01
  -2.8605257e-01
  -2.0269592e-01
  -7.9216044e-01
  -8.9809958e-02
  -2.7401145e-01
   1.7808438e-01
  -1.5070865e-01
   6.1321898e-04
  -4.1766932e-01
   5.2062577e-01
  -4.7138611e-01
  -8.8671478e-01
   4.6912970e-01
   2.2238996e-01
  -4.7487851e-02
  -7.5201624e-01
  -1.5437164e-01
   8.8943018e-01
  -5.1679488e-02
  -4.6134915e-01
   7.2386360e-01
   6.0556467e-01
  -3.0210746e-01
   3.4745104e-01
   7.4801691e-01
  -7.3387250e-01
  -1.0406164e-01
   7.0241372e-02
  -1.0771159e-02
  -2.7346468e-01
   2.0754599e-01
   2.3429119e-01
   7.1751174e-01
   7.9803029e-02
  -4.3798132e-01
  -2.8443388e-01
  -4.3798132e-01
   7.9803029e-02
   7.1751174e-01
   2.3429119e-01
   2.0754599e-01
  -2.7346468e-01
  -1.0771159e-02
   7.0241372e-02
  -1.0406164e-01
  -7.3387250e-01
   7.4801691e-01
   3.4745104e-01
  -3.0210746e-01
   6.0556467e-01
   7.2386360e-01
  -4.6134915e-01
  -5.1679488e-02
   8.8943018e-01
  -1.5437164e-01
  -7.5201624e-01
  -4.7487851e-02
   2.2238996e-01
   4.6912970e-01
  -8.8671478e-01
  -4.7138611e-01
   5.2062577e-01
  -4.1766932e-01
   6.1321898e-04
  -1.5070865e-01
   1.7808438e-01
  -2.7401145e-01
  -8.9809958e-02
  -7.9216044e-01
  -2.0269592e-01
  -2.8605257e-01
  -1.2359712e-01
   6.1032422e-01
  -3.7200002e-01
   1.4355207e-01
  -4.7337316e-01
  -4.3000392e-01
  -2.4046563e-01
   5.4041663e-01
  -3.5979639e-01
   1.1412237e+00
   2.9366338e-01
  -6.6009169e-02
   9.0865913e-02
   4.2125941e-01
   1.0509796e-01
   2.3509637e-01
   8.0197041e-01
  -3.0726433e-01
  -1.1188761e-03
   1.1848721e-01
  -1.5582869e-01
   3.9063276e-01
  -3.6532413e-01
   2.7401342e-01
  -6.1599103e-01
   7.1005494e-01
   2.6015237e-01
   3.7406502e-01
   6.4386510e-01
  -2.6374045e-01
  -4.5282926e-01
   1.5748415e-01
   3.7774822e-01
  -5.6504493e-02
   4.2474568e-02
  -8.8750262e-02
   2.5222582e-01
  -7.1300816e-01
   5.0071826e-01
   9.7714295e-01
  -1.3359497e-01
   3.5964187e-01
   1.3289914e-01
   4.2849031e-01
  -8.7013113e-02
   1.2887479e-01
  -2.1975364e-01
   1.7872340e-01
   2.7140761e-01
  -1.9604195e-01
  -2.7472682e-01
   5.6466676e-02
   2.5859384e-01
   2.0675768e-01
   6.8070241e-01
   1.6465509e-01
   9.0046552e-01
  -2.5344923e-01
   4.1418090e-01
   3.1303473e-01
  -3.0658369e-01
  -5.2412714e-01
  -6.6313363e-01
  -3.1940259e-02
   7.7945037e-01
  -9.7798344e-02
  -8.9966688e-01
   5.0353379e-01
   1.9666238e-01
   1.1816767e-01
   1.5688011e+00
   3.4185046e-01
   5.2906886e-02
  -1.0397659e+00
   3.3002152e-01
  -3.0614200e-01
   4.9680573e-01
  -8.8900186e-01
   4.6748770e-01
   1.1654831e-01
   8.8079568e-02
  -9.0060737e-02
  -6.8922763e-01
   3.2946134e-01
  -5.1741549e-01
   2.0843418e-01
  -6.2384429e-01
  -7.0632335e-01
  -1.1915689e+00
   1.3044840e+00
   1.1238115e-01
  -2.3833294e-01
  -4.3354950e-01
   1.6039017e-01
  -5.0327472e-01
   1.5728075e-01
   1.4693660e-01
   2.5714096e-01
   8.9584106e-01
  -6.8572990e-01
  -4.1517755e-01
  -2.7294805e-01
   5.5525472e-02
  -3.6288049e-01
  -2.9185122e-01
   5.3544310e-01
  -1.7163440e-01
   3.8004558e-01
   2.8440479e-01
   8.3563145e-02
   1.8028852e-01
   4.5189645e-01
   4.1160976e-01
  -3.8078630e-01
  -3.3235339e-02
   1.0233446e-01
   3.1460731e-01
   4.2081504e-03
  -6.5841953e-01
  -2.1066106e-01
  -5.9292991e-01
   1.2792977e-02
   3.8669357e-01
  -7.3918232e-01
  -3.7174437e-01
  -1.5843121e-01
   5.3633745e-01
   3.6968048e-01
   1.6737716e-01
   7.5508326e-01
  -4.8006931e-01
  -2.0824268e-01
  -6.2376081e-01
   3.8860195e-02
   5.6542356e-01
  -3.5531117e-01
   3.4558182e-01
  -1.9108282e-01
  -3.8391471e-02
  -1.3202484e-02
  -3.6533618e-02
   4.3923284e-01
   6.0430799e-03
  -8.3064964e-02
  -9.9765583e-01
  -1.3405577e-01
   4.0209033e-01
  -3.3129574e-01
  -1.8875614e-01
  -1.0987471e+00
  -5.1272878e-02
  -2.5419039e-01
  -1.7834472e-01
   5.3226357e-01
   2.2939092e-01
   5.4476308e-02
  -9.0989624e-02
   5.5183216e-01
   8.7675983e-01
   4.7165268e-01
   2.5181862e-01
  -5.5222312e-02
  -2.6090406e-02
  -2.9053117e-01
  -2.0038579e-01
  -7.2159210e-02
   1.0993946e+00
   5.1213015e-02
   1.4369861e-01
   4.2228354e-02
   3.6772161e-01
  -3.1701362e-02
  -6.4650033e-01
  -3.1772910e-02
   3.7201130e-01
   2.6567640e-01
   1.6732749e-01
  -3.4689121e-01
   3.9878200e-01
  -2.1297094e-01
  -7.3628004e-02
   1.8497724e-01
  -1.1672037e-02
  -6.4046024e-01
  -3.8983502e-01
   1.7945525e-01
  -7.4533561e-01
   3.5888041e-01
   2.2500911e-01
   1.4104876e-01
  -4.0942109e-01
  -1.0616777e-01
  -3.7487797e-01
  -5.3417400e-01
  -3.9428290e-02
   5.0910013e-01
   2.5189634e-01
   3.9064135e-01
   3.9369671e-01
   3.6031689e-01
  -6.9482097e-01
  -9.1067490e-01
  -3.5135980e-01
   5.1794527e-01
  -6.8853527e-01
   4.2096214e-01
  -3.5030362e-01
   3.9132483e-01
   1.4197240e-01
  -2.3935991e-01
  -3.2794030e-02
   1.0575080e-01
  -6.8743749e-02
  -5.1813504e-01
  -5.4972615e-01
   4.5578052e-02
  -4.8245384e-01
   4.9214212e-01
   2.7835387e-01
   3.3624304e-02
   1.5859209e-01
  -2.7451929e-01
   6.2402577e-01
  -3.4753252e-01
   8.6327697e-02
  -2.7853309e-01
   2.8744056e-01
  -4.2386169e-01
   2.4976473e-01
   2.4647465e-01
  -1.5746744e-01
  -3.7105649e-01
  -7.8092555e-01
  -4.8728974e-01
   8.8301196e-02
   5.7601049e-01
   3.1630188e-01
   4.4236180e-01
  -8.0013652e-01
  -8.6331882e-01
   5.5416227e-01
   8.1287011e-02
   8.1768626e-01
  -3.0445120e-02
   1.2576324e+00
   2.2587397e-01
  -3.6789003e-01
  -2.4074521e-01
   2.9953888e-01
   6.0700429e-01
   1.8086947e-02
  -8.6001217e-01
  -4.8088363e-01
   9.5229255e-02
   2.8805983e-01
  -1.0852250e-02
  -6.6429172e-01
   2.5796696e-01
  -4.2265597e-01
   7.4603081e-01
  -2.3900622e-01
   1.3395508e-01
  -3.9640935e-01
  -1.1574398e-01
   3.3483436e-01
  -1.1844338e-01
  -1.1810085e-01
   4.8159624e-01
  -4.7769284e-01
  -2.5016632e-01
   3.5251371e-01
  -1.6830241e-01
  -4.0706592e-01
   4.2527791e-01
   3.9760266e-01
   5.4367565e-01
   2.7361853e-01
   7.2261615e-01
   2.9486084e-02
   1.4846648e-01
  -1.0228675e+00
   5.7490395e-01
   3.2682418e-01
  -1.6104619e-01
   1.0900446e-01
   8.8303897e-02
  -2.0898085e-01
   1.6434296e-01
  -3.1340418e-01
  -1.1625848e-01
  -7.5164713e-01
  -2.7242252e-01
   1.6287281e-01
   3.4661394e-01
  -4.7175663e-01
  -6.0471057e-01
   1.4068065e-02
  -1.1736658e-01
  -4.3987826e-01
   3.7583961e-01
   2.1118582e-02
   8.2454986e-01
  -2.8307427e-01
   7.8010962e-01
   4.8669442e-01
  -3.7190488e-01
  -4.6269444e-01
   3.8137611e-01
   2.0392142e-01
   6.1843323e-02
  -1.9888792e-01
  -2.4277645e-01
  -9.2226700e-01
  -2.7367025e-01
   4.3347106e-01
  -2.1469189e-01
  -2.6616015e-01
   3.1161953e-01
   4.8023348e-01
  -6.3210909e-03
  -6.4437940e-01
   9.6081190e-02
  -8.0523150e-02
   4.1009329e-01
  -5.0163497e-02
  -7.5401777e-01
  -1.4165169e-01
   4.4093490e-01
   6.3266483e-01
  -8.5115718e-02
  -1.0306931e+00
   3.0289217e-01
  -8.1908159e-03
   3.7539358e-01
   4.3745495e-01
   2.2817734e-01
   4.0096862e-01
   1.0819702e-02
  -1.7840830e-01
  -3.8998855e-02
  -2.4128950e-01
  -3.2622243e-01
  -1.4257003e-01
   7.9643546e-01
   1.7041507e-01
   6.6609448e-01
  -4.5474672e-01
   2.4503721e-01
   2.1466794e-01
   7.6952593e-01
   2.5862094e-01
   8.6182203e-02
  -4.9478128e-01
  -3.9850523e-01
  -3.5586255e-01
  -8.8676163e-01
   3.5111125e-01
  -4.4735491e-02
  -4.0123011e-01
  -9.2144005e-03
  -1.2182228e-01
   7.8229193e-02
  -7.2876554e-01
  -6.3172463e-01
   4.0303321e-01
   2.6581288e-01
  -2.8744356e-01
  -2.9239503e-02
   7.8042595e-01
  -3.7905732e-01
   1.6773535e-01
   9.4072686e-02
   2.9242404e-02
   6.1541550e-02
  -8.3156743e-02
   7.5643132e-01
   7.5445922e-01
  -1.5547009e-01
   9.8887629e-01
  -5.8856976e-01
   3.5350572e-01
  -2.7809755e-01
  -6.0904486e-01
   3.2374498e-01
  -8.4714059e-01
  -9.2288549e-01
   6.7839103e-01
  -8.9565502e-01
   1.3345135e+00
   2.4098459e-01
   5.9474102e-01
   1.1850106e-01
   1.5929645e-01
  -6.2735341e-01
  -1.0001249e+00
  -1.4638660e-01
   2.9567957e-02
  -5.6520808e-01
  -6.0747682e-01
  -3.5014587e-01
  -9.2252244e-02
   8.1669515e-02
   4.2047771e-01
   1.6051632e-01
   1.0600588e+00
   5.1163390e-01
  -7.3665574e-02
   5.7837310e-01
  -2.9106260e-01
   1.0403391e-01
  -7.6951411e-01
  -9.5154669e-01
   7.4409589e-01
  -2.9102837e-01
   5.7496227e-02
   4.4408352e-01
   8.1854288e-01
  -4.0650489e-01
  -2.9979243e-04
  -4.1822388e-01
  -3.0993790e-01
  -3.8168845e-01
  -4.9356150e-01
   4.5960204e-02
  -2.3625918e-01
   6.1315203e-02
  -1.1796637e-01
  -2.4661865e-01
   1.0343665e-02
  -7.0734916e-01
  -5.2010768e-01
  -4.3934570e-02
  -4.0136516e-01
  -1.5666865e-02
   4.0034656e-01
  -6.8058929e-02
  -7.5193440e-01
  -6.5056960e-01
   4.9011428e-03
   5.5048473e-01
  -1.2017022e-01
   8.4428239e-01
  -1.1938440e+00
  -2.4938545e-02
   1.0629341e+00
  -1.0924987e-01
  -3.0810588e-02
   3.4563861e-02
   2.4039082e-02
   6.2681339e-01
   5.2512298e-02
  -1.0180131e-01
  -7.3064341e-01
   4.2191218e-01
   1.1761383e-01
  -2.0956329e-02
   5.5976203e-01
  -7.7875906e-02
  -7.1770657e-01
  -1.3893136e-01
  -1.0722851e-01
  -3.7624200e-01
   2.5001153e-01
  -4.0691400e-01
  -2.1326580e-01
  -2.8994314e-01
  -2.4198873e-01
   8.9943039e-01
  -5.4953023e-02
  -1.5641127e-01
   2.7071989e-01
   5.8643329e-01
  -2.6951058e-01
  -2.7326546e-01
   6.9651192e-01
  -3.7471279e-01
   4.7821076e-01
   1.4398427e-01
  -2.6101486e-01
   8.7849839e-02
  -1.3800677e+00
   4.5280450e-01
   4.6169168e-02
   5.2363241e-01
   4.0349320e-01
  -2.8997896e-01
  -2.0993170e-01
   3.5566715e-01
  -5.0263962e-01
  -1.9358078e-02
  -1.0187932e-02
  -9.9074448e-02
  -3.1403906e-01
  -1.5256934e-01
   3.4222648e-01
   4.6063568e-02
  -4.4580396e-01
   7.7998367e-01
  -5.8345171e-02
  -1.7079041e-01
  -3.3179044e-01
  -1.6845554e-01
   4.7928003e-02
   1.6862667e-01
  -2.5569564e-02
   2.5253204e-01
  -6.4079256e-01
   9.7925507e-01
  -1.4828809e-01
   2.5617049e-01
   2.3970039e-01
  -6.7786736e-02
  -8.6201047e-01
  -3.7385349e-01
   5.5386611e-01
  -1.6058459e-01
  -3.4922272e-01
   1.8193961e-01
   6.1636778e-02
   1.0604759e-01
   4.7643157e-01
  -1.8358005e-01
   2.4947665e-01
   4.1835163e-01
  -4.3465413e-02
  -3.5472419e-01
   6.9297630e-01
   3.8891280e-01
  -4.3768229e-01
  -9.2232287e-01
  -1.6336046e-01
  -3.2263671e-02
  -3.2820427e-01
   1.0814662e+00
  -1.0578542e+00
   6.5640171e-01
  -2.6688446e-01
  -4.2552825e-01
  -6.3360132e-02
  -7.7703754e-03
   4.8469356e-01
  -3.4570779e-01
   9.7229497e-01
   3.8008313e-01
  -6.1080150e-01
   1.5782548e-01
   5.6704574e-01
   8.5488631e-01
  -2.2495856e-01
   8.3601246e-01
  -3.7273248e-01
  -6.6430589e-01
   4.9653473e-01
   3.3656738e-01
   2.7302163e-01
  -8.4032279e-01
   7.0114332e-02
  -3.8507245e-01
  -2.6523655e-01
   1.0984489e+00
   1.2127988e-01
   4.4350122e-01
  -8.4022716e-01
   5.7198944e-02
   2.1960244e-01
  -1.1792589e-01
   3.0398422e-02
  -3.6505457e-01
  -1.4640460e-01
  -3.5699193e-01
   5.7628059e-01
   2.9156414e-01
   9.5111984e-02
   9.5846718e-02
   8.0471096e-02
   2.1484771e-01
   1.0871257e-01
  -6.8701627e-02
   8.7734983e-01
  -4.2380464e-01
  -2.3978204e-01
  -5.9867113e-01
   1.0259486e-02
  -7.6606735e-02
   2.1843541e-01
   4.6045723e-01
  -2.8724356e-01
   4.5151980e-01
  -8.4401973e-01
  -5.3506931e-01
  -4.0568091e-01
  -1.1370910e-02
   3.2416327e-01
  -6.4532395e-01
  -2.0847033e-01
   7.2996963e-01
   4.6940861e-01
   7.1564402e-01
   5.3317641e-01
   1.6729149e-01
  -2.7812192e-02
   6.6486754e-01
   6.7180712e-01
  -3.2205214e-01
   2.0804661e-01
  -7.1845492e-01
  -5.8154017e-02
   1.9112511e-01
   2.9177373e-01
  -4.5084982e-01
   3.3593797e-01
  -9.2458296e-02
  -3.1886281e-01
   4.1729410e-01
  -7.9228244e-02
  -1.4285825e-01
   3.4290550e-01
   3.6253801e-01
   6.5127648e-01
  -2.8001150e-01
   1.8183848e-01
   1.9434842e-01
   1.5771367e-01
   2.5098595e-01
  -6.2716262e-01
   2.1002162e-01
  -1.6653930e-01
   3.8977314e-01
  -3.7810617e-01
   4.5548424e-01
   3.0648947e-01
  -5.5611234e-01
  -4.0417574e-01
  -3.6113978e-01
  -9.6915663e-01
   1.9927810e-01
  -2.2869623e-01
   3.7124712e-01
   1.3684049e-01
   1.2527567e+00
   6.4464563e-01
   2.6338046e-01
  -1.0178130e-01
   5.7990373e-01
   7.9675222e-01
  -6.6701929e-01
  -1.0022143e+00
   5.2716918e-01
   1.2606254e+00
  -4.9134803e-01
   3.3769846e-01
   7.3056163e-01
   3.6584344e-01
  -9.4204018e-01
   4.6978551e-02
   5.4389008e-01
  -3.2849744e-01
   6.9987429e-01
  -8.5721946e-01
   5.5985889e-02
   9.2662508e-02
  -9.0864008e-01
  -3.2063393e-01
  -5.5700512e-01
   4.4879335e-01
  -3.8156811e-01
   5.2983179e-02
  -7.4178352e-01
   1.0247006e-01
   7.9328625e-02
   8.0246827e-02
  -1.3312729e-01
  -4.4068050e-01
   7.2659073e-01
   2.6242534e-01
  -4.7954647e-01
   4.7282799e-01
   6.1812700e-02
   4.6549781e-02
  -5.3116758e-01
  -7.1526908e-01
  -5.2522380e-01
   6.5648089e-01
   1.2392288e-01
   5.7313610e-01
   1.8286123e-01
  -5.1828588e-02
  -4.8095750e-01
   8.8957731e-02
   3.9519112e-01
   1.6955638e-02
  -3.7068506e-01
  -5.3808873e-01
   3.2540235e-01
  -2.4951469e-01
  -3.5806481e-01
  -2.6391597e-01
  -4.0999016e-01
  -3.3440813e-02
  -2.2044578e-01
  -1.5294289e-01
  -5.2555688e-01
  -1.2751079e+00
   4.5092684e-01
  -3.4382089e-01
   3.2636885e-01
  -1.1330763e+00
   1.6197659e-01
   9.8436695e-04
   9.0642543e-01
   6.7895034e-01
  -3.0030102e-01
  -6.9587007e-01
  -1.1367424e+00
  -1.0264018e-01
  -2.8931253e-01
   1.8201712e-01
  -4.0530676e-02
   8.0046755e-01
   3.2189805e-01
  -3.0119584e-01
   2.3047214e-01
  -3.7525253e-01
  -3.3956675e-01
   1.7145980e-01
  -1.0939302e-01
   7.4258036e-02
   6.1910906e-01
   1.9096360e-01
   6.3479485e-01
  -2.5349273e-01
  -5.3694727e-01
   5.4148351e-01
  -3.1481916e-01
  -3.8760281e-02
  -2.4217940e-01
  -2.7239613e-01
  -2.5865749e-01
  -5.4158711e-01
  -2.4779916e-02
   9.5370715e-02
   8.8702982e-02
  -4.9579339e-01
   3.0305862e-01
  -4.3473998e-01
  -1.8494553e-01
   5.6400126e-01
   4.2563947e-01
  -5.4008586e-01
   1.9591636e-01
   1.5942377e-01
   1.8837053e-01
   3.6155505e-01
  -2.6122282e-01
  -5.0239514e-01
   2.2298671e-01
  -4.5787354e-01
   4.7737548e-01
  -6.2576693e-01
   7.7083379e-02
  -2.6851586e-01
   3.5964482e-01
   5.3408468e-01
  -2.3447677e-01
  -3.2108927e-01
  -2.1964188e-01
   2.3539351e-01
  -5.9490270e-01
  -1.2951027e-01
   1.2839469e-01
   2.4718943e-01
  -1.0978998e-01
  -1.1355608e-02
  -4.1938738e-01
   2.2834343e-01
   8.0071052e-01
   8.7558581e-02
   6.2575724e-01
   5.3842567e-01
   2.1140785e-01
   3.6519071e-01
  -3.3065244e-01
   5.3956852e-01
  -5.3464228e-01
  -4.7617611e-01
  -3.9684375e-01
   1.9099997e-01
   2.6607926e-01
   1.9747643e-01
   2.2486531e-01
  -3.6226599e-02
   6.0230209e-01
  -2.5448586e-01
  -3.6348240e-01
   3.1401826e-03
   3.9780453e-01
  -3.5804204e-01
  -6.9670394e-01
  -2.4193487e-01
   1.4072805e-01
   5.0034181e-01
  -2.5557273e-01
   2.3669526e-01
  -1.4375110e-01
   5.5716395e-01
  -2.4583920e-01
   1.9615209e-01
  -3.3712410e-01
  -9.0810107e-01
  -4.1313918e-01
   5.6915607e-01
  -1.2644910e+00
   4.8299065e-01
   1.3707236e-02
   4.4260197e-01
   7.0033838e-01
   4.3101427e-01
  -3.0383464e-02
  -1.1772724e-01
  -2.9048588e-01
  -4.2792290e-01
  -8.7815781e-01
  -7.5974766e-01
   1.8611173e-01
  -1.5562011e-01
  -1.3719047e-01
   9.3999532e-02
  -3.5156051e-01
  -2.6382777e-01
   5.1477020e-01
   3.7041819e-01
  -2.8202262e-01
  -8.6284413e-01
   9.0763962e-02
   7.7798876e-02
   2.6957197e-01
   5.5711251e-01
   2.0889081e-01
  -2.1227498e-01
   4.4098372e-01
   2.1755301e-01
  -8.3695560e-01
   8.6159723e-02
  -4.2287881e-01
   3.6865760e-01
   6.3879405e-01
   5.6352166e-01
  -6.3546435e-01
   4.3487914e-01
  -1.5584147e-01
   2.8233274e-01
   1.5202874e-01
   6.8299930e-01
   1.1176414e-01
  -2.8314486e-01
   4.1917011e-01
   1.9973516e-01
  -1.8590947e-01
   4.5035067e-01
  -1.9895718e-01
   3.6857894e-02
  -4.2315787e-01
  -1.0037288e-01
   4.0983007e-01
   1.1967069e-02
  -1.0046062e-02
   7.0746725e-01
   5.6737516e-01
   5.7876475e-02
   1.1318769e-01
   1.2984803e-01
   1.8213558e-01
   3.6107218e-01
  -2.1150448e-01
   3.7574470e-01
  -7.8074089e-01
  -2.6740500e-01
  -5.6078111e-01
  -1.0947983e+00
   2.0551319e-01
   4.8569580e-01
  -3.3400227e-02
   5.4678186e-01
   5.7943738e-01
   2.1206978e-01
   1.2843494e-01
  -2.7733460e-01
   9.9521874e-01
   2.4313568e-01
   2.1433930e-02
   3.3339508e-01
  -4.0763593e-01
  -1.4510628e-01
   2.2234310e-01
  -3.5504099e-01
   8.0408078e-01
  -5.7521996e-02
  -2.2717738e-01
   8.9740511e-02
  -1.4111843e-01
   5.4446214e-01
   3.5442548e-01
  -8.3631440e-01
  -1.0345824e-01
  -4.3010601e-01
  -1.2874165e+00
   1.1151512e+00
   9.4909924e-01
   1.1130860e-01
   2.8155635e-01
  -1.7203168e-01
  -2.8226132e-02
  -3.3601916e-01
  -7.3369278e-01
  -3.0988276e-01
  -2.5922840e-01
  -7.1894887e-01
  -4.2912894e-01
   9.0840515e-01
   5.1864286e-01
   2.9022681e-01
   4.7675887e-01
   3.5248532e-02
  -2.9954441e-01
  -2.0307883e-01
   7.3023532e-01
  -1.3958556e-01
  -4.9827033e-01
   3.3869741e-01
   2.5250920e-01
  -2.2020047e-01
  -5.1031530e-01
   1.0041028e+00
   1.6130889e+00
  -3.6760719e-01
  -3.0157232e-01
   5.0575664e-01
   1.9475186e-01
   2.0888449e-02
   4.5596183e-01
   4.5094911e-01
   3.9470651e-02
  -1.3126740e-01
  -1.2907287e-01
  -6.2941380e-01
   1.6092071e-01
  -3.3617984e-01
   6.5441667e-01
  -3.7061163e-02
   7.4503676e-02
  -7.7348407e-01
  -8.3116705e-01
  -2.7303206e-02
   5.9165611e-01
  -4.9941219e-01
  -6.6504647e-02
  -1.1211094e+00
   1.1176645e-01
   2.1014109e-01
  -2.0576588e-01
   6.9282230e-01
  -5.0776916e-01
   3.1690531e-01
   4.5334093e-01
  -3.5208248e-02
   2.8376051e-01
  -2.5838619e-01
   1.0804598e-01
   6.1995210e-01
   2.6013409e-01
   6.5798663e-01
   5.5546762e-01
   3.2858516e-01
  -2.8822148e-01
  -4.1584598e-01
   4.5661128e-02
   3.4574694e-01
  -4.4242473e-02
   3.6259609e-01
  -2.9451443e-01
  -6.8322087e-02
   4.9109919e-01
  -3.5496431e-01
   2.0071385e-01
   4.7343300e-01
  -2.7813428e-01
  -3.9570803e-01
  -4.3565673e-01
  -4.4655408e-01
  -9.2478771e-02
  -9.4616363e-01
   2.2095000e-01
   2.4681090e-01
  -2.8848725e-01
  -8.2042673e-01
  -8.6781278e-02
   1.3367363e-01
  -4.6015283e-01
  -4.5898887e-01
  -6.5552821e-02
   3.4183759e-03
   8.8070268e-01
   2.7346974e-01
   1.9812918e-01
  -3.3826012e-01
   2.5717716e-02
  -2.9681783e-01
  -1.5634284e-01
   4.4276335e-01
  -2.3298663e-01
   1.3045246e+00
   1.1421080e-01
  -4.1144748e-01
   2.1559517e-01
  -4.2610048e-01
   5.7194047e-02
   5.7938472e-01
  -7.7278991e-01
  -6.6033553e-01
  -7.8374312e-01
   5.5127861e-02
   4.6679285e-01
   1.5889883e+00
  -1.0078441e+00
  -1.3640967e+00
  -7.8683424e-01
  -4.3050807e-01
  -4.5147764e-01
  -8.5017373e-02
  -8.2483073e-01
  -6.8674041e-01
   1.7891928e-01
   2.5253370e-01
  -9.0656427e-01
  -8.0008018e-02
   2.7868907e-01
   1.5174243e-01
  -4.1546494e-02
  -1.0418446e-01
  -4.6841984e-01
  -7.7266092e-01
   3.4285119e-01
  -7.3262689e-01
  -3.8057952e-01
  -3.1326811e-02
  -5.3455758e-02
   2.4925423e-01
  -1.8560423e-01
  -7.0865297e-01
   1.3816363e-02
  -1.7033379e-01
  -4.3295709e-01
   5.8360356e-01
  -1.5682247e-01
  -6.3299055e-01
  -1.2586913e-02
  -5.0927117e-01
   1.3731926e-01
  -1.5372723e-01
  -2.5248384e-01
   3.0640192e-01
   1.2401580e+00
  -5.0590703e-01
   3.9236736e-01
   8.2096891e-02
   2.2632364e-01
   2.4801525e-02
   4.3720433e-01
   3.5212768e-01
  -5.4755723e-01
  -4.1878433e-02
   5.8324728e-01
   1.3567572e-02
  -4.1748791e-01
  -6.8376185e-01
   1.8375388e-01
  -9.0531471e-01
   3.7140976e-01
  -1.3681531e-01
  -2.6807356e-01
  -3.1211839e-01
   5.2436545e-01
  -9.5754681e-02
  -4.0288516e-01
   2.7478581e-01
   1.9938049e-01
  -9.0394881e-01
   2.3281171e-01
  -5.5993959e-02
  -3.1862342e-01
   2.5978646e-02
   3.4076017e-01
   5.6131845e-01
  -1.4245307e-01
  -2.8911685e-01
  -1.6523181e-01
   3.5568485e-01
   5.7088850e-02
   3.7156259e-01
   9.4314414e-01
   2.2466908e-01
   3.0718690e-01
  -8.9737195e-02
   5.6372383e-01
   5.4245158e-01
   4.5303965e-02
   9.3000094e-02
   6.7079468e-02
  -2.3714422e-02
   4.3731926e-01
  -7.8598409e-02
  -1.7708786e-01
  -2.0617490e-01
   8.7255904e-02
  -8.3716406e-02
   1.4668721e-01
  -3.2545494e-02
  -5.7250476e-01
  -5.0965022e-01
  -4.5342696e-01
  -5.4628405e-01
   9.5674740e-02
   5.5284580e-01
   1.3789231e-03
   2.6472892e-01
  -5.6937599e-01
  -2.7247906e-01
   4.6253604e-01
   1.0379494e+00
   3.9234534e-01
  -2.4010033e-01
   1.1734761e-01
  -6.7629191e-01
   4.1921729e-02
  -7.5645703e-01
  -4.6259878e-01
   1.5459536e-01
  -3.0530767e-01
   1.8049674e-01
   8.0741412e-02
  -3.0275037e-01
   7.9981134e-01
   7.9158687e-01
  -1.3858511e-01
  -1.8286475e-01
   2.1446034e-01
   1.3197280e-01
   3.9811380e-01
   6.4318685e-01
   1.1598725e-01
  -4.4850699e-01
   2.3509759e-01
  -1.1054625e-01
   4.0869432e-01
   2.1223316e-02
   9.2662352e-02
  -6.3622161e-01
  -6.4417014e-03
   7.3942006e-01
  -2.9734546e-02
  -5.9751332e-01
   3.7619156e-01
  -3.3434921e-02
  -2.4040959e-01
  -4.7047480e-01
  -4.9351765e-01
   3.5128234e-01
  -2.6039937e-01
  -1.1740425e-01
  -4.2562314e-01
  -3.5224657e-01
   6.1918511e-01
   7.0932605e-02
  -7.8011897e-01
   1.0053413e+00
  -2.1159994e-01
   3.7897944e-03
  -2.3316307e-01
  -5.9453606e-02
  -1.9736169e-01
  -3.7879343e-01
   1.6578590e-01
  -3.5780680e-02
  -8.8868971e-01
  -4.9468470e-02
  -4.4094577e-01
   2.5040993e-03
  -3.8498196e-01
   4.1663113e-01
   3.6051551e-01
   2.7273886e-01
   1.1502457e+00
  -3.1745782e-01
  -3.8573607e-01
   6.4415625e-01
   3.4304044e-04
   8.3443394e-01
   1.3356691e-02
   3.8921180e-02
   4.0132051e-02
  -4.7527252e-02
  -7.0650565e-01
   3.8612966e-01
   1.7113726e-01
  -4.8134525e-01
   1.0517616e+00
  -5.5516667e-01
   1.4997557e-01
   3.7231319e-01
  -3.8054660e-01
   7.2199382e-02
  -2.3544291e-01
   5.3463069e-01
   4.2152171e-01
   1.8000967e-01
   1.6983345e-01
  -1.3336168e-01
  -2.6700138e-01
  -8.2212527e-02
  -1.2717599e+00
   2.1831499e-01
  -7.0537186e-01
   2.1601047e-01
  -2.0586492e-01
  -6.5727320e-02
  -2.4206074e-01
   2.0069388e-01
  -3.8172277e-01
  -4.4131422e-01
   7.9131968e-01
  -1.9816133e-01
  -1.6469153e-01
   1.9350196e-01
  -4.4874668e-01
  -2.2532334e-01
  -4.9642461e-01
  -2.9490685e-01
   4.9320050e-01
   9.5884965e-02
   6.1021513e-01
  -3.8910762e-01
  -4.2486832e-01
  -4.3047147e-01
   4.1938297e-01
   1.2358456e-01
  -5.7454246e-01
   7.0105145e-02
   1.2303229e-01
  -5.4177851e-02
   6.8176346e-01
   2.5759987e-02
   3.0691400e-01
  -6.0676949e-01
   1.5437963e-01
   1.1908835e+00
   7.5347961e-01
   1.0952857e-01
  -7.1904767e-02
   3.0753661e-01
   5.4270703e-01
  -6.5062459e-01
  -4.5252283e-01
  -9.6725482e-01
  -8.9060542e-01
   1.4149871e-01
  -1.9166832e-01
   5.1036604e-01
  -4.3629240e-01
  -2.1596152e-01
  -6.2146135e-02
  -1.8503754e-01
   5.1625775e-01
   3.2678349e-01
   4.7016576e-02
   4.3730802e-01
  -3.3094642e-01
   9.8269897e-02
   2.6462100e-02
   2.6727445e-01
  -2.2453590e-01
  -6.6274050e-01
   3.8712351e-01
  -3.2621419e-01
   1.8658970e-04
   6.2383566e-01
  -6.6113000e-01
   7.8527642e-01
  -7.0784464e-01
   4.8968296e-01
   2.3620987e-01
   5.3543207e-01
  -5.3091559e-01
  -7.0428071e-02
  -6.5142529e-01
  -1.5191058e-01
  -4.2168271e-02
   6.7682515e-01
  -2.8143501e-01
   1.2443022e-02
  -4.2241744e-01
   2.3354790e-01
   1.9277352e-01
   1.1395522e-01
  -2.9796478e-01
  -1.2641455e-01
  -5.2067099e-01
  -2.3264430e-01
  -5.0230628e-01
   1.5489586e-01
   2.3642688e-01
  -5.2472487e-01
   1.4272041e-02
  -5.2113926e-03
   8.6785139e-01
   6.1511312e-01
  -5.0524231e-01
   1.5669535e-01
   4.4173197e-02
   2.0077957e-01
   2.9470012e-01
   4.2962611e-01
  -4.8327826e-02
  -3.3089059e-01
   2.8691358e-02
   1.1970150e-01
   3.4012815e-01
  -6.1180201e-01
   6.8031503e-01
  -4.0319476e-01
  -9.9281635e-02
  -6.0883564e-01
  -2.0812980e-01
  -1.1100570e+00
   6.4322660e-01
   1.3565395e-02
   7.2298143e-01
   7.7324184e-02
  -4.7912550e-01
   1.0032473e+00
  -4.9320544e-01
  -1.0803446e-03
  -5.8456474e-01
  -7.3400873e-01
   7.5472358e-02
   3.3953972e-01
  -7.0110611e-03
  -1.3011045e-01
  -2.3098116e-01
  -2.1686449e-01
   1.5095115e-01
  -6.1793342e-01
  -1.1717942e+00
  -4.7065284e-01
  -3.2328003e-01
  -1.7197902e-01
  -8.2473835e-01
  -3.0237198e-01
  -8.5541117e-02
   6.6132412e-01
   4.9690400e-01
   6.8244987e-01
  -5.1541619e-01
   2.6301952e-01
   6.5851781e-02
  -7.2443657e-01
   3.8471871e-01
   2.5712536e-01
   1.2483832e-01
   3.7366133e-01
  -9.2934846e-02
   5.0482385e-01
   3.9693912e-02
   2.6605236e-01
  -6.3747382e-01
   9.0745026e-01
   2.2047172e-01
   7.8923311e-02
  -4.1422584e-01
  -3.1958785e-01
  -8.7577880e-02
  -5.6688576e-01
   8.5464817e-01
   2.0214799e-01
   6.4321941e-01
   7.2758644e-02
  -3.1332465e-01
  -1.2696734e-02
   3.7494657e-01
  -4.7399149e-01
   2.3587226e-01
   7.3861901e-01
   5.5335644e-02
  -7.1148723e-01
   2.6660213e-01
   7.5247916e-01
  -6.1600408e-02
  -6.4253883e-01
   2.6668438e-01
   2.6903945e-01
  -4.6718238e-01
   1.6204521e-01
   1.2166325e-01
  -5.1619299e-01
   3.0089932e-01
  -1.9749274e-01
   1.0812991e-01
  -9.9500883e-02
  -3.3946324e-01
  -3.7066116e-01
  -3.2766686e-01
  -3.6695558e-01
  -1.3527683e-01
   4.4640310e-01
   1.4516724e-01
  -4.5303063e-01
  -1.6710666e-01
  -5.4006218e-01
  -2.6559097e-01
  -1.0163311e-01
   1.2032102e-01
   3.3943102e-02
   2.3104633e-01
  -3.7858221e-01
   6.9601048e-01
   1.3851413e-01
   1.6767805e-01
  -2.3130050e-01
   4.3525757e-01
  -6.5482508e-01
  -1.6710464e-01
  -7.7739581e-01
  -1.6141476e-01
   2.4363774e-01
  -9.3111191e-01
  -2.8318970e-01
   4.7048497e-01
  -6.4396286e-01
   2.7493920e-01
   3.1372150e-01
  -2.8616014e-01
   4.0872333e-01
  -2.4185843e-01
   3.0838395e-01
  -3.9618424e-01
  -5.2427836e-01
  -7.6326796e-01
  -8.1756110e-01
  -6.9672457e-01
   2.5410299e-02
   1.5199229e-01
  -1.1079512e-01
  -7.0558195e-01
   1.4495198e-01
   2.9708615e-01
  -2.3669760e-01
  -5.1506089e-01
  -3.3508071e-01
  -1.7848963e-01
   5.7954108e-01
   2.5247889e-01
  -3.8958542e-01
  -6.4714642e-01
   3.5662035e-01
   5.5991666e-01
