# Supplementary material for: Entropy Analysis of RR-Time Series From Stress Tests
Source: Front Physiol. 2020 Aug 12;11:981. doi: 10.3389/fphys.2020.00981 (PMC7438833; doi:10.3389/fphys.2020.00981)
Supplement: Supplementary file 1 [file Data_Sheet_1.ZIP › Data/Young/Activity/YS_01_a.txt]

4.000000000000000222e-01
4.000000000000000222e-01
4.080000000000000293e-01
4.080000000000000293e-01
4.000000000000000222e-01
4.080000000000000293e-01
4.080000000000000293e-01
4.080000000000000293e-01
4.000000000000000222e-01
4.000000000000000222e-01
4.080000000000000293e-01
4.080000000000000293e-01
4.080000000000000293e-01
4.000000000000000222e-01
4.000000000000000222e-01
4.080000000000000293e-01
4.000000000000000222e-01
4.000000000000000222e-01
4.000000000000000222e-01
4.000000000000000222e-01
4.000000000000000222e-01
4.000000000000000222e-01
4.000000000000000222e-01
4.000000000000000222e-01
4.000000000000000222e-01
4.000000000000000222e-01
4.000000000000000222e-01
3.920000000000000151e-01
4.000000000000000222e-01
4.000000000000000222e-01
3.920000000000000151e-01
4.000000000000000222e-01
3.920000000000000151e-01
3.920000000000000151e-01
3.920000000000000151e-01
4.000000000000000222e-01
3.920000000000000151e-01
3.920000000000000151e-01
4.000000000000000222e-01
3.920000000000000151e-01
3.920000000000000151e-01
3.920000000000000151e-01
3.920000000000000151e-01
3.920000000000000151e-01
3.920000000000000151e-01
3.920000000000000151e-01
3.920000000000000151e-01
3.920000000000000151e-01
3.840000000000000080e-01
3.920000000000000151e-01
3.920000000000000151e-01
3.840000000000000080e-01
3.840000000000000080e-01
3.920000000000000151e-01
3.840000000000000080e-01
3.920000000000000151e-01
3.920000000000000151e-01
3.840000000000000080e-01
4.000000000000000222e-01
3.920000000000000151e-01
4.000000000000000222e-01
3.920000000000000151e-01
4.000000000000000222e-01
4.000000000000000222e-01
4.000000000000000222e-01
3.920000000000000151e-01
4.000000000000000222e-01
4.000000000000000222e-01
4.000000000000000222e-01
4.000000000000000222e-01
4.000000000000000222e-01
4.080000000000000293e-01
4.000000000000000222e-01
4.080000000000000293e-01
4.080000000000000293e-01
4.080000000000000293e-01
4.080000000000000293e-01
4.080000000000000293e-01
4.080000000000000293e-01
4.080000000000000293e-01
4.080000000000000293e-01
4.080000000000000293e-01
4.080000000000000293e-01
4.080000000000000293e-01
4.000000000000000222e-01
4.160000000000000364e-01
4.080000000000000293e-01
4.160000000000000364e-01
4.080000000000000293e-01
4.080000000000000293e-01
4.080000000000000293e-01
4.080000000000000293e-01
4.000000000000000222e-01
4.080000000000000293e-01
4.080000000000000293e-01
4.080000000000000293e-01
4.000000000000000222e-01
4.080000000000000293e-01
4.080000000000000293e-01
4.080000000000000293e-01
4.080000000000000293e-01
4.080000000000000293e-01
4.080000000000000293e-01
4.080000000000000293e-01
4.000000000000000222e-01
4.080000000000000293e-01
4.000000000000000222e-01
4.080000000000000293e-01
4.080000000000000293e-01
4.080000000000000293e-01
4.000000000000000222e-01
4.080000000000000293e-01
4.080000000000000293e-01
4.000000000000000222e-01
4.080000000000000293e-01
4.000000000000000222e-01
4.080000000000000293e-01
4.080000000000000293e-01
4.000000000000000222e-01
4.080000000000000293e-01
4.080000000000000293e-01
4.080000000000000293e-01
4.000000000000000222e-01
4.080000000000000293e-01
4.000000000000000222e-01
4.080000000000000293e-01
4.080000000000000293e-01
4.080000000000000293e-01
4.000000000000000222e-01
4.000000000000000222e-01
4.080000000000000293e-01
4.000000000000000222e-01
4.000000000000000222e-01
4.080000000000000293e-01
4.000000000000000222e-01
4.080000000000000293e-01
4.000000000000000222e-01
4.080000000000000293e-01
4.000000000000000222e-01
4.080000000000000293e-01
4.000000000000000222e-01
4.000000000000000222e-01
4.080000000000000293e-01
4.000000000000000222e-01
4.000000000000000222e-01
4.000000000000000222e-01
4.080000000000000293e-01
4.000000000000000222e-01
4.000000000000000222e-01
4.000000000000000222e-01
4.000000000000000222e-01
4.080000000000000293e-01
4.000000000000000222e-01
4.080000000000000293e-01
4.080000000000000293e-01
4.000000000000000222e-01
4.160000000000000364e-01
4.080000000000000293e-01
4.080000000000000293e-01
4.000000000000000222e-01
4.080000000000000293e-01
4.080000000000000293e-01
4.080000000000000293e-01
4.160000000000000364e-01
4.080000000000000293e-01
4.080000000000000293e-01
4.080000000000000293e-01
4.080000000000000293e-01
4.080000000000000293e-01
4.080000000000000293e-01
4.000000000000000222e-01
4.160000000000000364e-01
4.080000000000000293e-01
4.080000000000000293e-01
4.000000000000000222e-01
4.080000000000000293e-01
4.080000000000000293e-01
4.000000000000000222e-01
4.000000000000000222e-01
4.000000000000000222e-01
4.080000000000000293e-01
4.000000000000000222e-01
4.000000000000000222e-01
3.920000000000000151e-01
4.080000000000000293e-01
4.000000000000000222e-01
4.000000000000000222e-01
4.000000000000000222e-01
4.000000000000000222e-01
4.080000000000000293e-01
4.080000000000000293e-01
4.000000000000000222e-01
4.080000000000000293e-01
4.080000000000000293e-01
4.160000000000000364e-01
4.080000000000000293e-01
4.080000000000000293e-01
4.080000000000000293e-01
4.080000000000000293e-01
4.080000000000000293e-01
4.080000000000000293e-01
4.080000000000000293e-01
4.080000000000000293e-01
4.080000000000000293e-01
4.000000000000000222e-01
4.000000000000000222e-01
4.000000000000000222e-01
4.080000000000000293e-01
4.080000000000000293e-01
4.080000000000000293e-01
4.160000000000000364e-01
4.160000000000000364e-01
4.080000000000000293e-01
4.160000000000000364e-01
4.160000000000000364e-01
4.160000000000000364e-01
4.160000000000000364e-01
4.160000000000000364e-01
4.080000000000000293e-01
4.160000000000000364e-01
4.160000000000000364e-01
4.160000000000000364e-01
4.160000000000000364e-01
4.239999999999999880e-01
4.160000000000000364e-01
4.239999999999999880e-01
4.160000000000000364e-01
4.160000000000000364e-01
4.160000000000000364e-01
4.160000000000000364e-01
4.160000000000000364e-01
4.080000000000000293e-01
4.080000000000000293e-01
4.160000000000000364e-01
4.080000000000000293e-01
4.239999999999999880e-01
4.160000000000000364e-01
4.239999999999999880e-01
4.160000000000000364e-01
4.239999999999999880e-01
4.160000000000000364e-01
4.160000000000000364e-01
4.080000000000000293e-01
4.080000000000000293e-01
4.080000000000000293e-01
4.080000000000000293e-01
4.160000000000000364e-01
4.160000000000000364e-01
4.080000000000000293e-01
4.080000000000000293e-01
4.080000000000000293e-01
4.080000000000000293e-01
4.000000000000000222e-01
4.000000000000000222e-01
4.000000000000000222e-01
4.080000000000000293e-01
4.000000000000000222e-01
4.080000000000000293e-01
4.000000000000000222e-01
4.000000000000000222e-01
4.000000000000000222e-01
4.000000000000000222e-01
4.000000000000000222e-01
4.000000000000000222e-01
3.920000000000000151e-01
4.000000000000000222e-01
3.920000000000000151e-01
4.000000000000000222e-01
3.920000000000000151e-01
3.920000000000000151e-01
4.000000000000000222e-01
3.920000000000000151e-01
4.000000000000000222e-01
4.000000000000000222e-01
4.000000000000000222e-01
4.000000000000000222e-01
4.000000000000000222e-01
3.920000000000000151e-01
4.000000000000000222e-01
4.000000000000000222e-01
4.000000000000000222e-01
4.000000000000000222e-01
4.000000000000000222e-01
3.920000000000000151e-01
4.000000000000000222e-01
4.000000000000000222e-01
3.920000000000000151e-01
4.000000000000000222e-01
4.000000000000000222e-01
4.000000000000000222e-01
4.000000000000000222e-01
3.920000000000000151e-01
4.000000000000000222e-01
4.000000000000000222e-01
4.080000000000000293e-01
4.000000000000000222e-01
4.080000000000000293e-01
4.080000000000000293e-01
4.080000000000000293e-01
4.000000000000000222e-01
4.160000000000000364e-01
4.080000000000000293e-01
4.080000000000000293e-01
4.160000000000000364e-01
4.080000000000000293e-01
4.080000000000000293e-01
4.080000000000000293e-01
4.080000000000000293e-01
4.080000000000000293e-01
4.160000000000000364e-01
4.160000000000000364e-01
4.160000000000000364e-01
4.080000000000000293e-01
4.160000000000000364e-01
4.239999999999999880e-01
4.160000000000000364e-01
4.319999999999999951e-01
4.160000000000000364e-01
4.239999999999999880e-01
4.160000000000000364e-01
4.239999999999999880e-01
4.160000000000000364e-01
4.160000000000000364e-01
4.160000000000000364e-01
4.239999999999999880e-01
4.160000000000000364e-01
4.160000000000000364e-01
4.239999999999999880e-01
4.160000000000000364e-01
4.160000000000000364e-01
4.080000000000000293e-01
4.160000000000000364e-01
4.160000000000000364e-01
4.160000000000000364e-01
4.239999999999999880e-01
4.080000000000000293e-01
4.160000000000000364e-01
4.160000000000000364e-01
4.160000000000000364e-01
4.080000000000000293e-01
4.160000000000000364e-01
4.160000000000000364e-01
4.160000000000000364e-01
4.160000000000000364e-01
4.160000000000000364e-01
4.160000000000000364e-01
4.160000000000000364e-01
4.160000000000000364e-01
4.080000000000000293e-01
4.239999999999999880e-01
4.160000000000000364e-01
4.239999999999999880e-01
4.160000000000000364e-01
4.160000000000000364e-01
4.160000000000000364e-01
4.080000000000000293e-01
4.239999999999999880e-01
4.160000000000000364e-01
4.080000000000000293e-01
4.000000000000000222e-01
4.160000000000000364e-01
4.080000000000000293e-01
4.160000000000000364e-01
4.000000000000000222e-01
4.160000000000000364e-01
4.080000000000000293e-01
4.160000000000000364e-01
4.080000000000000293e-01
4.160000000000000364e-01
4.160000000000000364e-01
4.160000000000000364e-01
4.160000000000000364e-01
4.080000000000000293e-01
4.239999999999999880e-01
4.160000000000000364e-01
4.160000000000000364e-01
4.239999999999999880e-01
4.160000000000000364e-01
4.160000000000000364e-01
4.160000000000000364e-01
4.080000000000000293e-01
4.160000000000000364e-01
4.160000000000000364e-01
4.160000000000000364e-01
4.080000000000000293e-01
4.160000000000000364e-01
4.160000000000000364e-01
4.080000000000000293e-01
4.080000000000000293e-01
4.080000000000000293e-01
4.160000000000000364e-01
4.080000000000000293e-01
4.080000000000000293e-01
4.160000000000000364e-01
4.080000000000000293e-01
4.080000000000000293e-01
4.160000000000000364e-01
4.080000000000000293e-01
4.080000000000000293e-01
4.160000000000000364e-01
4.080000000000000293e-01
4.080000000000000293e-01
4.080000000000000293e-01
4.080000000000000293e-01
4.000000000000000222e-01
4.080000000000000293e-01
4.080000000000000293e-01
4.080000000000000293e-01
4.000000000000000222e-01
4.080000000000000293e-01
4.080000000000000293e-01
4.080000000000000293e-01
4.080000000000000293e-01
4.160000000000000364e-01
4.080000000000000293e-01
4.080000000000000293e-01
4.160000000000000364e-01
4.160000000000000364e-01
4.080000000000000293e-01
4.160000000000000364e-01
4.160000000000000364e-01
4.080000000000000293e-01
4.080000000000000293e-01
4.160000000000000364e-01
4.160000000000000364e-01
4.080000000000000293e-01
4.160000000000000364e-01
4.080000000000000293e-01
4.160000000000000364e-01
4.080000000000000293e-01
4.080000000000000293e-01
4.160000000000000364e-01
4.080000000000000293e-01
4.080000000000000293e-01
4.080000000000000293e-01
4.160000000000000364e-01
4.080000000000000293e-01
4.080000000000000293e-01
4.080000000000000293e-01
4.080000000000000293e-01
4.080000000000000293e-01
4.080000000000000293e-01
4.080000000000000293e-01
4.080000000000000293e-01
4.080000000000000293e-01
4.000000000000000222e-01
4.160000000000000364e-01
4.080000000000000293e-01
4.080000000000000293e-01
4.080000000000000293e-01
4.160000000000000364e-01
4.080000000000000293e-01
4.080000000000000293e-01
4.160000000000000364e-01
4.160000000000000364e-01
4.080000000000000293e-01
4.160000000000000364e-01
4.160000000000000364e-01
4.080000000000000293e-01
4.080000000000000293e-01
4.080000000000000293e-01
4.160000000000000364e-01
4.080000000000000293e-01
4.160000000000000364e-01
4.080000000000000293e-01
4.160000000000000364e-01
4.080000000000000293e-01
4.160000000000000364e-01
4.000000000000000222e-01
4.080000000000000293e-01
4.080000000000000293e-01
4.160000000000000364e-01
4.080000000000000293e-01
4.080000000000000293e-01
4.000000000000000222e-01
4.000000000000000222e-01
4.080000000000000293e-01
4.080000000000000293e-01
4.080000000000000293e-01
4.080000000000000293e-01
4.080000000000000293e-01
4.080000000000000293e-01
4.000000000000000222e-01
4.080000000000000293e-01
4.000000000000000222e-01
4.080000000000000293e-01
4.080000000000000293e-01
4.080000000000000293e-01
4.080000000000000293e-01
4.000000000000000222e-01
4.160000000000000364e-01
4.080000000000000293e-01
4.080000000000000293e-01
4.080000000000000293e-01
4.080000000000000293e-01
4.080000000000000293e-01
4.000000000000000222e-01
4.080000000000000293e-01
4.000000000000000222e-01
4.080000000000000293e-01
4.080000000000000293e-01
4.000000000000000222e-01
4.080000000000000293e-01
4.000000000000000222e-01
4.080000000000000293e-01
4.000000000000000222e-01
4.000000000000000222e-01
4.000000000000000222e-01
4.080000000000000293e-01
4.000000000000000222e-01
3.920000000000000151e-01
4.080000000000000293e-01
3.920000000000000151e-01
4.000000000000000222e-01
4.000000000000000222e-01
4.000000000000000222e-01
4.000000000000000222e-01
4.000000000000000222e-01
3.920000000000000151e-01
4.000000000000000222e-01
4.080000000000000293e-01
4.000000000000000222e-01
3.920000000000000151e-01
4.000000000000000222e-01
4.080000000000000293e-01
4.000000000000000222e-01
4.000000000000000222e-01
4.080000000000000293e-01
4.000000000000000222e-01
3.920000000000000151e-01
4.000000000000000222e-01
4.080000000000000293e-01
4.000000000000000222e-01
4.000000000000000222e-01
4.000000000000000222e-01
4.000000000000000222e-01
4.000000000000000222e-01
4.000000000000000222e-01
4.000000000000000222e-01
4.000000000000000222e-01
4.000000000000000222e-01
4.000000000000000222e-01
4.000000000000000222e-01
4.000000000000000222e-01
3.920000000000000151e-01
4.000000000000000222e-01
4.000000000000000222e-01
4.000000000000000222e-01
3.920000000000000151e-01
4.000000000000000222e-01
3.920000000000000151e-01
3.920000000000000151e-01
4.000000000000000222e-01
4.080000000000000293e-01
4.160000000000000364e-01
4.160000000000000364e-01
4.160000000000000364e-01
4.160000000000000364e-01
4.080000000000000293e-01
4.080000000000000293e-01
4.160000000000000364e-01
4.080000000000000293e-01
4.160000000000000364e-01
4.080000000000000293e-01
4.080000000000000293e-01
4.080000000000000293e-01
4.080000000000000293e-01
4.080000000000000293e-01
4.160000000000000364e-01
4.239999999999999880e-01
4.160000000000000364e-01
4.239999999999999880e-01
4.160000000000000364e-01
4.160000000000000364e-01
4.160000000000000364e-01
4.160000000000000364e-01
4.160000000000000364e-01
4.080000000000000293e-01
4.160000000000000364e-01
4.080000000000000293e-01
4.160000000000000364e-01
4.160000000000000364e-01
4.239999999999999880e-01
4.239999999999999880e-01
4.160000000000000364e-01
4.239999999999999880e-01
4.160000000000000364e-01
4.239999999999999880e-01
4.239999999999999880e-01
4.080000000000000293e-01
4.160000000000000364e-01
4.080000000000000293e-01
4.160000000000000364e-01
4.160000000000000364e-01
4.080000000000000293e-01
4.080000000000000293e-01
4.160000000000000364e-01
4.080000000000000293e-01
4.000000000000000222e-01
4.080000000000000293e-01
4.080000000000000293e-01
4.080000000000000293e-01
4.080000000000000293e-01
4.000000000000000222e-01
4.080000000000000293e-01
4.000000000000000222e-01
4.000000000000000222e-01
4.080000000000000293e-01
4.000000000000000222e-01
4.160000000000000364e-01
4.080000000000000293e-01
4.080000000000000293e-01
4.080000000000000293e-01
4.080000000000000293e-01
4.080000000000000293e-01
4.160000000000000364e-01
4.080000000000000293e-01
4.160000000000000364e-01
4.160000000000000364e-01
4.080000000000000293e-01
4.160000000000000364e-01
4.160000000000000364e-01
4.160000000000000364e-01
4.160000000000000364e-01
4.160000000000000364e-01
4.160000000000000364e-01
4.160000000000000364e-01
4.160000000000000364e-01
4.080000000000000293e-01
4.160000000000000364e-01
4.160000000000000364e-01
4.080000000000000293e-01
4.080000000000000293e-01
4.160000000000000364e-01
4.160000000000000364e-01
4.080000000000000293e-01
4.080000000000000293e-01
4.080000000000000293e-01
4.080000000000000293e-01
4.160000000000000364e-01
4.000000000000000222e-01
4.080000000000000293e-01
4.080000000000000293e-01
4.000000000000000222e-01
4.080000000000000293e-01
4.000000000000000222e-01
4.000000000000000222e-01
4.080000000000000293e-01
4.080000000000000293e-01
4.080000000000000293e-01
4.000000000000000222e-01
4.000000000000000222e-01
4.080000000000000293e-01
4.000000000000000222e-01
4.000000000000000222e-01
4.000000000000000222e-01
4.080000000000000293e-01
4.080000000000000293e-01
4.000000000000000222e-01
4.000000000000000222e-01
4.000000000000000222e-01
4.080000000000000293e-01
4.000000000000000222e-01
4.000000000000000222e-01
4.000000000000000222e-01
4.000000000000000222e-01
4.000000000000000222e-01
4.000000000000000222e-01
4.000000000000000222e-01
4.000000000000000222e-01
3.920000000000000151e-01
4.000000000000000222e-01
4.000000000000000222e-01
3.920000000000000151e-01
3.920000000000000151e-01
4.000000000000000222e-01
3.920000000000000151e-01
3.920000000000000151e-01
3.920000000000000151e-01
4.000000000000000222e-01
3.920000000000000151e-01
3.920000000000000151e-01
3.920000000000000151e-01
3.920000000000000151e-01
3.920000000000000151e-01
4.000000000000000222e-01
3.920000000000000151e-01
3.920000000000000151e-01
3.920000000000000151e-01
4.000000000000000222e-01
3.920000000000000151e-01
3.920000000000000151e-01
3.920000000000000151e-01
3.920000000000000151e-01
4.000000000000000222e-01
3.920000000000000151e-01
3.920000000000000151e-01
3.920000000000000151e-01
4.000000000000000222e-01
3.920000000000000151e-01
3.920000000000000151e-01
4.000000000000000222e-01
3.920000000000000151e-01
4.000000000000000222e-01
3.920000000000000151e-01
4.000000000000000222e-01
3.920000000000000151e-01
3.920000000000000151e-01
3.920000000000000151e-01
3.840000000000000080e-01
3.920000000000000151e-01
3.920000000000000151e-01
3.840000000000000080e-01
3.920000000000000151e-01
3.840000000000000080e-01
3.920000000000000151e-01
3.840000000000000080e-01
3.920000000000000151e-01
3.840000000000000080e-01
3.840000000000000080e-01
3.840000000000000080e-01
3.920000000000000151e-01
3.840000000000000080e-01
3.840000000000000080e-01
3.840000000000000080e-01
3.920000000000000151e-01
3.840000000000000080e-01
3.840000000000000080e-01
3.920000000000000151e-01
3.840000000000000080e-01
3.840000000000000080e-01
3.840000000000000080e-01
3.920000000000000151e-01
3.840000000000000080e-01
3.840000000000000080e-01
3.840000000000000080e-01
3.840000000000000080e-01
3.840000000000000080e-01
3.840000000000000080e-01
3.920000000000000151e-01
3.840000000000000080e-01
3.840000000000000080e-01
3.840000000000000080e-01
3.920000000000000151e-01
3.840000000000000080e-01
3.840000000000000080e-01
3.840000000000000080e-01
3.920000000000000151e-01
3.840000000000000080e-01
3.840000000000000080e-01
3.840000000000000080e-01
3.840000000000000080e-01
3.840000000000000080e-01
3.920000000000000151e-01
3.840000000000000080e-01
3.920000000000000151e-01
3.840000000000000080e-01
3.840000000000000080e-01
3.840000000000000080e-01
3.840000000000000080e-01
3.920000000000000151e-01
3.840000000000000080e-01
3.840000000000000080e-01
3.840000000000000080e-01
3.840000000000000080e-01
3.920000000000000151e-01
3.840000000000000080e-01
3.920000000000000151e-01
3.840000000000000080e-01
3.840000000000000080e-01
3.840000000000000080e-01
3.840000000000000080e-01
3.840000000000000080e-01
3.840000000000000080e-01
3.840000000000000080e-01
3.840000000000000080e-01
3.840000000000000080e-01
3.840000000000000080e-01
3.840000000000000080e-01
3.840000000000000080e-01
3.840000000000000080e-01
3.840000000000000080e-01
3.840000000000000080e-01
3.840000000000000080e-01
3.840000000000000080e-01
3.840000000000000080e-01
3.760000000000000009e-01
3.920000000000000151e-01
3.840000000000000080e-01
3.840000000000000080e-01
3.760000000000000009e-01
3.920000000000000151e-01
3.840000000000000080e-01
3.840000000000000080e-01
3.840000000000000080e-01
3.840000000000000080e-01
3.840000000000000080e-01
3.920000000000000151e-01
3.840000000000000080e-01
3.920000000000000151e-01
3.920000000000000151e-01
3.840000000000000080e-01
3.840000000000000080e-01
3.840000000000000080e-01
3.840000000000000080e-01
3.840000000000000080e-01
3.840000000000000080e-01
3.840000000000000080e-01
3.840000000000000080e-01
3.840000000000000080e-01
3.840000000000000080e-01
3.840000000000000080e-01
3.840000000000000080e-01
3.760000000000000009e-01
3.840000000000000080e-01
3.840000000000000080e-01
3.840000000000000080e-01
3.840000000000000080e-01
3.760000000000000009e-01
3.840000000000000080e-01
3.840000000000000080e-01
3.760000000000000009e-01
3.840000000000000080e-01
3.840000000000000080e-01
3.760000000000000009e-01
3.840000000000000080e-01
3.840000000000000080e-01
3.840000000000000080e-01
3.840000000000000080e-01
3.840000000000000080e-01
3.840000000000000080e-01
3.760000000000000009e-01
3.920000000000000151e-01
3.760000000000000009e-01
3.840000000000000080e-01
3.840000000000000080e-01
3.840000000000000080e-01
3.840000000000000080e-01
3.840000000000000080e-01
3.840000000000000080e-01
3.840000000000000080e-01
3.920000000000000151e-01
3.840000000000000080e-01
3.840000000000000080e-01
3.920000000000000151e-01
3.920000000000000151e-01
3.840000000000000080e-01
3.920000000000000151e-01
3.920000000000000151e-01
3.840000000000000080e-01
3.920000000000000151e-01
3.920000000000000151e-01
3.840000000000000080e-01
3.920000000000000151e-01
3.840000000000000080e-01
3.920000000000000151e-01
3.920000000000000151e-01
3.840000000000000080e-01
3.920000000000000151e-01
3.920000000000000151e-01
3.920000000000000151e-01
3.920000000000000151e-01
3.920000000000000151e-01
3.920000000000000151e-01
3.920000000000000151e-01
3.920000000000000151e-01
3.920000000000000151e-01
3.920000000000000151e-01
3.920000000000000151e-01
3.840000000000000080e-01
3.920000000000000151e-01
3.920000000000000151e-01
3.840000000000000080e-01
3.920000000000000151e-01
3.920000000000000151e-01
3.920000000000000151e-01
3.840000000000000080e-01
3.920000000000000151e-01
3.920000000000000151e-01
3.920000000000000151e-01
3.840000000000000080e-01
3.920000000000000151e-01
3.920000000000000151e-01
3.920000000000000151e-01
3.920000000000000151e-01
3.920000000000000151e-01
3.920000000000000151e-01
3.920000000000000151e-01
3.920000000000000151e-01
3.920000000000000151e-01
3.920000000000000151e-01
3.920000000000000151e-01
4.000000000000000222e-01
3.920000000000000151e-01
3.920000000000000151e-01
3.920000000000000151e-01
4.000000000000000222e-01
4.000000000000000222e-01
3.920000000000000151e-01
4.000000000000000222e-01
3.920000000000000151e-01
3.920000000000000151e-01
3.920000000000000151e-01
3.920000000000000151e-01
3.840000000000000080e-01
3.920000000000000151e-01
3.920000000000000151e-01
3.920000000000000151e-01
3.840000000000000080e-01
3.920000000000000151e-01
3.920000000000000151e-01
3.920000000000000151e-01
3.920000000000000151e-01
3.920000000000000151e-01
3.840000000000000080e-01
3.920000000000000151e-01
3.840000000000000080e-01
3.920000000000000151e-01
3.920000000000000151e-01
3.920000000000000151e-01
3.920000000000000151e-01
3.920000000000000151e-01
4.000000000000000222e-01
3.920000000000000151e-01
3.920000000000000151e-01
4.000000000000000222e-01
3.840000000000000080e-01
3.920000000000000151e-01
3.920000000000000151e-01
3.840000000000000080e-01
3.840000000000000080e-01
3.920000000000000151e-01
3.760000000000000009e-01
3.840000000000000080e-01
3.840000000000000080e-01
3.840000000000000080e-01
3.840000000000000080e-01
3.840000000000000080e-01
3.840000000000000080e-01
3.840000000000000080e-01
3.840000000000000080e-01
3.840000000000000080e-01
3.920000000000000151e-01
3.840000000000000080e-01
3.760000000000000009e-01
3.840000000000000080e-01
3.840000000000000080e-01
3.840000000000000080e-01
3.760000000000000009e-01
3.840000000000000080e-01
3.760000000000000009e-01
3.840000000000000080e-01
3.760000000000000009e-01
3.840000000000000080e-01
3.840000000000000080e-01
3.840000000000000080e-01
3.840000000000000080e-01
3.760000000000000009e-01
3.840000000000000080e-01
3.840000000000000080e-01
3.840000000000000080e-01
3.760000000000000009e-01
3.840000000000000080e-01
3.920000000000000151e-01
3.920000000000000151e-01
3.920000000000000151e-01
3.920000000000000151e-01
3.920000000000000151e-01
3.920000000000000151e-01
3.920000000000000151e-01
3.920000000000000151e-01
3.920000000000000151e-01
3.920000000000000151e-01
3.920000000000000151e-01
3.920000000000000151e-01
3.840000000000000080e-01
3.920000000000000151e-01
3.920000000000000151e-01
3.920000000000000151e-01
3.840000000000000080e-01
3.920000000000000151e-01
3.840000000000000080e-01
3.920000000000000151e-01
3.840000000000000080e-01
3.920000000000000151e-01
3.840000000000000080e-01
3.840000000000000080e-01
3.840000000000000080e-01
3.920000000000000151e-01
3.840000000000000080e-01
3.840000000000000080e-01
3.840000000000000080e-01
3.840000000000000080e-01
3.840000000000000080e-01
3.840000000000000080e-01
3.840000000000000080e-01
3.760000000000000009e-01
3.840000000000000080e-01
3.840000000000000080e-01
3.760000000000000009e-01
3.840000000000000080e-01
3.760000000000000009e-01
3.840000000000000080e-01
3.760000000000000009e-01
3.760000000000000009e-01
3.840000000000000080e-01
3.840000000000000080e-01
3.760000000000000009e-01
3.840000000000000080e-01
3.760000000000000009e-01
3.840000000000000080e-01
3.840000000000000080e-01
3.760000000000000009e-01
3.840000000000000080e-01
3.760000000000000009e-01
3.840000000000000080e-01
3.760000000000000009e-01
3.840000000000000080e-01
3.840000000000000080e-01
3.840000000000000080e-01
3.760000000000000009e-01
3.840000000000000080e-01
3.760000000000000009e-01
3.840000000000000080e-01
