# Supplementary material for: Entropy Analysis of RR-Time Series From Stress Tests
Source: Front Physiol. 2020 Aug 12;11:981. doi: 10.3389/fphys.2020.00981 (PMC7438833; doi:10.3389/fphys.2020.00981)
Supplement: Supplementary file 1 [file Data_Sheet_1.ZIP › Data/Young/Activity/YS_06_a.txt]

0.544
0.544
0.528
0.536
0.52
0.528
0.52
0.528
0.544
0.528
0.536
0.536
0.536
0.528
0.52
0.512
0.496
0.504
0.496
0.504
0.496
0.496
0.488
0.496
0.512
0.512
0.536
0.52
0.536
0.536
0.528
0.52
0.504
0.504
0.512
0.496
0.504
0.496
0.52
0.536
0.552
0.536
0.504
0.504
0.504
0.504
0.512
0.512
0.52
0.528
0.536
0.536
0.536
0.544
0.536
0.536
0.536
0.544
0.536
0.544
0.56
0.552
0.544
0.528
0.52
0.512
0.52
0.504
0.528
0.52
0.536
0.504
0.512
0.504
0.496
0.504
0.496
0.504
0.504
0.504
0.504
0.496
0.496
0.496
0.504
0.504
0.512
0.512
0.504
0.512
0.52
0.528
0.528
0.512
0.52
0.512
0.512
0.512
0.512
0.52
0.512
0.528
0.52
0.52
0.528
0.536
0.536
0.52
0.52
0.528
0.528
0.528
0.528
0.512
0.504
0.504
0.512
0.496
0.504
0.544
0.544
0.528
0.528
0.536
0.544
0.552
0.544
0.504
0.496
0.504
0.512
0.52
0.528
0.536
0.52
0.512
0.528
0.52
0.52
0.52
0.552
0.528
0.504
0.512
0.512
0.504
0.504
0.504
0.552
0.5680000000000001
0.56
0.544
0.536
0.52
0.52
0.504
0.496
0.504
0.488
0.488
0.496
0.48
0.48
0.488
0.488
0.47200000000000003
0.488
0.496
0.496
0.488
0.488
0.488
0.47200000000000003
0.48
0.488
0.488
0.488
0.488
0.48
0.496
0.52
0.52
0.52
0.52
0.512
0.52
0.528
0.52
0.528
0.52
0.52
0.536
0.504
0.512
0.504
0.512
0.496
0.496
0.488
0.496
0.496
0.512
0.496
0.512
0.504
0.512
0.504
0.504
0.512
0.504
0.504
0.504
0.496
0.488
0.488
0.488
0.496
0.512
0.496
0.504
0.504
0.496
0.504
0.512
0.488
0.504
0.496
0.496
0.488
0.504
0.496
0.496
0.488
0.488
0.48
0.496
0.512
0.512
0.504
0.52
0.52
0.512
0.496
0.496
0.504
0.488
0.496
0.496
0.496
0.504
0.504
0.496
0.488
0.504
0.496
0.504
0.504
0.496
0.496
0.496
0.56
0.536
0.528
0.512
0.504
0.504
0.504
0.512
0.52
0.512
0.528
0.544
0.552
0.5680000000000001
0.584
0.5760000000000001
0.552
0.56
0.544
0.528
0.536
0.52
0.512
0.52
0.52
0.512
0.512
0.528
0.536
0.536
0.544
0.56
0.5680000000000001
0.52
0.496
0.496
0.496
0.488
0.496
0.496
0.504
0.504
0.512
0.512
0.512
0.496
0.512
0.512
0.504
0.528
0.52
0.52
0.528
0.536
0.52
0.504
0.528
0.512
0.512
0.512
0.528
0.504
0.528
0.544
0.544
0.528
0.52
0.504
0.52
0.528
0.52
0.504
0.504
0.512
0.512
0.504
0.512
0.512
0.512
0.52
0.512
0.512
0.504
0.504
0.512
0.504
0.512
0.512
0.52
0.52
0.512
0.52
0.528
0.528
0.528
0.536
0.528
0.528
0.528
0.512
0.512
0.512
0.504
0.496
0.512
0.504
0.512
0.52
0.496
0.512
0.512
0.496
0.512
0.512
0.512
0.504
0.504
0.504
0.512
0.52
0.512
0.52
0.528
0.52
0.536
0.552
0.528
0.512
0.528
0.512
0.512
0.512
0.512
0.512
0.504
0.52
0.52
0.512
0.496
0.504
0.504
0.504
0.488
0.496
0.496
0.496
0.504
0.488
0.504
0.512
0.512
0.504
0.52
0.52
0.52
0.52
0.512
0.52
0.496
0.496
0.488
0.496
0.48
0.48
0.488
0.47200000000000003
0.48
0.488
0.488
0.488
0.488
0.496
0.512
0.512
0.496
0.52
0.52
0.528
0.512
0.52
0.496
0.496
0.488
0.48
0.496
0.496
0.488
0.504
0.504
0.52
0.504
0.528
0.544
0.536
0.536
0.52
0.528
0.52
0.528
0.512
0.512
0.504
0.504
0.504
0.512
0.512
0.512
0.528
0.52
0.528
0.552
0.544
0.528
0.528
0.52
0.536
0.528
0.528
0.52
0.528
0.544
0.544
0.528
0.536
0.52
0.504
0.512
0.52
0.52
0.536
0.528
0.512
0.512
0.52
0.52
0.528
0.512
0.512
0.52
0.504
0.504
0.536
0.52
0.512
0.504
0.504
0.504
0.504
0.496
0.496
0.504
0.496
0.496
0.496
0.504
0.512
0.496
0.504
0.512
0.496
0.496
0.496
0.512
0.496
0.496
0.496
0.488
0.496
0.496
0.496
0.488
0.496
0.496
0.504
0.496
0.504
0.504
0.488
0.512
0.512
0.504
0.488
0.504
0.504
0.496
0.496
0.504
0.512
0.52
0.52
0.52
0.512
0.504
0.504
0.488
0.488
0.496
0.488
0.488
0.496
0.496
0.504
0.496
0.504
0.504
0.504
0.512
0.512
0.496
0.512
0.52
0.512
0.512
0.496
0.488
0.488
0.48
0.488
0.48
0.48
0.488
0.496
0.496
0.504
0.504
0.52
0.504
0.52
0.528
0.52
0.528
0.52
0.52
0.504
0.504
0.496
0.496
0.512
0.504
0.504
0.512
0.528
0.528
0.528
0.536
0.544
0.528
0.528
0.52
0.52
0.512
0.512
0.528
0.528
0.52
0.528
0.52
0.52
0.504
0.496
0.496
0.496
0.504
0.504
0.496
0.504
0.504
0.496
0.496
0.496
0.496
0.496
0.488
0.488
0.488
0.48
0.48
0.488
0.488
0.488
0.488
0.488
0.496
0.48
0.488
0.496
0.504
0.488
0.496
0.504
0.496
0.488
0.496
0.496
0.488
0.48
0.48
0.488
0.488
0.488
0.496
0.504
0.512
0.496
0.504
0.528
0.528
0.512
0.52
0.52
0.52
0.512
0.512
0.52
0.52
0.52
0.52
0.536
0.552
0.536
0.52
0.512
0.512
0.52
0.528
0.528
0.512
0.512
0.512
0.496
0.504
0.504
0.496
0.496
0.488
0.496
0.504
0.496
0.496
0.496
0.504
0.496
0.504
0.504
0.496
0.496
0.504
0.496
0.488
0.504
0.496
0.496
0.488
0.504
0.496
0.504
0.488
0.496
0.496
0.496
0.488
0.488
0.488
0.48
0.47200000000000003
0.48
0.488
0.488
0.488
0.488
0.488
0.496
0.488
0.48
0.488
0.48
0.47200000000000003
0.464
0.464
0.456
0.464
0.464
0.464
0.464
0.464
0.47200000000000003
0.464
0.464
0.464
0.47200000000000003
0.48
0.464
0.47200000000000003
0.464
0.48
0.464
0.47200000000000003
0.47200000000000003
0.47200000000000003
0.464
0.47200000000000003
0.47200000000000003
0.47200000000000003
0.464
0.47200000000000003
0.48
0.47200000000000003
0.48
0.488
0.504
0.504
0.504
0.512
0.504
0.504
0.512
0.52
0.52
0.52
0.512
0.512
0.504
0.512
0.512
0.512
0.512
0.512
0.52
0.52
0.52
0.52
0.52
0.52
0.512
0.504
0.504
0.504
0.504
0.488
0.496
0.512
0.512
0.504
0.504
0.512
0.504
0.496
0.496
0.496
0.504
0.496
0.496
0.488
0.504
0.504
0.504
0.488
0.504
0.504
0.496
0.496
0.504
0.512
0.52
0.504
0.52
0.52
0.52
0.512
0.512
0.52
0.52
0.504
0.496
0.496
0.496
0.496
0.496
0.504
0.52
0.52
0.52
0.528
0.528
0.528
0.52
0.52
0.52
0.512
0.52
0.52
0.528
0.528
0.536
0.56
0.552
0.5680000000000001
0.552
0.552
0.5680000000000001
0.552
0.56
0.5760000000000001
0.6
0.608
0.584
0.592
0.624
0.632
0.632
0.616
0.6
0.608
0.592
0.6
0.6
0.608
0.6
0.616
0.648
0.648
0.616
0.616
0.616
0.608
0.632
0.608
0.648
0.616
0.624
0.616
0.608
0.584
0.5760000000000001
0.5760000000000001
0.56
0.552
0.544
0.536
0.52
0.512
0.504
0.496
0.512
0.504
0.536
0.584
0.608
0.592
0.552
0.5680000000000001
0.56
0.56
0.5760000000000001
0.608
0.6
0.592
0.584
0.56
0.552
0.536
0.528
0.552
0.552
0.648
0.656
0.68
0.664
0.664
0.672
0.672
0.664
0.672
0.672
0.648
0.632
0.632
0.664
0.656
0.64
0.632
0.632
0.616
0.632
0.632
0.64
0.624
0.608
0.616
0.64
0.608
0.632
0.64
0.648
0.632
0.648
0.648
0.632
0.656
0.6880000000000001
0.72
0.704
0.712
0.6880000000000001
0.68
0.672
0.672
0.64
0.64
0.664
0.6880000000000001
0.6880000000000001
0.704
0.728
0.72
0.672
0.656
0.632
0.584
0.592
0.592
0.6
0.64
0.68
0.704
0.712
0.736
0.712
0.68
0.664
0.648
0.632
0.64
0.624
0.648
0.616
0.592
0.592
0.6
0.624
0.6
0.736
0.736
0.704
0.72
0.704
0.672
0.648
0.616
0.608
0.6
0.592
0.608
0.624
0.624
0.64
0.64
0.624
0.64
0.648
0.64
0.648
0.672
0.68
