# Supplementary material for: Entropy Analysis of RR-Time Series From Stress Tests
Source: Front Physiol. 2020 Aug 12;11:981. doi: 10.3389/fphys.2020.00981 (PMC7438833; doi:10.3389/fphys.2020.00981)
Supplement: Supplementary file 1 [file Data_Sheet_1.ZIP › Data/Young/Activity/YS_09_a.txt]

1.032000000000000028e+00
1.032000000000000028e+00
3.440000000000000280e-01
3.440000000000000280e-01
1.024000000000000021e+00
6.880000000000000560e-01
3.440000000000000280e-01
3.440000000000000280e-01
3.360000000000000209e-01
3.440000000000000280e-01
3.440000000000000280e-01
3.360000000000000209e-01
3.440000000000000280e-01
3.440000000000000280e-01
3.360000000000000209e-01
3.440000000000000280e-01
3.360000000000000209e-01
6.880000000000000560e-01
3.360000000000000209e-01
3.440000000000000280e-01
3.440000000000000280e-01
3.440000000000000280e-01
3.440000000000000280e-01
3.440000000000000280e-01
6.880000000000000560e-01
3.519999999999999796e-01
3.440000000000000280e-01
1.040000000000000036e+00
1.376000000000000112e+00
3.519999999999999796e-01
3.440000000000000280e-01
3.440000000000000280e-01
3.440000000000000280e-01
3.440000000000000280e-01
3.440000000000000280e-01
3.440000000000000280e-01
3.440000000000000280e-01
3.440000000000000280e-01
3.440000000000000280e-01
3.440000000000000280e-01
3.519999999999999796e-01
6.880000000000000560e-01
3.440000000000000280e-01
3.519999999999999796e-01
1.376000000000000112e+00
3.440000000000000280e-01
3.519999999999999796e-01
3.360000000000000209e-01
6.880000000000000560e-01
3.519999999999999796e-01
3.440000000000000280e-01
3.440000000000000280e-01
3.440000000000000280e-01
1.376000000000000112e+00
3.440000000000000280e-01
6.960000000000000631e-01
3.440000000000000280e-01
3.440000000000000280e-01
3.440000000000000280e-01
6.960000000000000631e-01
3.519999999999999796e-01
3.440000000000000280e-01
3.519999999999999796e-01
3.440000000000000280e-01
3.519999999999999796e-01
3.440000000000000280e-01
3.440000000000000280e-01
6.960000000000000631e-01
3.440000000000000280e-01
3.440000000000000280e-01
3.519999999999999796e-01
6.960000000000000631e-01
3.519999999999999796e-01
3.440000000000000280e-01
3.519999999999999796e-01
6.960000000000000631e-01
3.519999999999999796e-01
3.519999999999999796e-01
1.048000000000000043e+00
3.519999999999999796e-01
3.440000000000000280e-01
3.519999999999999796e-01
3.519999999999999796e-01
3.440000000000000280e-01
3.519999999999999796e-01
3.519999999999999796e-01
3.519999999999999796e-01
3.519999999999999796e-01
3.519999999999999796e-01
3.519999999999999796e-01
3.519999999999999796e-01
3.519999999999999796e-01
3.519999999999999796e-01
3.519999999999999796e-01
3.519999999999999796e-01
3.519999999999999796e-01
3.519999999999999796e-01
3.519999999999999796e-01
4.879999999999999893e-01
3.519999999999999796e-01
3.519999999999999796e-01
3.519999999999999796e-01
3.440000000000000280e-01
3.519999999999999796e-01
7.039999999999999591e-01
3.599999999999999867e-01
3.519999999999999796e-01
3.599999999999999867e-01
7.119999999999999662e-01
3.519999999999999796e-01
4.879999999999999893e-01
3.599999999999999867e-01
3.519999999999999796e-01
3.519999999999999796e-01
3.519999999999999796e-01
3.519999999999999796e-01
3.519999999999999796e-01
3.519999999999999796e-01
3.519999999999999796e-01
3.519999999999999796e-01
3.440000000000000280e-01
3.519999999999999796e-01
3.440000000000000280e-01
3.519999999999999796e-01
3.440000000000000280e-01
3.519999999999999796e-01
3.519999999999999796e-01
3.440000000000000280e-01
3.519999999999999796e-01
3.440000000000000280e-01
3.519999999999999796e-01
3.519999999999999796e-01
3.440000000000000280e-01
3.519999999999999796e-01
3.440000000000000280e-01
3.519999999999999796e-01
3.519999999999999796e-01
3.519999999999999796e-01
3.519999999999999796e-01
3.519999999999999796e-01
3.519999999999999796e-01
3.519999999999999796e-01
3.440000000000000280e-01
3.519999999999999796e-01
3.519999999999999796e-01
3.519999999999999796e-01
3.599999999999999867e-01
3.440000000000000280e-01
3.519999999999999796e-01
3.519999999999999796e-01
3.519999999999999796e-01
3.519999999999999796e-01
3.440000000000000280e-01
3.519999999999999796e-01
3.440000000000000280e-01
3.519999999999999796e-01
3.440000000000000280e-01
3.440000000000000280e-01
3.519999999999999796e-01
3.519999999999999796e-01
3.440000000000000280e-01
3.519999999999999796e-01
3.519999999999999796e-01
3.440000000000000280e-01
4.879999999999999893e-01
3.440000000000000280e-01
3.519999999999999796e-01
3.519999999999999796e-01
3.519999999999999796e-01
3.519999999999999796e-01
3.519999999999999796e-01
3.519999999999999796e-01
3.440000000000000280e-01
3.599999999999999867e-01
3.440000000000000280e-01
3.519999999999999796e-01
3.440000000000000280e-01
3.519999999999999796e-01
3.440000000000000280e-01
3.519999999999999796e-01
3.440000000000000280e-01
6.960000000000000631e-01
3.519999999999999796e-01
3.440000000000000280e-01
3.440000000000000280e-01
3.519999999999999796e-01
3.440000000000000280e-01
3.440000000000000280e-01
3.440000000000000280e-01
3.440000000000000280e-01
3.519999999999999796e-01
3.440000000000000280e-01
3.440000000000000280e-01
3.440000000000000280e-01
3.440000000000000280e-01
3.440000000000000280e-01
3.440000000000000280e-01
3.440000000000000280e-01
3.440000000000000280e-01
3.440000000000000280e-01
3.440000000000000280e-01
3.440000000000000280e-01
3.440000000000000280e-01
6.880000000000000560e-01
3.519999999999999796e-01
3.440000000000000280e-01
3.440000000000000280e-01
3.440000000000000280e-01
3.440000000000000280e-01
3.440000000000000280e-01
3.440000000000000280e-01
3.440000000000000280e-01
3.440000000000000280e-01
3.440000000000000280e-01
3.440000000000000280e-01
3.440000000000000280e-01
3.440000000000000280e-01
3.440000000000000280e-01
3.440000000000000280e-01
3.440000000000000280e-01
3.440000000000000280e-01
3.440000000000000280e-01
3.440000000000000280e-01
3.440000000000000280e-01
3.440000000000000280e-01
3.440000000000000280e-01
3.440000000000000280e-01
3.440000000000000280e-01
3.360000000000000209e-01
3.519999999999999796e-01
3.440000000000000280e-01
3.440000000000000280e-01
3.440000000000000280e-01
3.360000000000000209e-01
3.519999999999999796e-01
3.440000000000000280e-01
3.440000000000000280e-01
3.440000000000000280e-01
3.519999999999999796e-01
3.440000000000000280e-01
3.440000000000000280e-01
3.519999999999999796e-01
3.440000000000000280e-01
3.519999999999999796e-01
3.440000000000000280e-01
3.519999999999999796e-01
3.440000000000000280e-01
3.519999999999999796e-01
3.440000000000000280e-01
3.519999999999999796e-01
3.440000000000000280e-01
3.519999999999999796e-01
3.440000000000000280e-01
3.519999999999999796e-01
3.440000000000000280e-01
3.440000000000000280e-01
3.519999999999999796e-01
3.440000000000000280e-01
3.519999999999999796e-01
3.440000000000000280e-01
3.519999999999999796e-01
3.440000000000000280e-01
3.440000000000000280e-01
3.440000000000000280e-01
3.519999999999999796e-01
3.440000000000000280e-01
3.440000000000000280e-01
3.440000000000000280e-01
3.519999999999999796e-01
3.440000000000000280e-01
3.440000000000000280e-01
3.440000000000000280e-01
3.519999999999999796e-01
3.440000000000000280e-01
3.440000000000000280e-01
3.440000000000000280e-01
3.519999999999999796e-01
3.440000000000000280e-01
3.519999999999999796e-01
3.440000000000000280e-01
3.440000000000000280e-01
3.519999999999999796e-01
3.440000000000000280e-01
3.519999999999999796e-01
3.440000000000000280e-01
3.440000000000000280e-01
3.519999999999999796e-01
3.519999999999999796e-01
3.440000000000000280e-01
3.440000000000000280e-01
3.440000000000000280e-01
3.519999999999999796e-01
3.440000000000000280e-01
3.440000000000000280e-01
3.519999999999999796e-01
3.440000000000000280e-01
3.519999999999999796e-01
3.440000000000000280e-01
3.440000000000000280e-01
3.440000000000000280e-01
3.519999999999999796e-01
3.519999999999999796e-01
3.440000000000000280e-01
3.519999999999999796e-01
3.440000000000000280e-01
3.440000000000000280e-01
3.519999999999999796e-01
3.440000000000000280e-01
3.519999999999999796e-01
3.519999999999999796e-01
3.440000000000000280e-01
3.519999999999999796e-01
3.440000000000000280e-01
3.519999999999999796e-01
3.519999999999999796e-01
3.440000000000000280e-01
3.519999999999999796e-01
3.440000000000000280e-01
3.519999999999999796e-01
3.519999999999999796e-01
3.440000000000000280e-01
3.440000000000000280e-01
3.519999999999999796e-01
3.440000000000000280e-01
3.519999999999999796e-01
3.440000000000000280e-01
3.440000000000000280e-01
3.519999999999999796e-01
3.519999999999999796e-01
3.440000000000000280e-01
3.519999999999999796e-01
3.440000000000000280e-01
3.519999999999999796e-01
3.519999999999999796e-01
3.519999999999999796e-01
3.519999999999999796e-01
3.519999999999999796e-01
3.519999999999999796e-01
3.440000000000000280e-01
3.599999999999999867e-01
3.440000000000000280e-01
3.519999999999999796e-01
7.119999999999999662e-01
3.519999999999999796e-01
3.519999999999999796e-01
3.519999999999999796e-01
3.599999999999999867e-01
3.519999999999999796e-01
3.599999999999999867e-01
3.519999999999999796e-01
3.519999999999999796e-01
3.519999999999999796e-01
3.599999999999999867e-01
3.599999999999999867e-01
3.519999999999999796e-01
3.519999999999999796e-01
3.599999999999999867e-01
3.519999999999999796e-01
3.599999999999999867e-01
3.519999999999999796e-01
3.599999999999999867e-01
3.519999999999999796e-01
3.519999999999999796e-01
3.599999999999999867e-01
3.519999999999999796e-01
3.519999999999999796e-01
3.519999999999999796e-01
3.599999999999999867e-01
3.519999999999999796e-01
3.519999999999999796e-01
3.519999999999999796e-01
3.519999999999999796e-01
3.599999999999999867e-01
3.519999999999999796e-01
3.599999999999999867e-01
3.519999999999999796e-01
3.599999999999999867e-01
3.519999999999999796e-01
7.119999999999999662e-01
3.599999999999999867e-01
3.519999999999999796e-01
3.519999999999999796e-01
3.599999999999999867e-01
3.519999999999999796e-01
3.519999999999999796e-01
3.519999999999999796e-01
3.519999999999999796e-01
3.599999999999999867e-01
3.519999999999999796e-01
3.519999999999999796e-01
3.599999999999999867e-01
3.519999999999999796e-01
3.599999999999999867e-01
3.519999999999999796e-01
3.519999999999999796e-01
3.599999999999999867e-01
3.519999999999999796e-01
3.599999999999999867e-01
3.519999999999999796e-01
3.599999999999999867e-01
3.519999999999999796e-01
3.519999999999999796e-01
3.599999999999999867e-01
3.599999999999999867e-01
3.599999999999999867e-01
3.519999999999999796e-01
3.599999999999999867e-01
3.440000000000000280e-01
3.519999999999999796e-01
7.199999999999999734e-01
3.519999999999999796e-01
3.519999999999999796e-01
7.119999999999999662e-01
3.519999999999999796e-01
3.519999999999999796e-01
3.519999999999999796e-01
7.039999999999999591e-01
3.519999999999999796e-01
3.519999999999999796e-01
3.519999999999999796e-01
3.599999999999999867e-01
3.519999999999999796e-01
3.519999999999999796e-01
3.519999999999999796e-01
3.519999999999999796e-01
3.519999999999999796e-01
3.519999999999999796e-01
3.519999999999999796e-01
3.519999999999999796e-01
3.519999999999999796e-01
3.519999999999999796e-01
3.519999999999999796e-01
3.519999999999999796e-01
3.519999999999999796e-01
3.519999999999999796e-01
3.519999999999999796e-01
3.519999999999999796e-01
3.519999999999999796e-01
3.519999999999999796e-01
3.519999999999999796e-01
7.039999999999999591e-01
3.519999999999999796e-01
3.519999999999999796e-01
3.519999999999999796e-01
1.048000000000000043e+00
3.519999999999999796e-01
3.519999999999999796e-01
3.519999999999999796e-01
3.519999999999999796e-01
3.440000000000000280e-01
3.519999999999999796e-01
3.519999999999999796e-01
3.519999999999999796e-01
3.519999999999999796e-01
3.519999999999999796e-01
3.440000000000000280e-01
3.519999999999999796e-01
3.519999999999999796e-01
3.440000000000000280e-01
3.519999999999999796e-01
3.519999999999999796e-01
3.519999999999999796e-01
3.519999999999999796e-01
3.519999999999999796e-01
3.519999999999999796e-01
3.519999999999999796e-01
3.519999999999999796e-01
3.519999999999999796e-01
3.599999999999999867e-01
3.519999999999999796e-01
3.519999999999999796e-01
3.519999999999999796e-01
3.519999999999999796e-01
3.599999999999999867e-01
3.519999999999999796e-01
3.599999999999999867e-01
3.440000000000000280e-01
3.599999999999999867e-01
3.599999999999999867e-01
3.519999999999999796e-01
3.519999999999999796e-01
3.599999999999999867e-01
3.519999999999999796e-01
3.599999999999999867e-01
3.599999999999999867e-01
3.519999999999999796e-01
3.599999999999999867e-01
3.599999999999999867e-01
3.599999999999999867e-01
3.599999999999999867e-01
3.519999999999999796e-01
3.599999999999999867e-01
3.519999999999999796e-01
3.599999999999999867e-01
3.599999999999999867e-01
3.519999999999999796e-01
3.519999999999999796e-01
3.599999999999999867e-01
3.519999999999999796e-01
3.599999999999999867e-01
3.519999999999999796e-01
3.599999999999999867e-01
3.519999999999999796e-01
3.599999999999999867e-01
3.599999999999999867e-01
3.599999999999999867e-01
3.519999999999999796e-01
3.599999999999999867e-01
3.519999999999999796e-01
3.599999999999999867e-01
3.599999999999999867e-01
3.519999999999999796e-01
3.599999999999999867e-01
3.599999999999999867e-01
3.599999999999999867e-01
3.599999999999999867e-01
3.519999999999999796e-01
3.599999999999999867e-01
3.599999999999999867e-01
3.599999999999999867e-01
3.519999999999999796e-01
3.679999999999999938e-01
3.519999999999999796e-01
3.599999999999999867e-01
3.599999999999999867e-01
3.599999999999999867e-01
5.040000000000000036e-01
3.599999999999999867e-01
3.599999999999999867e-01
3.599999999999999867e-01
3.599999999999999867e-01
3.599999999999999867e-01
3.599999999999999867e-01
3.599999999999999867e-01
3.599999999999999867e-01
3.599999999999999867e-01
3.679999999999999938e-01
3.599999999999999867e-01
3.599999999999999867e-01
3.599999999999999867e-01
3.599999999999999867e-01
3.599999999999999867e-01
3.599999999999999867e-01
3.599999999999999867e-01
3.599999999999999867e-01
3.599999999999999867e-01
3.599999999999999867e-01
3.599999999999999867e-01
3.599999999999999867e-01
3.599999999999999867e-01
3.679999999999999938e-01
3.599999999999999867e-01
3.519999999999999796e-01
3.679999999999999938e-01
3.599999999999999867e-01
3.599999999999999867e-01
3.599999999999999867e-01
3.519999999999999796e-01
3.599999999999999867e-01
3.599999999999999867e-01
3.599999999999999867e-01
3.599999999999999867e-01
3.519999999999999796e-01
3.599999999999999867e-01
3.599999999999999867e-01
3.599999999999999867e-01
3.519999999999999796e-01
3.599999999999999867e-01
3.599999999999999867e-01
3.519999999999999796e-01
3.599999999999999867e-01
3.599999999999999867e-01
3.599999999999999867e-01
3.519999999999999796e-01
3.599999999999999867e-01
3.599999999999999867e-01
3.599999999999999867e-01
3.599999999999999867e-01
3.519999999999999796e-01
3.599999999999999867e-01
3.599999999999999867e-01
3.519999999999999796e-01
7.199999999999999734e-01
3.599999999999999867e-01
3.599999999999999867e-01
3.599999999999999867e-01
3.599999999999999867e-01
3.599999999999999867e-01
3.599999999999999867e-01
3.519999999999999796e-01
3.599999999999999867e-01
3.599999999999999867e-01
3.599999999999999867e-01
3.519999999999999796e-01
3.599999999999999867e-01
3.599999999999999867e-01
3.519999999999999796e-01
3.599999999999999867e-01
3.599999999999999867e-01
3.519999999999999796e-01
3.599999999999999867e-01
3.519999999999999796e-01
3.599999999999999867e-01
3.519999999999999796e-01
3.599999999999999867e-01
3.519999999999999796e-01
3.599999999999999867e-01
3.599999999999999867e-01
3.519999999999999796e-01
3.599999999999999867e-01
3.599999999999999867e-01
3.519999999999999796e-01
3.599999999999999867e-01
3.599999999999999867e-01
3.599999999999999867e-01
3.599999999999999867e-01
3.599999999999999867e-01
3.519999999999999796e-01
3.599999999999999867e-01
3.599999999999999867e-01
3.599999999999999867e-01
3.599999999999999867e-01
3.599999999999999867e-01
3.599999999999999867e-01
3.599999999999999867e-01
3.599999999999999867e-01
3.599999999999999867e-01
3.679999999999999938e-01
3.519999999999999796e-01
3.679999999999999938e-01
3.599999999999999867e-01
3.599999999999999867e-01
3.599999999999999867e-01
3.599999999999999867e-01
3.599999999999999867e-01
3.599999999999999867e-01
3.599999999999999867e-01
3.599999999999999867e-01
3.599999999999999867e-01
3.599999999999999867e-01
3.599999999999999867e-01
3.599999999999999867e-01
3.599999999999999867e-01
3.599999999999999867e-01
3.599999999999999867e-01
3.519999999999999796e-01
3.679999999999999938e-01
3.599999999999999867e-01
3.519999999999999796e-01
3.599999999999999867e-01
3.599999999999999867e-01
3.519999999999999796e-01
3.679999999999999938e-01
3.519999999999999796e-01
3.679999999999999938e-01
3.599999999999999867e-01
3.519999999999999796e-01
3.599999999999999867e-01
3.599999999999999867e-01
3.599999999999999867e-01
3.599999999999999867e-01
3.599999999999999867e-01
3.519999999999999796e-01
3.599999999999999867e-01
7.199999999999999734e-01
3.679999999999999938e-01
3.519999999999999796e-01
3.599999999999999867e-01
3.599999999999999867e-01
3.599999999999999867e-01
3.599999999999999867e-01
3.519999999999999796e-01
3.599999999999999867e-01
3.599999999999999867e-01
3.519999999999999796e-01
3.599999999999999867e-01
3.519999999999999796e-01
3.599999999999999867e-01
3.599999999999999867e-01
3.519999999999999796e-01
3.599999999999999867e-01
3.599999999999999867e-01
3.519999999999999796e-01
3.599999999999999867e-01
3.599999999999999867e-01
3.519999999999999796e-01
3.599999999999999867e-01
3.519999999999999796e-01
3.599999999999999867e-01
3.440000000000000280e-01
3.599999999999999867e-01
3.519999999999999796e-01
3.599999999999999867e-01
3.519999999999999796e-01
3.519999999999999796e-01
3.599999999999999867e-01
3.519999999999999796e-01
3.519999999999999796e-01
3.519999999999999796e-01
3.599999999999999867e-01
3.519999999999999796e-01
3.599999999999999867e-01
3.519999999999999796e-01
3.599999999999999867e-01
3.519999999999999796e-01
3.599999999999999867e-01
3.519999999999999796e-01
3.599999999999999867e-01
3.519999999999999796e-01
3.599999999999999867e-01
3.519999999999999796e-01
3.599999999999999867e-01
3.599999999999999867e-01
3.519999999999999796e-01
3.599999999999999867e-01
3.519999999999999796e-01
3.599999999999999867e-01
3.599999999999999867e-01
3.519999999999999796e-01
3.599999999999999867e-01
3.519999999999999796e-01
3.599999999999999867e-01
3.599999999999999867e-01
3.519999999999999796e-01
3.599999999999999867e-01
3.519999999999999796e-01
3.599999999999999867e-01
3.599999999999999867e-01
3.519999999999999796e-01
3.599999999999999867e-01
3.599999999999999867e-01
3.519999999999999796e-01
3.599999999999999867e-01
3.599999999999999867e-01
3.519999999999999796e-01
3.599999999999999867e-01
3.599999999999999867e-01
3.599999999999999867e-01
3.519999999999999796e-01
3.599999999999999867e-01
3.519999999999999796e-01
3.599999999999999867e-01
3.519999999999999796e-01
3.599999999999999867e-01
3.599999999999999867e-01
3.599999999999999867e-01
3.599999999999999867e-01
3.519999999999999796e-01
3.599999999999999867e-01
3.599999999999999867e-01
3.519999999999999796e-01
3.599999999999999867e-01
3.599999999999999867e-01
3.519999999999999796e-01
3.599999999999999867e-01
3.599999999999999867e-01
3.519999999999999796e-01
3.599999999999999867e-01
3.519999999999999796e-01
3.599999999999999867e-01
3.599999999999999867e-01
3.519999999999999796e-01
3.599999999999999867e-01
3.599999999999999867e-01
3.599999999999999867e-01
3.519999999999999796e-01
3.599999999999999867e-01
3.599999999999999867e-01
3.599999999999999867e-01
3.519999999999999796e-01
3.599999999999999867e-01
3.519999999999999796e-01
3.599999999999999867e-01
3.519999999999999796e-01
3.599999999999999867e-01
3.519999999999999796e-01
3.519999999999999796e-01
3.599999999999999867e-01
3.519999999999999796e-01
3.599999999999999867e-01
3.519999999999999796e-01
3.519999999999999796e-01
3.519999999999999796e-01
3.599999999999999867e-01
3.519999999999999796e-01
3.519999999999999796e-01
3.519999999999999796e-01
3.519999999999999796e-01
3.599999999999999867e-01
3.440000000000000280e-01
3.599999999999999867e-01
3.519999999999999796e-01
3.519999999999999796e-01
3.519999999999999796e-01
3.519999999999999796e-01
3.519999999999999796e-01
3.599999999999999867e-01
3.440000000000000280e-01
3.599999999999999867e-01
3.519999999999999796e-01
3.519999999999999796e-01
3.519999999999999796e-01
3.599999999999999867e-01
3.519999999999999796e-01
3.519999999999999796e-01
3.599999999999999867e-01
3.519999999999999796e-01
3.519999999999999796e-01
3.599999999999999867e-01
3.519999999999999796e-01
3.519999999999999796e-01
3.599999999999999867e-01
3.519999999999999796e-01
3.599999999999999867e-01
3.519999999999999796e-01
3.599999999999999867e-01
3.519999999999999796e-01
3.599999999999999867e-01
3.519999999999999796e-01
3.519999999999999796e-01
3.599999999999999867e-01
3.519999999999999796e-01
3.519999999999999796e-01
3.519999999999999796e-01
3.599999999999999867e-01
3.519999999999999796e-01
3.519999999999999796e-01
3.519999999999999796e-01
3.599999999999999867e-01
3.519999999999999796e-01
3.519999999999999796e-01
3.519999999999999796e-01
3.519999999999999796e-01
3.599999999999999867e-01
3.519999999999999796e-01
3.599999999999999867e-01
3.519999999999999796e-01
3.599999999999999867e-01
3.519999999999999796e-01
3.519999999999999796e-01
3.519999999999999796e-01
3.599999999999999867e-01
3.519999999999999796e-01
3.599999999999999867e-01
3.519999999999999796e-01
3.519999999999999796e-01
3.519999999999999796e-01
3.599999999999999867e-01
3.519999999999999796e-01
3.519999999999999796e-01
3.599999999999999867e-01
3.519999999999999796e-01
3.519999999999999796e-01
3.599999999999999867e-01
3.519999999999999796e-01
3.599999999999999867e-01
3.519999999999999796e-01
3.599999999999999867e-01
3.519999999999999796e-01
3.599999999999999867e-01
3.599999999999999867e-01
3.519999999999999796e-01
3.519999999999999796e-01
3.599999999999999867e-01
3.519999999999999796e-01
3.599999999999999867e-01
3.599999999999999867e-01
3.519999999999999796e-01
3.599999999999999867e-01
3.599999999999999867e-01
3.599999999999999867e-01
3.519999999999999796e-01
3.599999999999999867e-01
3.599999999999999867e-01
3.599999999999999867e-01
3.599999999999999867e-01
3.599999999999999867e-01
3.519999999999999796e-01
1.072000000000000064e+00
3.599999999999999867e-01
3.519999999999999796e-01
3.519999999999999796e-01
3.599999999999999867e-01
3.519999999999999796e-01
3.519999999999999796e-01
3.599999999999999867e-01
3.519999999999999796e-01
3.519999999999999796e-01
3.519999999999999796e-01
3.519999999999999796e-01
3.519999999999999796e-01
3.519999999999999796e-01
3.519999999999999796e-01
3.519999999999999796e-01
3.519999999999999796e-01
3.519999999999999796e-01
3.519999999999999796e-01
3.599999999999999867e-01
3.519999999999999796e-01
3.519999999999999796e-01
3.519999999999999796e-01
3.519999999999999796e-01
3.519999999999999796e-01
3.519999999999999796e-01
3.599999999999999867e-01
3.519999999999999796e-01
3.519999999999999796e-01
3.599999999999999867e-01
3.519999999999999796e-01
3.599999999999999867e-01
3.599999999999999867e-01
3.519999999999999796e-01
3.519999999999999796e-01
3.519999999999999796e-01
3.599999999999999867e-01
3.519999999999999796e-01
3.599999999999999867e-01
3.519999999999999796e-01
3.519999999999999796e-01
3.599999999999999867e-01
3.519999999999999796e-01
3.599999999999999867e-01
3.519999999999999796e-01
3.599999999999999867e-01
3.519999999999999796e-01
3.599999999999999867e-01
3.519999999999999796e-01
3.519999999999999796e-01
3.599999999999999867e-01
3.519999999999999796e-01
3.599999999999999867e-01
3.519999999999999796e-01
3.519999999999999796e-01
3.599999999999999867e-01
3.519999999999999796e-01
3.519999999999999796e-01
3.599999999999999867e-01
3.519999999999999796e-01
3.519999999999999796e-01
3.599999999999999867e-01
3.519999999999999796e-01
3.519999999999999796e-01
3.599999999999999867e-01
3.599999999999999867e-01
3.519999999999999796e-01
3.519999999999999796e-01
3.599999999999999867e-01
3.519999999999999796e-01
3.519999999999999796e-01
3.519999999999999796e-01
3.599999999999999867e-01
3.519999999999999796e-01
3.519999999999999796e-01
3.599999999999999867e-01
3.519999999999999796e-01
3.599999999999999867e-01
3.519999999999999796e-01
3.519999999999999796e-01
3.519999999999999796e-01
3.599999999999999867e-01
3.519999999999999796e-01
3.519999999999999796e-01
3.519999999999999796e-01
3.599999999999999867e-01
3.519999999999999796e-01
3.519999999999999796e-01
3.440000000000000280e-01
3.519999999999999796e-01
3.519999999999999796e-01
3.519999999999999796e-01
3.519999999999999796e-01
3.519999999999999796e-01
3.519999999999999796e-01
3.440000000000000280e-01
3.599999999999999867e-01
3.440000000000000280e-01
3.519999999999999796e-01
6.960000000000000631e-01
3.519999999999999796e-01
3.440000000000000280e-01
7.039999999999999591e-01
3.519999999999999796e-01
3.519999999999999796e-01
3.440000000000000280e-01
3.519999999999999796e-01
3.440000000000000280e-01
3.519999999999999796e-01
3.440000000000000280e-01
3.519999999999999796e-01
3.440000000000000280e-01
6.880000000000000560e-01
3.519999999999999796e-01
3.440000000000000280e-01
3.519999999999999796e-01
3.440000000000000280e-01
3.519999999999999796e-01
3.440000000000000280e-01
3.519999999999999796e-01
3.519999999999999796e-01
3.519999999999999796e-01
3.519999999999999796e-01
3.440000000000000280e-01
3.519999999999999796e-01
3.519999999999999796e-01
3.440000000000000280e-01
3.440000000000000280e-01
3.519999999999999796e-01
3.440000000000000280e-01
3.519999999999999796e-01
3.519999999999999796e-01
3.519999999999999796e-01
3.440000000000000280e-01
3.519999999999999796e-01
3.440000000000000280e-01
3.519999999999999796e-01
3.519999999999999796e-01
3.440000000000000280e-01
3.519999999999999796e-01
3.440000000000000280e-01
3.519999999999999796e-01
3.440000000000000280e-01
3.519999999999999796e-01
3.519999999999999796e-01
3.519999999999999796e-01
