# Supplementary material for: Entropy Analysis of RR-Time Series From Stress Tests
Source: Front Physiol. 2020 Aug 12;11:981. doi: 10.3389/fphys.2020.00981 (PMC7438833; doi:10.3389/fphys.2020.00981)
Supplement: Supplementary file 1 [file Data_Sheet_1.ZIP › Data/Young/Activity/YS_15_a.txt]

4.640000000000000235e-01
4.640000000000000235e-01
4.560000000000000164e-01
4.560000000000000164e-01
4.560000000000000164e-01
4.560000000000000164e-01
4.560000000000000164e-01
4.560000000000000164e-01
4.640000000000000235e-01
4.560000000000000164e-01
4.560000000000000164e-01
4.720000000000000306e-01
4.640000000000000235e-01
4.720000000000000306e-01
4.640000000000000235e-01
4.640000000000000235e-01
4.799999999999999822e-01
4.640000000000000235e-01
4.720000000000000306e-01
4.560000000000000164e-01
4.560000000000000164e-01
4.720000000000000306e-01
4.640000000000000235e-01
4.640000000000000235e-01
4.560000000000000164e-01
4.640000000000000235e-01
4.640000000000000235e-01
4.640000000000000235e-01
4.640000000000000235e-01
4.640000000000000235e-01
4.640000000000000235e-01
4.640000000000000235e-01
4.640000000000000235e-01
4.640000000000000235e-01
4.640000000000000235e-01
4.720000000000000306e-01
4.720000000000000306e-01
4.720000000000000306e-01
4.640000000000000235e-01
4.560000000000000164e-01
4.720000000000000306e-01
4.640000000000000235e-01
4.640000000000000235e-01
4.640000000000000235e-01
4.480000000000000093e-01
4.640000000000000235e-01
4.560000000000000164e-01
4.480000000000000093e-01
4.560000000000000164e-01
4.400000000000000022e-01
4.480000000000000093e-01
4.480000000000000093e-01
4.480000000000000093e-01
4.480000000000000093e-01
4.480000000000000093e-01
4.400000000000000022e-01
4.400000000000000022e-01
4.560000000000000164e-01
4.480000000000000093e-01
4.480000000000000093e-01
4.480000000000000093e-01
4.480000000000000093e-01
4.560000000000000164e-01
4.560000000000000164e-01
4.560000000000000164e-01
4.480000000000000093e-01
4.640000000000000235e-01
4.560000000000000164e-01
4.720000000000000306e-01
4.640000000000000235e-01
4.640000000000000235e-01
4.560000000000000164e-01
4.720000000000000306e-01
4.560000000000000164e-01
4.640000000000000235e-01
4.560000000000000164e-01
4.640000000000000235e-01
4.560000000000000164e-01
4.640000000000000235e-01
4.640000000000000235e-01
4.560000000000000164e-01
4.480000000000000093e-01
4.560000000000000164e-01
4.560000000000000164e-01
4.640000000000000235e-01
4.560000000000000164e-01
4.560000000000000164e-01
4.560000000000000164e-01
4.640000000000000235e-01
4.640000000000000235e-01
4.560000000000000164e-01
4.640000000000000235e-01
4.720000000000000306e-01
4.640000000000000235e-01
4.799999999999999822e-01
4.640000000000000235e-01
4.720000000000000306e-01
4.799999999999999822e-01
4.799999999999999822e-01
4.720000000000000306e-01
4.720000000000000306e-01
4.799999999999999822e-01
4.799999999999999822e-01
4.640000000000000235e-01
4.720000000000000306e-01
4.799999999999999822e-01
4.720000000000000306e-01
4.640000000000000235e-01
4.640000000000000235e-01
4.720000000000000306e-01
4.720000000000000306e-01
4.560000000000000164e-01
4.560000000000000164e-01
4.560000000000000164e-01
4.640000000000000235e-01
4.560000000000000164e-01
4.560000000000000164e-01
4.560000000000000164e-01
4.560000000000000164e-01
4.640000000000000235e-01
4.640000000000000235e-01
4.640000000000000235e-01
4.560000000000000164e-01
4.640000000000000235e-01
4.640000000000000235e-01
4.640000000000000235e-01
4.560000000000000164e-01
4.560000000000000164e-01
4.560000000000000164e-01
4.560000000000000164e-01
4.640000000000000235e-01
4.560000000000000164e-01
4.560000000000000164e-01
4.560000000000000164e-01
4.640000000000000235e-01
4.640000000000000235e-01
4.560000000000000164e-01
4.480000000000000093e-01
4.560000000000000164e-01
4.560000000000000164e-01
4.560000000000000164e-01
4.560000000000000164e-01
4.480000000000000093e-01
4.560000000000000164e-01
4.640000000000000235e-01
4.560000000000000164e-01
4.640000000000000235e-01
4.640000000000000235e-01
4.560000000000000164e-01
4.560000000000000164e-01
4.640000000000000235e-01
4.640000000000000235e-01
4.640000000000000235e-01
4.560000000000000164e-01
4.720000000000000306e-01
4.640000000000000235e-01
4.560000000000000164e-01
4.560000000000000164e-01
4.560000000000000164e-01
4.560000000000000164e-01
4.480000000000000093e-01
4.560000000000000164e-01
4.560000000000000164e-01
4.400000000000000022e-01
4.480000000000000093e-01
4.400000000000000022e-01
4.400000000000000022e-01
4.480000000000000093e-01
4.400000000000000022e-01
4.480000000000000093e-01
4.480000000000000093e-01
4.400000000000000022e-01
4.480000000000000093e-01
4.560000000000000164e-01
4.480000000000000093e-01
4.400000000000000022e-01
4.480000000000000093e-01
4.480000000000000093e-01
4.480000000000000093e-01
4.480000000000000093e-01
4.400000000000000022e-01
4.480000000000000093e-01
4.319999999999999951e-01
4.400000000000000022e-01
4.319999999999999951e-01
4.400000000000000022e-01
4.319999999999999951e-01
4.400000000000000022e-01
4.400000000000000022e-01
4.400000000000000022e-01
4.400000000000000022e-01
4.319999999999999951e-01
4.400000000000000022e-01
4.400000000000000022e-01
4.480000000000000093e-01
4.400000000000000022e-01
4.400000000000000022e-01
4.480000000000000093e-01
4.400000000000000022e-01
4.480000000000000093e-01
4.560000000000000164e-01
4.480000000000000093e-01
4.480000000000000093e-01
4.480000000000000093e-01
4.560000000000000164e-01
4.560000000000000164e-01
4.640000000000000235e-01
4.560000000000000164e-01
4.480000000000000093e-01
4.640000000000000235e-01
4.560000000000000164e-01
4.560000000000000164e-01
4.400000000000000022e-01
4.480000000000000093e-01
4.480000000000000093e-01
4.480000000000000093e-01
4.480000000000000093e-01
4.400000000000000022e-01
4.480000000000000093e-01
4.480000000000000093e-01
4.480000000000000093e-01
4.560000000000000164e-01
4.560000000000000164e-01
4.640000000000000235e-01
4.640000000000000235e-01
4.640000000000000235e-01
4.799999999999999822e-01
4.799999999999999822e-01
4.799999999999999822e-01
4.720000000000000306e-01
4.720000000000000306e-01
4.720000000000000306e-01
4.640000000000000235e-01
4.640000000000000235e-01
4.560000000000000164e-01
4.640000000000000235e-01
4.560000000000000164e-01
4.560000000000000164e-01
4.560000000000000164e-01
4.560000000000000164e-01
4.560000000000000164e-01
4.640000000000000235e-01
4.640000000000000235e-01
4.640000000000000235e-01
4.560000000000000164e-01
4.720000000000000306e-01
4.720000000000000306e-01
4.799999999999999822e-01
4.799999999999999822e-01
4.720000000000000306e-01
4.720000000000000306e-01
4.799999999999999822e-01
4.640000000000000235e-01
4.720000000000000306e-01
4.640000000000000235e-01
4.640000000000000235e-01
4.640000000000000235e-01
4.640000000000000235e-01
4.480000000000000093e-01
4.560000000000000164e-01
4.400000000000000022e-01
4.480000000000000093e-01
4.480000000000000093e-01
4.480000000000000093e-01
4.400000000000000022e-01
4.319999999999999951e-01
4.480000000000000093e-01
4.480000000000000093e-01
4.480000000000000093e-01
4.480000000000000093e-01
4.480000000000000093e-01
4.560000000000000164e-01
4.560000000000000164e-01
4.560000000000000164e-01
4.640000000000000235e-01
4.560000000000000164e-01
4.640000000000000235e-01
4.560000000000000164e-01
4.640000000000000235e-01
4.560000000000000164e-01
4.560000000000000164e-01
4.480000000000000093e-01
4.560000000000000164e-01
4.560000000000000164e-01
4.560000000000000164e-01
4.400000000000000022e-01
4.480000000000000093e-01
4.480000000000000093e-01
4.480000000000000093e-01
4.480000000000000093e-01
4.480000000000000093e-01
4.480000000000000093e-01
4.400000000000000022e-01
4.560000000000000164e-01
4.480000000000000093e-01
4.560000000000000164e-01
4.560000000000000164e-01
4.640000000000000235e-01
4.560000000000000164e-01
4.640000000000000235e-01
4.720000000000000306e-01
4.640000000000000235e-01
4.640000000000000235e-01
4.560000000000000164e-01
4.560000000000000164e-01
4.560000000000000164e-01
4.560000000000000164e-01
4.480000000000000093e-01
4.400000000000000022e-01
4.400000000000000022e-01
4.400000000000000022e-01
4.480000000000000093e-01
4.480000000000000093e-01
4.480000000000000093e-01
4.480000000000000093e-01
4.640000000000000235e-01
4.720000000000000306e-01
4.720000000000000306e-01
4.799999999999999822e-01
4.720000000000000306e-01
4.720000000000000306e-01
4.560000000000000164e-01
4.480000000000000093e-01
4.560000000000000164e-01
4.400000000000000022e-01
8.800000000000000044e-01
4.480000000000000093e-01
4.319999999999999951e-01
4.400000000000000022e-01
4.319999999999999951e-01
4.319999999999999951e-01
4.400000000000000022e-01
8.639999999999999902e-01
4.400000000000000022e-01
4.319999999999999951e-01
4.319999999999999951e-01
4.239999999999999880e-01
4.319999999999999951e-01
4.239999999999999880e-01
4.319999999999999951e-01
4.239999999999999880e-01
4.160000000000000364e-01
4.239999999999999880e-01
4.160000000000000364e-01
4.239999999999999880e-01
4.319999999999999951e-01
4.160000000000000364e-01
4.160000000000000364e-01
4.239999999999999880e-01
4.319999999999999951e-01
4.160000000000000364e-01
4.239999999999999880e-01
4.239999999999999880e-01
4.239999999999999880e-01
4.160000000000000364e-01
4.160000000000000364e-01
4.160000000000000364e-01
4.160000000000000364e-01
4.160000000000000364e-01
4.160000000000000364e-01
4.160000000000000364e-01
4.160000000000000364e-01
4.160000000000000364e-01
4.160000000000000364e-01
4.160000000000000364e-01
4.160000000000000364e-01
4.239999999999999880e-01
4.080000000000000293e-01
4.160000000000000364e-01
4.160000000000000364e-01
4.080000000000000293e-01
4.239999999999999880e-01
4.160000000000000364e-01
4.239999999999999880e-01
4.239999999999999880e-01
4.080000000000000293e-01
4.160000000000000364e-01
4.160000000000000364e-01
4.080000000000000293e-01
4.080000000000000293e-01
4.160000000000000364e-01
4.160000000000000364e-01
4.160000000000000364e-01
4.160000000000000364e-01
4.080000000000000293e-01
4.239999999999999880e-01
4.160000000000000364e-01
4.160000000000000364e-01
4.160000000000000364e-01
4.160000000000000364e-01
4.160000000000000364e-01
4.160000000000000364e-01
4.160000000000000364e-01
4.160000000000000364e-01
4.239999999999999880e-01
4.080000000000000293e-01
4.239999999999999880e-01
4.080000000000000293e-01
4.080000000000000293e-01
4.080000000000000293e-01
4.160000000000000364e-01
4.160000000000000364e-01
4.080000000000000293e-01
4.160000000000000364e-01
4.160000000000000364e-01
4.080000000000000293e-01
4.239999999999999880e-01
4.080000000000000293e-01
4.080000000000000293e-01
4.080000000000000293e-01
4.080000000000000293e-01
4.160000000000000364e-01
4.080000000000000293e-01
4.160000000000000364e-01
4.160000000000000364e-01
4.160000000000000364e-01
4.160000000000000364e-01
4.160000000000000364e-01
4.160000000000000364e-01
4.160000000000000364e-01
4.160000000000000364e-01
4.160000000000000364e-01
4.160000000000000364e-01
4.160000000000000364e-01
4.160000000000000364e-01
4.160000000000000364e-01
4.160000000000000364e-01
4.160000000000000364e-01
4.080000000000000293e-01
4.160000000000000364e-01
4.160000000000000364e-01
4.160000000000000364e-01
4.160000000000000364e-01
4.080000000000000293e-01
4.080000000000000293e-01
4.160000000000000364e-01
4.080000000000000293e-01
4.160000000000000364e-01
4.239999999999999880e-01
4.160000000000000364e-01
4.319999999999999951e-01
4.239999999999999880e-01
4.239999999999999880e-01
4.160000000000000364e-01
4.239999999999999880e-01
4.160000000000000364e-01
4.239999999999999880e-01
4.239999999999999880e-01
4.160000000000000364e-01
4.160000000000000364e-01
4.239999999999999880e-01
4.239999999999999880e-01
4.160000000000000364e-01
4.239999999999999880e-01
4.239999999999999880e-01
4.239999999999999880e-01
4.239999999999999880e-01
4.239999999999999880e-01
4.239999999999999880e-01
4.160000000000000364e-01
4.160000000000000364e-01
4.239999999999999880e-01
4.160000000000000364e-01
4.239999999999999880e-01
4.239999999999999880e-01
4.319999999999999951e-01
4.319999999999999951e-01
4.319999999999999951e-01
4.400000000000000022e-01
4.400000000000000022e-01
4.400000000000000022e-01
4.400000000000000022e-01
4.319999999999999951e-01
4.400000000000000022e-01
4.319999999999999951e-01
4.319999999999999951e-01
4.319999999999999951e-01
4.319999999999999951e-01
4.319999999999999951e-01
4.319999999999999951e-01
4.400000000000000022e-01
4.400000000000000022e-01
4.319999999999999951e-01
4.400000000000000022e-01
4.400000000000000022e-01
4.400000000000000022e-01
4.480000000000000093e-01
4.480000000000000093e-01
4.480000000000000093e-01
4.480000000000000093e-01
4.560000000000000164e-01
4.560000000000000164e-01
4.560000000000000164e-01
4.560000000000000164e-01
4.560000000000000164e-01
4.560000000000000164e-01
4.640000000000000235e-01
4.560000000000000164e-01
4.560000000000000164e-01
4.640000000000000235e-01
4.640000000000000235e-01
4.640000000000000235e-01
4.560000000000000164e-01
4.560000000000000164e-01
4.640000000000000235e-01
4.560000000000000164e-01
4.640000000000000235e-01
4.640000000000000235e-01
4.560000000000000164e-01
4.560000000000000164e-01
4.640000000000000235e-01
4.560000000000000164e-01
4.640000000000000235e-01
4.560000000000000164e-01
4.480000000000000093e-01
4.560000000000000164e-01
4.560000000000000164e-01
4.560000000000000164e-01
4.480000000000000093e-01
4.560000000000000164e-01
4.400000000000000022e-01
4.480000000000000093e-01
4.480000000000000093e-01
4.400000000000000022e-01
4.319999999999999951e-01
4.400000000000000022e-01
4.400000000000000022e-01
4.319999999999999951e-01
4.319999999999999951e-01
4.319999999999999951e-01
4.319999999999999951e-01
4.319999999999999951e-01
4.400000000000000022e-01
4.319999999999999951e-01
4.400000000000000022e-01
4.400000000000000022e-01
4.400000000000000022e-01
4.400000000000000022e-01
4.480000000000000093e-01
4.480000000000000093e-01
4.480000000000000093e-01
4.560000000000000164e-01
4.560000000000000164e-01
4.560000000000000164e-01
4.560000000000000164e-01
4.560000000000000164e-01
4.640000000000000235e-01
4.560000000000000164e-01
4.560000000000000164e-01
4.480000000000000093e-01
4.560000000000000164e-01
4.560000000000000164e-01
4.640000000000000235e-01
4.640000000000000235e-01
4.720000000000000306e-01
4.640000000000000235e-01
4.720000000000000306e-01
4.560000000000000164e-01
4.640000000000000235e-01
4.480000000000000093e-01
4.400000000000000022e-01
4.400000000000000022e-01
4.400000000000000022e-01
4.400000000000000022e-01
4.400000000000000022e-01
4.400000000000000022e-01
4.319999999999999951e-01
4.400000000000000022e-01
4.400000000000000022e-01
4.319999999999999951e-01
4.400000000000000022e-01
4.319999999999999951e-01
4.319999999999999951e-01
4.319999999999999951e-01
4.400000000000000022e-01
4.400000000000000022e-01
4.319999999999999951e-01
4.480000000000000093e-01
4.480000000000000093e-01
4.480000000000000093e-01
4.480000000000000093e-01
4.480000000000000093e-01
4.560000000000000164e-01
4.560000000000000164e-01
4.480000000000000093e-01
4.400000000000000022e-01
4.560000000000000164e-01
4.560000000000000164e-01
4.480000000000000093e-01
4.560000000000000164e-01
4.400000000000000022e-01
4.480000000000000093e-01
4.480000000000000093e-01
4.480000000000000093e-01
4.400000000000000022e-01
4.480000000000000093e-01
4.480000000000000093e-01
4.480000000000000093e-01
4.480000000000000093e-01
4.480000000000000093e-01
4.560000000000000164e-01
4.480000000000000093e-01
4.560000000000000164e-01
4.560000000000000164e-01
4.560000000000000164e-01
4.560000000000000164e-01
4.480000000000000093e-01
4.560000000000000164e-01
4.560000000000000164e-01
4.640000000000000235e-01
4.560000000000000164e-01
4.560000000000000164e-01
4.640000000000000235e-01
4.720000000000000306e-01
4.640000000000000235e-01
4.560000000000000164e-01
4.560000000000000164e-01
4.560000000000000164e-01
4.400000000000000022e-01
4.480000000000000093e-01
4.400000000000000022e-01
4.400000000000000022e-01
4.319999999999999951e-01
4.239999999999999880e-01
4.319999999999999951e-01
4.319999999999999951e-01
4.319999999999999951e-01
4.319999999999999951e-01
4.319999999999999951e-01
4.239999999999999880e-01
4.319999999999999951e-01
4.239999999999999880e-01
4.319999999999999951e-01
4.239999999999999880e-01
4.319999999999999951e-01
4.400000000000000022e-01
4.319999999999999951e-01
4.400000000000000022e-01
4.400000000000000022e-01
4.480000000000000093e-01
4.400000000000000022e-01
4.400000000000000022e-01
4.400000000000000022e-01
4.480000000000000093e-01
4.400000000000000022e-01
4.319999999999999951e-01
4.400000000000000022e-01
4.319999999999999951e-01
4.319999999999999951e-01
4.319999999999999951e-01
4.400000000000000022e-01
4.400000000000000022e-01
4.319999999999999951e-01
4.400000000000000022e-01
4.400000000000000022e-01
4.480000000000000093e-01
4.480000000000000093e-01
4.480000000000000093e-01
4.480000000000000093e-01
4.480000000000000093e-01
4.480000000000000093e-01
4.480000000000000093e-01
4.480000000000000093e-01
4.480000000000000093e-01
4.480000000000000093e-01
4.560000000000000164e-01
8.880000000000000115e-01
4.400000000000000022e-01
4.400000000000000022e-01
4.400000000000000022e-01
4.319999999999999951e-01
4.319999999999999951e-01
4.319999999999999951e-01
4.239999999999999880e-01
4.319999999999999951e-01
4.400000000000000022e-01
4.319999999999999951e-01
4.319999999999999951e-01
4.319999999999999951e-01
4.319999999999999951e-01
4.400000000000000022e-01
4.319999999999999951e-01
4.400000000000000022e-01
4.319999999999999951e-01
4.400000000000000022e-01
4.319999999999999951e-01
4.400000000000000022e-01
4.400000000000000022e-01
4.319999999999999951e-01
4.400000000000000022e-01
4.400000000000000022e-01
4.400000000000000022e-01
4.400000000000000022e-01
4.319999999999999951e-01
4.400000000000000022e-01
4.400000000000000022e-01
4.319999999999999951e-01
4.400000000000000022e-01
4.400000000000000022e-01
4.400000000000000022e-01
4.560000000000000164e-01
4.560000000000000164e-01
4.640000000000000235e-01
4.640000000000000235e-01
4.560000000000000164e-01
4.720000000000000306e-01
4.560000000000000164e-01
4.640000000000000235e-01
4.480000000000000093e-01
4.480000000000000093e-01
4.640000000000000235e-01
4.480000000000000093e-01
4.560000000000000164e-01
4.560000000000000164e-01
4.560000000000000164e-01
4.480000000000000093e-01
4.480000000000000093e-01
4.560000000000000164e-01
4.480000000000000093e-01
4.400000000000000022e-01
4.400000000000000022e-01
4.400000000000000022e-01
4.319999999999999951e-01
4.480000000000000093e-01
4.319999999999999951e-01
4.400000000000000022e-01
4.400000000000000022e-01
4.400000000000000022e-01
4.560000000000000164e-01
4.560000000000000164e-01
4.560000000000000164e-01
4.640000000000000235e-01
4.720000000000000306e-01
4.640000000000000235e-01
4.640000000000000235e-01
4.799999999999999822e-01
4.799999999999999822e-01
4.799999999999999822e-01
4.720000000000000306e-01
4.720000000000000306e-01
4.640000000000000235e-01
4.640000000000000235e-01
4.640000000000000235e-01
4.560000000000000164e-01
4.480000000000000093e-01
4.480000000000000093e-01
4.560000000000000164e-01
4.560000000000000164e-01
4.480000000000000093e-01
4.480000000000000093e-01
4.560000000000000164e-01
4.640000000000000235e-01
4.560000000000000164e-01
4.480000000000000093e-01
4.560000000000000164e-01
4.640000000000000235e-01
4.560000000000000164e-01
4.560000000000000164e-01
4.560000000000000164e-01
4.560000000000000164e-01
4.560000000000000164e-01
4.640000000000000235e-01
4.560000000000000164e-01
4.560000000000000164e-01
4.640000000000000235e-01
4.560000000000000164e-01
4.560000000000000164e-01
4.480000000000000093e-01
4.560000000000000164e-01
4.400000000000000022e-01
4.400000000000000022e-01
4.480000000000000093e-01
4.400000000000000022e-01
4.319999999999999951e-01
4.400000000000000022e-01
4.319999999999999951e-01
4.319999999999999951e-01
4.400000000000000022e-01
4.400000000000000022e-01
4.400000000000000022e-01
4.400000000000000022e-01
4.400000000000000022e-01
4.560000000000000164e-01
4.640000000000000235e-01
4.640000000000000235e-01
4.560000000000000164e-01
4.720000000000000306e-01
4.720000000000000306e-01
4.799999999999999822e-01
4.720000000000000306e-01
4.720000000000000306e-01
4.720000000000000306e-01
4.720000000000000306e-01
4.720000000000000306e-01
4.560000000000000164e-01
4.640000000000000235e-01
4.560000000000000164e-01
4.560000000000000164e-01
4.480000000000000093e-01
4.480000000000000093e-01
4.560000000000000164e-01
4.480000000000000093e-01
4.480000000000000093e-01
4.480000000000000093e-01
4.400000000000000022e-01
4.480000000000000093e-01
4.319999999999999951e-01
4.400000000000000022e-01
4.319999999999999951e-01
4.319999999999999951e-01
4.400000000000000022e-01
4.400000000000000022e-01
4.400000000000000022e-01
4.400000000000000022e-01
4.480000000000000093e-01
4.480000000000000093e-01
4.560000000000000164e-01
4.640000000000000235e-01
4.640000000000000235e-01
4.560000000000000164e-01
4.480000000000000093e-01
4.560000000000000164e-01
4.640000000000000235e-01
4.480000000000000093e-01
4.720000000000000306e-01
4.480000000000000093e-01
4.640000000000000235e-01
4.480000000000000093e-01
4.560000000000000164e-01
4.560000000000000164e-01
4.560000000000000164e-01
4.400000000000000022e-01
4.319999999999999951e-01
4.400000000000000022e-01
4.400000000000000022e-01
4.400000000000000022e-01
4.480000000000000093e-01
4.480000000000000093e-01
4.480000000000000093e-01
4.480000000000000093e-01
4.560000000000000164e-01
4.640000000000000235e-01
4.640000000000000235e-01
4.799999999999999822e-01
4.799999999999999822e-01
4.799999999999999822e-01
4.720000000000000306e-01
4.720000000000000306e-01
4.640000000000000235e-01
4.560000000000000164e-01
4.640000000000000235e-01
4.480000000000000093e-01
4.560000000000000164e-01
4.480000000000000093e-01
4.480000000000000093e-01
4.480000000000000093e-01
4.319999999999999951e-01
4.400000000000000022e-01
4.400000000000000022e-01
4.319999999999999951e-01
4.319999999999999951e-01
4.319999999999999951e-01
4.319999999999999951e-01
4.319999999999999951e-01
4.239999999999999880e-01
4.319999999999999951e-01
4.239999999999999880e-01
4.319999999999999951e-01
4.319999999999999951e-01
4.400000000000000022e-01
4.400000000000000022e-01
4.400000000000000022e-01
4.480000000000000093e-01
4.400000000000000022e-01
4.480000000000000093e-01
4.480000000000000093e-01
4.480000000000000093e-01
8.880000000000000115e-01
4.480000000000000093e-01
4.480000000000000093e-01
4.400000000000000022e-01
4.480000000000000093e-01
4.560000000000000164e-01
4.560000000000000164e-01
4.560000000000000164e-01
4.560000000000000164e-01
4.480000000000000093e-01
4.560000000000000164e-01
4.480000000000000093e-01
4.560000000000000164e-01
4.480000000000000093e-01
4.400000000000000022e-01
4.400000000000000022e-01
4.400000000000000022e-01
4.480000000000000093e-01
4.400000000000000022e-01
4.400000000000000022e-01
4.400000000000000022e-01
4.400000000000000022e-01
4.400000000000000022e-01
4.400000000000000022e-01
4.400000000000000022e-01
4.400000000000000022e-01
4.400000000000000022e-01
4.400000000000000022e-01
4.480000000000000093e-01
4.400000000000000022e-01
4.400000000000000022e-01
4.400000000000000022e-01
4.400000000000000022e-01
4.480000000000000093e-01
4.400000000000000022e-01
4.480000000000000093e-01
4.480000000000000093e-01
4.480000000000000093e-01
4.480000000000000093e-01
4.480000000000000093e-01
4.480000000000000093e-01
4.480000000000000093e-01
4.400000000000000022e-01
4.400000000000000022e-01
4.400000000000000022e-01
4.400000000000000022e-01
4.400000000000000022e-01
4.480000000000000093e-01
4.480000000000000093e-01
4.480000000000000093e-01
4.560000000000000164e-01
4.560000000000000164e-01
4.480000000000000093e-01
4.560000000000000164e-01
4.480000000000000093e-01
4.480000000000000093e-01
4.480000000000000093e-01
4.480000000000000093e-01
4.480000000000000093e-01
4.480000000000000093e-01
4.400000000000000022e-01
4.480000000000000093e-01
4.480000000000000093e-01
4.400000000000000022e-01
4.319999999999999951e-01
4.400000000000000022e-01
4.319999999999999951e-01
4.400000000000000022e-01
4.239999999999999880e-01
4.319999999999999951e-01
4.239999999999999880e-01
4.239999999999999880e-01
4.239999999999999880e-01
4.239999999999999880e-01
4.319999999999999951e-01
4.239999999999999880e-01
4.239999999999999880e-01
4.239999999999999880e-01
4.239999999999999880e-01
4.319999999999999951e-01
4.239999999999999880e-01
4.239999999999999880e-01
4.239999999999999880e-01
4.160000000000000364e-01
4.239999999999999880e-01
4.239999999999999880e-01
4.319999999999999951e-01
4.319999999999999951e-01
4.239999999999999880e-01
4.319999999999999951e-01
4.400000000000000022e-01
4.239999999999999880e-01
4.319999999999999951e-01
4.400000000000000022e-01
4.319999999999999951e-01
4.319999999999999951e-01
4.239999999999999880e-01
4.160000000000000364e-01
4.239999999999999880e-01
4.239999999999999880e-01
4.239999999999999880e-01
4.319999999999999951e-01
4.239999999999999880e-01
4.319999999999999951e-01
4.239999999999999880e-01
4.319999999999999951e-01
4.239999999999999880e-01
4.319999999999999951e-01
4.239999999999999880e-01
4.319999999999999951e-01
4.160000000000000364e-01
4.319999999999999951e-01
4.239999999999999880e-01
4.239999999999999880e-01
4.319999999999999951e-01
4.160000000000000364e-01
4.239999999999999880e-01
4.239999999999999880e-01
4.160000000000000364e-01
4.160000000000000364e-01
4.239999999999999880e-01
4.160000000000000364e-01
4.160000000000000364e-01
4.239999999999999880e-01
4.160000000000000364e-01
4.239999999999999880e-01
4.239999999999999880e-01
4.160000000000000364e-01
4.239999999999999880e-01
4.160000000000000364e-01
4.160000000000000364e-01
4.239999999999999880e-01
4.239999999999999880e-01
4.239999999999999880e-01
4.319999999999999951e-01
4.239999999999999880e-01
4.319999999999999951e-01
4.239999999999999880e-01
4.239999999999999880e-01
4.239999999999999880e-01
4.239999999999999880e-01
4.239999999999999880e-01
4.239999999999999880e-01
4.239999999999999880e-01
4.239999999999999880e-01
4.160000000000000364e-01
4.239999999999999880e-01
