# Supplementary material for: Entropy Analysis of RR-Time Series From Stress Tests
Source: Front Physiol. 2020 Aug 12;11:981. doi: 10.3389/fphys.2020.00981 (PMC7438833; doi:10.3389/fphys.2020.00981)
Supplement: Supplementary file 1 [file Data_Sheet_1.ZIP › Data/Young/Activity/YS_22_a.txt]

4.000000000000000222e-01
4.080000000000000293e-01
4.000000000000000222e-01
4.080000000000000293e-01
4.000000000000000222e-01
4.000000000000000222e-01
4.080000000000000293e-01
4.000000000000000222e-01
4.000000000000000222e-01
4.000000000000000222e-01
4.000000000000000222e-01
4.000000000000000222e-01
4.000000000000000222e-01
3.920000000000000151e-01
4.000000000000000222e-01
4.000000000000000222e-01
4.000000000000000222e-01
3.920000000000000151e-01
4.000000000000000222e-01
4.000000000000000222e-01
3.920000000000000151e-01
3.920000000000000151e-01
4.000000000000000222e-01
3.920000000000000151e-01
4.000000000000000222e-01
3.920000000000000151e-01
4.000000000000000222e-01
3.920000000000000151e-01
3.920000000000000151e-01
4.000000000000000222e-01
3.920000000000000151e-01
3.920000000000000151e-01
4.000000000000000222e-01
3.920000000000000151e-01
3.920000000000000151e-01
4.000000000000000222e-01
3.920000000000000151e-01
4.000000000000000222e-01
4.000000000000000222e-01
4.000000000000000222e-01
4.000000000000000222e-01
4.000000000000000222e-01
4.000000000000000222e-01
4.000000000000000222e-01
4.000000000000000222e-01
3.920000000000000151e-01
4.000000000000000222e-01
4.000000000000000222e-01
4.000000000000000222e-01
3.920000000000000151e-01
4.000000000000000222e-01
4.000000000000000222e-01
4.000000000000000222e-01
3.920000000000000151e-01
4.000000000000000222e-01
4.000000000000000222e-01
4.000000000000000222e-01
4.000000000000000222e-01
3.920000000000000151e-01
4.000000000000000222e-01
3.920000000000000151e-01
3.920000000000000151e-01
3.920000000000000151e-01
3.920000000000000151e-01
3.840000000000000080e-01
3.920000000000000151e-01
3.920000000000000151e-01
3.840000000000000080e-01
3.840000000000000080e-01
3.920000000000000151e-01
3.920000000000000151e-01
3.920000000000000151e-01
3.840000000000000080e-01
3.920000000000000151e-01
3.920000000000000151e-01
4.000000000000000222e-01
3.920000000000000151e-01
4.000000000000000222e-01
3.920000000000000151e-01
4.000000000000000222e-01
4.000000000000000222e-01
3.920000000000000151e-01
4.000000000000000222e-01
4.000000000000000222e-01
4.000000000000000222e-01
4.000000000000000222e-01
4.000000000000000222e-01
4.000000000000000222e-01
4.000000000000000222e-01
4.000000000000000222e-01
4.000000000000000222e-01
4.000000000000000222e-01
3.920000000000000151e-01
4.000000000000000222e-01
3.920000000000000151e-01
4.000000000000000222e-01
4.000000000000000222e-01
3.920000000000000151e-01
3.920000000000000151e-01
3.920000000000000151e-01
3.920000000000000151e-01
3.920000000000000151e-01
3.920000000000000151e-01
3.920000000000000151e-01
3.920000000000000151e-01
3.840000000000000080e-01
3.920000000000000151e-01
3.920000000000000151e-01
4.000000000000000222e-01
3.920000000000000151e-01
3.920000000000000151e-01
4.000000000000000222e-01
4.000000000000000222e-01
3.920000000000000151e-01
4.080000000000000293e-01
4.000000000000000222e-01
4.000000000000000222e-01
4.080000000000000293e-01
4.080000000000000293e-01
4.080000000000000293e-01
4.000000000000000222e-01
4.080000000000000293e-01
4.080000000000000293e-01
4.080000000000000293e-01
4.000000000000000222e-01
4.000000000000000222e-01
4.000000000000000222e-01
4.080000000000000293e-01
4.000000000000000222e-01
4.000000000000000222e-01
3.920000000000000151e-01
4.000000000000000222e-01
4.000000000000000222e-01
4.000000000000000222e-01
3.920000000000000151e-01
4.000000000000000222e-01
3.920000000000000151e-01
4.000000000000000222e-01
3.920000000000000151e-01
4.000000000000000222e-01
3.920000000000000151e-01
4.000000000000000222e-01
4.000000000000000222e-01
4.000000000000000222e-01
4.080000000000000293e-01
4.000000000000000222e-01
4.080000000000000293e-01
4.080000000000000293e-01
4.160000000000000364e-01
4.080000000000000293e-01
4.080000000000000293e-01
4.160000000000000364e-01
4.080000000000000293e-01
4.080000000000000293e-01
4.080000000000000293e-01
4.000000000000000222e-01
4.080000000000000293e-01
4.000000000000000222e-01
4.000000000000000222e-01
4.000000000000000222e-01
4.000000000000000222e-01
3.920000000000000151e-01
4.000000000000000222e-01
3.920000000000000151e-01
3.920000000000000151e-01
4.000000000000000222e-01
3.920000000000000151e-01
3.920000000000000151e-01
4.000000000000000222e-01
3.920000000000000151e-01
4.000000000000000222e-01
3.920000000000000151e-01
4.000000000000000222e-01
4.000000000000000222e-01
4.000000000000000222e-01
4.000000000000000222e-01
4.000000000000000222e-01
4.080000000000000293e-01
4.000000000000000222e-01
4.080000000000000293e-01
4.000000000000000222e-01
4.080000000000000293e-01
4.000000000000000222e-01
4.000000000000000222e-01
4.080000000000000293e-01
4.000000000000000222e-01
4.000000000000000222e-01
4.000000000000000222e-01
4.000000000000000222e-01
3.920000000000000151e-01
4.000000000000000222e-01
3.920000000000000151e-01
4.000000000000000222e-01
3.920000000000000151e-01
3.920000000000000151e-01
3.920000000000000151e-01
3.920000000000000151e-01
3.920000000000000151e-01
3.920000000000000151e-01
3.920000000000000151e-01
3.920000000000000151e-01
3.920000000000000151e-01
3.920000000000000151e-01
3.920000000000000151e-01
3.920000000000000151e-01
3.920000000000000151e-01
3.920000000000000151e-01
3.920000000000000151e-01
3.920000000000000151e-01
3.920000000000000151e-01
3.920000000000000151e-01
3.920000000000000151e-01
3.840000000000000080e-01
3.920000000000000151e-01
3.920000000000000151e-01
3.840000000000000080e-01
3.920000000000000151e-01
3.920000000000000151e-01
3.840000000000000080e-01
3.920000000000000151e-01
3.840000000000000080e-01
3.920000000000000151e-01
3.840000000000000080e-01
3.920000000000000151e-01
3.840000000000000080e-01
3.920000000000000151e-01
3.840000000000000080e-01
3.920000000000000151e-01
3.840000000000000080e-01
3.920000000000000151e-01
3.840000000000000080e-01
3.840000000000000080e-01
3.920000000000000151e-01
3.840000000000000080e-01
3.920000000000000151e-01
3.840000000000000080e-01
3.840000000000000080e-01
3.920000000000000151e-01
3.840000000000000080e-01
3.920000000000000151e-01
3.840000000000000080e-01
3.920000000000000151e-01
3.840000000000000080e-01
3.920000000000000151e-01
3.840000000000000080e-01
3.920000000000000151e-01
3.920000000000000151e-01
3.840000000000000080e-01
3.920000000000000151e-01
3.920000000000000151e-01
3.920000000000000151e-01
3.840000000000000080e-01
3.920000000000000151e-01
3.920000000000000151e-01
3.840000000000000080e-01
3.920000000000000151e-01
3.920000000000000151e-01
3.840000000000000080e-01
3.840000000000000080e-01
3.920000000000000151e-01
3.840000000000000080e-01
3.840000000000000080e-01
3.920000000000000151e-01
3.840000000000000080e-01
3.840000000000000080e-01
3.840000000000000080e-01
3.840000000000000080e-01
3.840000000000000080e-01
3.840000000000000080e-01
3.840000000000000080e-01
3.920000000000000151e-01
3.840000000000000080e-01
3.840000000000000080e-01
3.840000000000000080e-01
3.840000000000000080e-01
3.920000000000000151e-01
3.840000000000000080e-01
3.840000000000000080e-01
3.840000000000000080e-01
3.920000000000000151e-01
3.840000000000000080e-01
3.840000000000000080e-01
3.840000000000000080e-01
3.840000000000000080e-01
3.920000000000000151e-01
3.840000000000000080e-01
3.840000000000000080e-01
3.840000000000000080e-01
3.920000000000000151e-01
3.840000000000000080e-01
3.840000000000000080e-01
3.840000000000000080e-01
3.840000000000000080e-01
3.840000000000000080e-01
3.920000000000000151e-01
3.840000000000000080e-01
3.840000000000000080e-01
3.920000000000000151e-01
3.840000000000000080e-01
3.920000000000000151e-01
3.920000000000000151e-01
3.920000000000000151e-01
3.920000000000000151e-01
4.000000000000000222e-01
3.920000000000000151e-01
4.000000000000000222e-01
3.920000000000000151e-01
3.920000000000000151e-01
4.000000000000000222e-01
3.920000000000000151e-01
4.000000000000000222e-01
3.920000000000000151e-01
4.000000000000000222e-01
3.920000000000000151e-01
4.000000000000000222e-01
3.920000000000000151e-01
3.920000000000000151e-01
3.920000000000000151e-01
3.920000000000000151e-01
3.920000000000000151e-01
3.920000000000000151e-01
3.920000000000000151e-01
3.840000000000000080e-01
3.920000000000000151e-01
4.000000000000000222e-01
3.840000000000000080e-01
4.000000000000000222e-01
3.920000000000000151e-01
3.920000000000000151e-01
4.000000000000000222e-01
3.920000000000000151e-01
4.000000000000000222e-01
3.920000000000000151e-01
4.000000000000000222e-01
3.920000000000000151e-01
4.000000000000000222e-01
4.000000000000000222e-01
3.920000000000000151e-01
4.000000000000000222e-01
4.000000000000000222e-01
4.000000000000000222e-01
3.920000000000000151e-01
4.000000000000000222e-01
4.000000000000000222e-01
3.920000000000000151e-01
4.000000000000000222e-01
4.000000000000000222e-01
4.000000000000000222e-01
4.000000000000000222e-01
4.000000000000000222e-01
4.000000000000000222e-01
4.000000000000000222e-01
4.080000000000000293e-01
4.080000000000000293e-01
4.000000000000000222e-01
4.080000000000000293e-01
4.080000000000000293e-01
4.080000000000000293e-01
4.080000000000000293e-01
4.000000000000000222e-01
4.080000000000000293e-01
4.000000000000000222e-01
4.000000000000000222e-01
4.000000000000000222e-01
4.000000000000000222e-01
3.920000000000000151e-01
4.000000000000000222e-01
3.920000000000000151e-01
3.920000000000000151e-01
3.920000000000000151e-01
3.920000000000000151e-01
3.920000000000000151e-01
4.000000000000000222e-01
3.920000000000000151e-01
3.920000000000000151e-01
4.000000000000000222e-01
3.920000000000000151e-01
4.000000000000000222e-01
3.920000000000000151e-01
4.000000000000000222e-01
4.000000000000000222e-01
3.920000000000000151e-01
4.000000000000000222e-01
4.000000000000000222e-01
4.000000000000000222e-01
3.920000000000000151e-01
4.000000000000000222e-01
3.920000000000000151e-01
3.920000000000000151e-01
4.000000000000000222e-01
3.920000000000000151e-01
3.840000000000000080e-01
3.920000000000000151e-01
3.920000000000000151e-01
3.920000000000000151e-01
3.840000000000000080e-01
3.920000000000000151e-01
3.840000000000000080e-01
3.920000000000000151e-01
3.840000000000000080e-01
3.920000000000000151e-01
3.920000000000000151e-01
5.040000000000000036e-01
3.920000000000000151e-01
3.920000000000000151e-01
3.920000000000000151e-01
3.920000000000000151e-01
3.920000000000000151e-01
3.920000000000000151e-01
3.920000000000000151e-01
3.920000000000000151e-01
3.920000000000000151e-01
5.440000000000000391e-01
3.920000000000000151e-01
3.920000000000000151e-01
4.000000000000000222e-01
3.920000000000000151e-01
3.920000000000000151e-01
3.920000000000000151e-01
3.920000000000000151e-01
3.920000000000000151e-01
3.920000000000000151e-01
3.840000000000000080e-01
3.920000000000000151e-01
3.920000000000000151e-01
3.920000000000000151e-01
5.200000000000000178e-01
3.840000000000000080e-01
3.920000000000000151e-01
3.840000000000000080e-01
3.920000000000000151e-01
3.920000000000000151e-01
3.920000000000000151e-01
3.920000000000000151e-01
3.840000000000000080e-01
3.920000000000000151e-01
3.920000000000000151e-01
3.920000000000000151e-01
3.920000000000000151e-01
3.840000000000000080e-01
3.920000000000000151e-01
3.840000000000000080e-01
3.920000000000000151e-01
3.840000000000000080e-01
5.360000000000000320e-01
3.840000000000000080e-01
3.840000000000000080e-01
3.840000000000000080e-01
5.360000000000000320e-01
3.920000000000000151e-01
3.920000000000000151e-01
4.640000000000000235e-01
3.200000000000000067e-01
3.920000000000000151e-01
4.000000000000000222e-01
3.920000000000000151e-01
4.000000000000000222e-01
3.920000000000000151e-01
3.920000000000000151e-01
4.000000000000000222e-01
3.920000000000000151e-01
4.000000000000000222e-01
3.920000000000000151e-01
3.920000000000000151e-01
3.920000000000000151e-01
3.840000000000000080e-01
3.920000000000000151e-01
3.920000000000000151e-01
3.840000000000000080e-01
3.920000000000000151e-01
3.840000000000000080e-01
5.120000000000000107e-01
3.840000000000000080e-01
3.840000000000000080e-01
3.840000000000000080e-01
3.840000000000000080e-01
3.840000000000000080e-01
3.840000000000000080e-01
3.840000000000000080e-01
3.840000000000000080e-01
3.920000000000000151e-01
3.840000000000000080e-01
3.920000000000000151e-01
3.840000000000000080e-01
3.920000000000000151e-01
3.840000000000000080e-01
3.920000000000000151e-01
3.920000000000000151e-01
3.920000000000000151e-01
3.920000000000000151e-01
3.920000000000000151e-01
3.920000000000000151e-01
3.920000000000000151e-01
3.920000000000000151e-01
3.840000000000000080e-01
3.920000000000000151e-01
3.920000000000000151e-01
3.920000000000000151e-01
3.920000000000000151e-01
3.840000000000000080e-01
3.920000000000000151e-01
3.920000000000000151e-01
3.840000000000000080e-01
3.840000000000000080e-01
3.920000000000000151e-01
3.840000000000000080e-01
3.840000000000000080e-01
3.920000000000000151e-01
3.840000000000000080e-01
3.840000000000000080e-01
3.920000000000000151e-01
3.840000000000000080e-01
3.840000000000000080e-01
3.840000000000000080e-01
3.840000000000000080e-01
3.920000000000000151e-01
3.760000000000000009e-01
3.840000000000000080e-01
3.840000000000000080e-01
3.840000000000000080e-01
3.840000000000000080e-01
3.840000000000000080e-01
3.840000000000000080e-01
3.840000000000000080e-01
3.760000000000000009e-01
3.840000000000000080e-01
3.920000000000000151e-01
3.840000000000000080e-01
4.959999999999999964e-01
3.920000000000000151e-01
3.920000000000000151e-01
4.000000000000000222e-01
5.040000000000000036e-01
4.000000000000000222e-01
3.920000000000000151e-01
4.000000000000000222e-01
3.920000000000000151e-01
3.920000000000000151e-01
3.920000000000000151e-01
3.920000000000000151e-01
3.920000000000000151e-01
3.920000000000000151e-01
3.920000000000000151e-01
3.920000000000000151e-01
3.920000000000000151e-01
3.920000000000000151e-01
4.959999999999999964e-01
3.920000000000000151e-01
3.840000000000000080e-01
3.920000000000000151e-01
5.120000000000000107e-01
3.840000000000000080e-01
3.920000000000000151e-01
3.840000000000000080e-01
3.840000000000000080e-01
3.840000000000000080e-01
3.840000000000000080e-01
3.840000000000000080e-01
3.840000000000000080e-01
3.840000000000000080e-01
3.840000000000000080e-01
3.840000000000000080e-01
3.840000000000000080e-01
3.840000000000000080e-01
3.840000000000000080e-01
3.920000000000000151e-01
3.840000000000000080e-01
3.840000000000000080e-01
3.840000000000000080e-01
3.840000000000000080e-01
3.920000000000000151e-01
3.840000000000000080e-01
3.840000000000000080e-01
3.840000000000000080e-01
3.840000000000000080e-01
3.920000000000000151e-01
5.040000000000000036e-01
3.840000000000000080e-01
3.840000000000000080e-01
3.840000000000000080e-01
3.840000000000000080e-01
3.840000000000000080e-01
3.840000000000000080e-01
3.840000000000000080e-01
3.840000000000000080e-01
3.840000000000000080e-01
3.840000000000000080e-01
3.840000000000000080e-01
3.840000000000000080e-01
5.280000000000000249e-01
3.840000000000000080e-01
3.840000000000000080e-01
3.920000000000000151e-01
3.840000000000000080e-01
3.840000000000000080e-01
3.920000000000000151e-01
3.840000000000000080e-01
5.200000000000000178e-01
3.840000000000000080e-01
3.840000000000000080e-01
4.720000000000000306e-01
3.840000000000000080e-01
3.840000000000000080e-01
3.840000000000000080e-01
4.799999999999999822e-01
3.840000000000000080e-01
3.840000000000000080e-01
3.760000000000000009e-01
5.360000000000000320e-01
3.760000000000000009e-01
3.840000000000000080e-01
3.840000000000000080e-01
3.840000000000000080e-01
3.840000000000000080e-01
3.840000000000000080e-01
3.840000000000000080e-01
3.840000000000000080e-01
3.840000000000000080e-01
3.840000000000000080e-01
3.840000000000000080e-01
3.840000000000000080e-01
3.840000000000000080e-01
3.840000000000000080e-01
3.920000000000000151e-01
3.840000000000000080e-01
3.840000000000000080e-01
3.840000000000000080e-01
3.920000000000000151e-01
3.760000000000000009e-01
3.840000000000000080e-01
3.840000000000000080e-01
3.840000000000000080e-01
3.840000000000000080e-01
3.840000000000000080e-01
3.840000000000000080e-01
3.840000000000000080e-01
3.840000000000000080e-01
3.840000000000000080e-01
3.840000000000000080e-01
3.840000000000000080e-01
3.840000000000000080e-01
5.360000000000000320e-01
3.840000000000000080e-01
4.879999999999999893e-01
3.840000000000000080e-01
3.840000000000000080e-01
3.840000000000000080e-01
3.840000000000000080e-01
5.040000000000000036e-01
3.920000000000000151e-01
3.840000000000000080e-01
3.840000000000000080e-01
3.920000000000000151e-01
3.840000000000000080e-01
3.920000000000000151e-01
3.840000000000000080e-01
3.920000000000000151e-01
3.840000000000000080e-01
3.920000000000000151e-01
3.920000000000000151e-01
5.040000000000000036e-01
3.920000000000000151e-01
3.840000000000000080e-01
3.920000000000000151e-01
7.680000000000000160e-01
3.840000000000000080e-01
3.840000000000000080e-01
3.840000000000000080e-01
3.840000000000000080e-01
4.799999999999999822e-01
3.920000000000000151e-01
3.840000000000000080e-01
3.840000000000000080e-01
5.280000000000000249e-01
3.840000000000000080e-01
3.840000000000000080e-01
5.280000000000000249e-01
3.840000000000000080e-01
3.840000000000000080e-01
3.840000000000000080e-01
3.840000000000000080e-01
3.840000000000000080e-01
4.160000000000000364e-01
4.720000000000000306e-01
3.760000000000000009e-01
3.840000000000000080e-01
5.040000000000000036e-01
3.760000000000000009e-01
3.840000000000000080e-01
5.280000000000000249e-01
3.840000000000000080e-01
3.840000000000000080e-01
3.840000000000000080e-01
3.840000000000000080e-01
3.840000000000000080e-01
3.840000000000000080e-01
3.840000000000000080e-01
3.840000000000000080e-01
3.840000000000000080e-01
3.840000000000000080e-01
3.840000000000000080e-01
4.400000000000000022e-01
3.360000000000000209e-01
3.760000000000000009e-01
3.840000000000000080e-01
3.840000000000000080e-01
4.879999999999999893e-01
3.840000000000000080e-01
3.840000000000000080e-01
4.560000000000000164e-01
3.039999999999999925e-01
3.760000000000000009e-01
3.840000000000000080e-01
5.120000000000000107e-01
3.840000000000000080e-01
3.840000000000000080e-01
3.760000000000000009e-01
3.840000000000000080e-01
3.840000000000000080e-01
3.840000000000000080e-01
3.920000000000000151e-01
3.920000000000000151e-01
3.840000000000000080e-01
3.920000000000000151e-01
3.920000000000000151e-01
4.000000000000000222e-01
3.920000000000000151e-01
4.000000000000000222e-01
3.920000000000000151e-01
4.000000000000000222e-01
5.200000000000000178e-01
4.000000000000000222e-01
4.000000000000000222e-01
4.000000000000000222e-01
4.080000000000000293e-01
4.000000000000000222e-01
4.000000000000000222e-01
4.000000000000000222e-01
4.080000000000000293e-01
4.000000000000000222e-01
5.040000000000000036e-01
4.000000000000000222e-01
4.000000000000000222e-01
4.000000000000000222e-01
5.120000000000000107e-01
4.000000000000000222e-01
3.920000000000000151e-01
3.920000000000000151e-01
5.200000000000000178e-01
3.920000000000000151e-01
3.920000000000000151e-01
4.000000000000000222e-01
4.560000000000000164e-01
3.280000000000000138e-01
3.920000000000000151e-01
3.920000000000000151e-01
5.200000000000000178e-01
4.000000000000000222e-01
4.080000000000000293e-01
3.920000000000000151e-01
3.840000000000000080e-01
3.920000000000000151e-01
3.920000000000000151e-01
3.920000000000000151e-01
3.840000000000000080e-01
4.480000000000000093e-01
3.360000000000000209e-01
3.840000000000000080e-01
3.920000000000000151e-01
3.920000000000000151e-01
5.200000000000000178e-01
3.920000000000000151e-01
3.920000000000000151e-01
4.799999999999999822e-01
4.640000000000000235e-01
3.840000000000000080e-01
4.080000000000000293e-01
4.000000000000000222e-01
5.280000000000000249e-01
4.000000000000000222e-01
4.080000000000000293e-01
4.080000000000000293e-01
4.000000000000000222e-01
4.080000000000000293e-01
6.079999999999999849e-01
4.000000000000000222e-01
4.000000000000000222e-01
4.000000000000000222e-01
4.560000000000000164e-01
3.440000000000000280e-01
3.920000000000000151e-01
4.000000000000000222e-01
3.920000000000000151e-01
4.799999999999999822e-01
3.119999999999999996e-01
3.920000000000000151e-01
4.000000000000000222e-01
3.920000000000000151e-01
3.920000000000000151e-01
3.920000000000000151e-01
4.000000000000000222e-01
4.000000000000000222e-01
3.920000000000000151e-01
4.000000000000000222e-01
5.440000000000000391e-01
4.000000000000000222e-01
3.920000000000000151e-01
4.000000000000000222e-01
3.920000000000000151e-01
3.920000000000000151e-01
4.000000000000000222e-01
3.920000000000000151e-01
3.920000000000000151e-01
3.920000000000000151e-01
3.920000000000000151e-01
3.920000000000000151e-01
3.920000000000000151e-01
5.360000000000000320e-01
4.799999999999999822e-01
4.000000000000000222e-01
3.920000000000000151e-01
4.000000000000000222e-01
5.360000000000000320e-01
3.920000000000000151e-01
4.000000000000000222e-01
3.920000000000000151e-01
4.000000000000000222e-01
3.920000000000000151e-01
3.920000000000000151e-01
3.920000000000000151e-01
3.920000000000000151e-01
3.920000000000000151e-01
3.920000000000000151e-01
3.920000000000000151e-01
3.920000000000000151e-01
5.040000000000000036e-01
3.920000000000000151e-01
3.920000000000000151e-01
3.920000000000000151e-01
3.920000000000000151e-01
3.920000000000000151e-01
3.920000000000000151e-01
3.920000000000000151e-01
3.920000000000000151e-01
5.040000000000000036e-01
3.920000000000000151e-01
3.840000000000000080e-01
3.920000000000000151e-01
5.280000000000000249e-01
3.920000000000000151e-01
3.840000000000000080e-01
4.000000000000000222e-01
3.840000000000000080e-01
3.920000000000000151e-01
4.000000000000000222e-01
3.920000000000000151e-01
3.920000000000000151e-01
5.200000000000000178e-01
3.920000000000000151e-01
4.000000000000000222e-01
4.000000000000000222e-01
4.959999999999999964e-01
3.920000000000000151e-01
3.920000000000000151e-01
3.920000000000000151e-01
5.280000000000000249e-01
3.920000000000000151e-01
3.840000000000000080e-01
3.920000000000000151e-01
4.959999999999999964e-01
3.840000000000000080e-01
3.920000000000000151e-01
3.840000000000000080e-01
3.920000000000000151e-01
3.920000000000000151e-01
3.840000000000000080e-01
3.920000000000000151e-01
3.920000000000000151e-01
5.919999999999999707e-01
3.920000000000000151e-01
3.920000000000000151e-01
4.000000000000000222e-01
5.280000000000000249e-01
3.920000000000000151e-01
4.000000000000000222e-01
3.920000000000000151e-01
3.920000000000000151e-01
3.920000000000000151e-01
3.920000000000000151e-01
3.920000000000000151e-01
4.000000000000000222e-01
5.360000000000000320e-01
4.000000000000000222e-01
3.920000000000000151e-01
4.000000000000000222e-01
4.000000000000000222e-01
4.000000000000000222e-01
4.000000000000000222e-01
4.000000000000000222e-01
4.000000000000000222e-01
4.799999999999999822e-01
3.200000000000000067e-01
4.000000000000000222e-01
4.080000000000000293e-01
3.920000000000000151e-01
5.120000000000000107e-01
4.000000000000000222e-01
4.000000000000000222e-01
3.920000000000000151e-01
4.000000000000000222e-01
3.920000000000000151e-01
4.000000000000000222e-01
3.920000000000000151e-01
3.920000000000000151e-01
4.959999999999999964e-01
3.920000000000000151e-01
4.000000000000000222e-01
3.920000000000000151e-01
4.879999999999999893e-01
3.039999999999999925e-01
3.920000000000000151e-01
3.920000000000000151e-01
3.920000000000000151e-01
4.000000000000000222e-01
3.920000000000000151e-01
4.000000000000000222e-01
4.000000000000000222e-01
3.920000000000000151e-01
5.360000000000000320e-01
3.920000000000000151e-01
3.920000000000000151e-01
4.480000000000000093e-01
3.200000000000000067e-01
3.920000000000000151e-01
3.840000000000000080e-01
3.840000000000000080e-01
5.280000000000000249e-01
3.840000000000000080e-01
3.840000000000000080e-01
5.040000000000000036e-01
3.840000000000000080e-01
3.840000000000000080e-01
3.840000000000000080e-01
3.760000000000000009e-01
3.840000000000000080e-01
3.840000000000000080e-01
3.840000000000000080e-01
5.040000000000000036e-01
3.840000000000000080e-01
3.920000000000000151e-01
3.920000000000000151e-01
3.920000000000000151e-01
3.920000000000000151e-01
3.920000000000000151e-01
4.000000000000000222e-01
3.920000000000000151e-01
3.920000000000000151e-01
3.920000000000000151e-01
3.920000000000000151e-01
5.280000000000000249e-01
3.920000000000000151e-01
3.920000000000000151e-01
3.920000000000000151e-01
3.840000000000000080e-01
3.920000000000000151e-01
3.840000000000000080e-01
4.319999999999999951e-01
3.360000000000000209e-01
3.840000000000000080e-01
3.840000000000000080e-01
3.840000000000000080e-01
3.760000000000000009e-01
3.840000000000000080e-01
4.720000000000000306e-01
4.239999999999999880e-01
3.840000000000000080e-01
3.840000000000000080e-01
3.840000000000000080e-01
3.840000000000000080e-01
3.840000000000000080e-01
3.840000000000000080e-01
5.120000000000000107e-01
3.840000000000000080e-01
3.840000000000000080e-01
5.280000000000000249e-01
3.840000000000000080e-01
3.920000000000000151e-01
3.920000000000000151e-01
5.360000000000000320e-01
3.920000000000000151e-01
3.840000000000000080e-01
5.200000000000000178e-01
3.920000000000000151e-01
3.840000000000000080e-01
3.920000000000000151e-01
3.920000000000000151e-01
3.840000000000000080e-01
3.920000000000000151e-01
3.840000000000000080e-01
3.920000000000000151e-01
5.280000000000000249e-01
3.840000000000000080e-01
3.840000000000000080e-01
5.200000000000000178e-01
3.840000000000000080e-01
3.840000000000000080e-01
4.959999999999999964e-01
3.840000000000000080e-01
3.840000000000000080e-01
3.840000000000000080e-01
5.120000000000000107e-01
3.840000000000000080e-01
3.840000000000000080e-01
3.840000000000000080e-01
5.360000000000000320e-01
3.840000000000000080e-01
3.840000000000000080e-01
3.840000000000000080e-01
3.840000000000000080e-01
3.840000000000000080e-01
3.840000000000000080e-01
3.840000000000000080e-01
3.920000000000000151e-01
3.840000000000000080e-01
