# Supplementary material for: Entropy Analysis of RR-Time Series From Stress Tests
Source: Front Physiol. 2020 Aug 12;11:981. doi: 10.3389/fphys.2020.00981 (PMC7438833; doi:10.3389/fphys.2020.00981)
Supplement: Supplementary file 1 [file Data_Sheet_1.ZIP › Data/Young/Activity/YA_04_a.txt]

0.488
0.496
0.48
0.76
0.792
0.816
0.776
0.84
0.856
0.84
0.832
0.856
0.808
0.832
0.832
0.808
0.784
0.776
0.792
0.76
0.792
0.8
0.8
0.784
0.816
0.816
0.792
0.824
0.832
0.808
0.776
0.808
0.816
0.784
0.8
0.816
0.832
0.776
0.784
0.776
0.784
0.784
0.808
0.816
0.84
0.792
0.752
0.744
0.744
0.744
0.736
0.712
0.736
0.76
0.784
0.744
0.784
0.8
0.824
0.816
0.776
0.76
0.768
0.784
0.8
0.816
0.8
0.76
0.784
0.792
0.808
0.784
0.776
0.784
0.808
0.792
0.752
0.776
0.784
0.784
0.752
0.776
0.76
0.784
0.752
0.752
0.752
0.776
0.784
0.768
0.768
0.776
0.792
0.792
0.76
0.784
0.784
0.792
0.768
0.744
0.744
0.76
0.752
0.744
0.72
0.728
0.728
0.728
0.712
0.704
0.696
0.704
0.712
0.728
0.736
0.712
0.712
0.72
0.744
0.744
0.728
0.744
0.752
0.76
0.728
0.712
0.712
0.768
0.752
0.728
0.72
0.712
0.72
0.712
0.704
0.696
0.704
0.712
0.744
0.768
0.792
0.808
0.824
0.84
0.84
0.856
0.8
0.736
0.728
0.712
0.736
0.752
0.736
0.736
0.76
0.768
0.784
0.784
0.752
0.768
0.792
0.816
0.776
0.736
0.744
0.736
0.752
0.752
0.744
0.736
0.728
0.712
0.712
0.704
0.728
0.752
0.752
0.744
0.728
0.752
0.784
0.784
0.76
0.76
0.744
0.736
0.72
0.736
0.768
0.8
0.832
0.8
0.784
0.76
0.752
0.752
0.752
0.752
0.752
0.784
0.816
0.816
0.792
0.776
0.768
0.744
0.712
0.728
0.736
0.76
0.768
0.76
0.752
0.736
0.728
0.712
0.704
0.712
0.704
0.704
0.704
0.696
0.704
0.696
0.688
0.696
0.68
0.696
0.896
0.592
0.736
0.72
0.712
0.712
0.704
0.696
0.712
0.712
0.712
0.728
0.744
0.752
0.752
0.736
0.744
0.728
0.72
0.72
0.696
0.696
0.696
0.712
0.728
0.712
0.728
0.744
0.784
0.744
0.744
0.784
0.792
0.792
0.776
0.752
0.728
0.72
0.728
0.72
0.72
0.728
0.72
0.712
0.704
0.728
0.736
0.744
0.72
0.728
0.736
0.744
0.728
0.712
0.696
0.688
0.68
0.672
0.664
0.656
0.656
0.648
0.68
0.712
0.728
0.728
0.736
0.792
0.768
0.808
0.8
0.792
0.776
0.728
0.736
0.72
0.72
0.784
0.824
0.824
0.848
0.856
0.864
0.808
0.84
0.848
0.816
0.792
0.776
0.736
0.744
0.76
0.792
0.832
0.808
0.792
0.776
0.808
0.824
0.84
0.824
0.768
0.776
0.768
0.768
0.768
0.736
0.76
0.76
0.768
0.784
0.76
0.776
0.776
0.8
0.768
0.816
0.848
0.872
0.808
0.76
0.784
0.792
0.784
0.768
0.76
0.768
0.76
0.768
0.792
0.784
0.776
0.76
0.76
0.76
0.76
0.776
0.744
0.752
0.768
0.72
0.752
0.768
0.792
0.784
0.768
0.752
0.72
0.704
0.688
0.688
0.76
0.84
0.848
0.8
0.76
0.776
0.808
0.832
0.84
0.824
0.792
0.768
0.728
0.744
0.744
0.744
0.776
0.784
0.824
0.864
0.768
0.832
0.816
0.832
0.824
0.8
0.784
0.76
0.728
0.744
0.76
0.768
0.768
0.728
0.768
0.776
0.816
0.8
0.8
0.784
0.76
0.736
0.736
0.752
0.8
0.832
0.824
0.776
0.792
0.792
0.808
0.8
0.76
0.76
0.768
0.776
0.736
0.744
0.736
0.744
0.72
0.72
0.752
0.768
0.784
0.776
0.728
0.744
0.744
0.752
0.76
0.752
0.728
0.76
0.768
0.752
0.744
0.752
0.792
0.776
0.76
0.776
0.8
0.76
0.776
0.768
0.776
0.744
0.736
0.744
0.776
0.808
0.808
0.8
0.776
0.784
0.808
0.8
0.808
0.816
0.824
0.808
0.808
0.776
0.76
0.752
0.76
0.768
0.816
0.856
0.888
0.896
0.872
0.832
0.752
0.768
0.744
0.72
0.696
0.68
0.664
0.664
0.656
0.656
0.656
0.696
0.76
0.76
0.84
0.848
0.864
0.84
0.784
0.728
0.712
0.68
0.68
0.664
0.688
0.696
0.728
0.712
0.704
0.712
0.712
0.736
0.72
0.712
0.736
0.728
0.728
0.72
0.72
0.72
0.728
0.728
0.696
0.696
0.688
0.696
0.712
0.736
0.76
0.752
0.72
0.744
0.768
0.784
0.76
0.744
0.736
0.752
0.768
0.744
0.728
0.736
0.744
0.768
0.752
0.728
0.744
0.744
0.728
0.712
0.696
0.688
0.672
0.672
0.68
0.72
0.752
0.768
0.768
0.776
0.768
0.752
0.752
0.76
0.76
0.76
0.744
0.816
0.872
0.92
0.912
0.904
0.872
0.824
0.776
0.704
0.688
0.744
0.72
0.712
0.696
0.672
0.664
0.656
0.648
0.648
0.648
0.648
0.64
0.648
0.64
0.64
0.624
0.624
0.616
0.608
0.632
0.664
0.672
0.672
0.664
0.664
0.64
0.64
0.648
0.664
0.76
0.792
0.792
0.8
0.8
0.816
0.76
0.776
0.752
0.728
0.72
0.696
0.688
0.68
0.664
0.672
0.672
0.672
0.672
0.664
0.688
0.672
0.672
0.664
0.656
0.656
0.64
0.64
0.632
0.648
0.64
0.632
0.632
0.632
0.64
0.656
0.704
0.728
0.736
0.744
0.736
0.76
0.744
0.744
0.752
0.744
0.712
0.712
0.72
0.704
0.688
0.672
0.68
0.68
0.688
0.696
0.688
0.752
0.76
0.768
0.8
0.808
0.768
0.792
0.752
0.744
0.744
0.752
0.72
0.72
0.728
0.76
0.776
0.784
0.776
0.76
0.776
0.744
0.76
0.768
0.8
0.808
0.8
0.768
0.76
0.76
0.728
0.712
0.696
0.712
0.728
0.76
0.792
0.816
0.8
0.824
0.832
0.792
0.784
0.784
0.784
0.76
0.736
0.72
0.712
0.672
0.68
0.68
0.68
0.68
0.688
0.696
0.696
0.688
0.712
0.72
0.696
0.696
0.688
0.696
0.704
0.728
0.72
0.776
0.808
0.816
0.816
0.76
0.736
0.72
0.704
0.704
0.696
0.688
0.688
0.688
0.68
0.672
0.672
0.688
0.712
0.72
0.744
0.752
0.744
0.744
0.728
0.712
0.704
0.696
0.672
0.656
0.648
0.656
0.696
0.728
0.728
0.744
0.744
0.776
0.768
0.744
0.736
0.736
0.696
0.704
0.688
0.68
0.672
0.672
0.664
0.664
0.672
0.688
0.744
0.816
0.848
0.84
0.824
0.792
0.744
0.728
0.736
0.752
0.752
0.76
0.792
0.8
0.768
0.728
0.752
0.728
0.72
0.704
0.704
0.696
0.712
0.736
0.744
0.76
0.76
0.752
0.776
0.784
0.776
0.84
0.84
0.816
0.816
0.776
0.776
0.808
0.832
0.768
0.792
0.784
0.808
0.816
0.776
0.768
0.76
0.768
0.752
0.768
0.768
0.752
0.752
0.744
0.728
0.728
0.776
0.816
0.792
0.76
0.744
0.76
0.76
0.72
0.744
0.76
0.752
0.776
0.768
0.76
0.736
0.736
0.736
0.744
0.744
0.76
0.784
0.76
0.776
0.768
0.728
0.744
0.744
0.76
0.76
0.76
0.784
0.8
0.8
0.792
0.784
0.768
0.76
0.728
0.72
0.712
0.704
0.736
0.776
0.8
0.84
0.848
0.84
0.832
0.824
0.784
0.76
0.736
0.728
0.72
0.704
0.744
0.768
0.8
0.856
0.864
0.856
0.856
0.88
0.88
0.864
0.888
0.888
0.872
0.84
0.816
0.776
0.768
0.76
0.76
0.744
0.736
0.744
0.752
0.76
0.776
0.808
0.816
0.848
0.872
0.888
0.824
0.8
0.792
0.792
0.792
0.76
0.768
0.744
0.752
0.76
0.784
0.816
0.824
0.84
0.88
0.84
0.832
0.512
0.768
0.744
0.736
0.728
0.712
0.72
0.736
0.736
0.736
0.728
0.736
0.728
0.728
0.736
0.72
0.736
0.744
0.784
0.832
0.88
0.904
0.92
0.952
0.88
0.824
0.832
0.824
0.84
0.84
0.84
0.84
0.8
0.832
0.84
0.832
0.896
0.856
0.832
0.8
0.784
0.776
0.792
0.8
0.8
0.792
0.776
0.768
0.776
0.784
0.776
0.768
0.768
0.76
0.76
0.768
0.776
0.776
0.76
0.752
0.744
0.736
0.712
0.72
0.752
0.768
0.856
0.888
0.912
0.84
0.824
0.808
0.8
