# Supplementary material for: Entropy Analysis of RR-Time Series From Stress Tests
Source: Front Physiol. 2020 Aug 12;11:981. doi: 10.3389/fphys.2020.00981 (PMC7438833; doi:10.3389/fphys.2020.00981)
Supplement: Supplementary file 1 [file Data_Sheet_1.ZIP › Data/Young/Rest/YS_09_r.txt]

6.239999999999999991e-01
6.239999999999999991e-01
6.560000000000000275e-01
6.800000000000000488e-01
6.640000000000000346e-01
6.480000000000000204e-01
6.159999999999999920e-01
6.320000000000000062e-01
6.239999999999999991e-01
6.320000000000000062e-01
6.079999999999999849e-01
5.999999999999999778e-01
6.239999999999999991e-01
6.239999999999999991e-01
5.999999999999999778e-01
5.760000000000000675e-01
5.919999999999999707e-01
5.760000000000000675e-01
5.919999999999999707e-01
5.999999999999999778e-01
5.999999999999999778e-01
5.919999999999999707e-01
6.159999999999999920e-01
6.159999999999999920e-01
6.239999999999999991e-01
6.239999999999999991e-01
6.159999999999999920e-01
6.159999999999999920e-01
5.839999999999999636e-01
5.839999999999999636e-01
5.999999999999999778e-01
6.159999999999999920e-01
6.320000000000000062e-01
6.159999999999999920e-01
6.079999999999999849e-01
6.400000000000000133e-01
6.400000000000000133e-01
5.999999999999999778e-01
5.919999999999999707e-01
5.919999999999999707e-01
5.839999999999999636e-01
6.320000000000000062e-01
6.400000000000000133e-01
6.400000000000000133e-01
6.560000000000000275e-01
6.400000000000000133e-01
6.159999999999999920e-01
5.919999999999999707e-01
5.760000000000000675e-01
5.680000000000000604e-01
5.760000000000000675e-01
5.520000000000000462e-01
5.760000000000000675e-01
5.760000000000000675e-01
5.839999999999999636e-01
5.999999999999999778e-01
6.239999999999999991e-01
6.320000000000000062e-01
6.480000000000000204e-01
6.480000000000000204e-01
6.400000000000000133e-01
6.239999999999999991e-01
6.320000000000000062e-01
5.919999999999999707e-01
5.839999999999999636e-01
5.600000000000000533e-01
5.999999999999999778e-01
6.079999999999999849e-01
6.159999999999999920e-01
6.239999999999999991e-01
6.079999999999999849e-01
5.999999999999999778e-01
5.760000000000000675e-01
5.680000000000000604e-01
5.680000000000000604e-01
5.600000000000000533e-01
5.520000000000000462e-01
5.440000000000000391e-01
5.440000000000000391e-01
5.520000000000000462e-01
6.079999999999999849e-01
5.600000000000000533e-01
6.159999999999999920e-01
6.079999999999999849e-01
5.760000000000000675e-01
5.919999999999999707e-01
6.480000000000000204e-01
6.159999999999999920e-01
5.919999999999999707e-01
6.320000000000000062e-01
5.919999999999999707e-01
6.320000000000000062e-01
6.079999999999999849e-01
6.320000000000000062e-01
5.919999999999999707e-01
5.839999999999999636e-01
5.760000000000000675e-01
6.079999999999999849e-01
5.919999999999999707e-01
5.919999999999999707e-01
5.999999999999999778e-01
5.999999999999999778e-01
6.640000000000000346e-01
6.880000000000000560e-01
6.560000000000000275e-01
6.320000000000000062e-01
6.640000000000000346e-01
6.560000000000000275e-01
6.400000000000000133e-01
6.239999999999999991e-01
6.079999999999999849e-01
5.839999999999999636e-01
5.760000000000000675e-01
5.520000000000000462e-01
5.440000000000000391e-01
5.360000000000000320e-01
5.280000000000000249e-01
5.200000000000000178e-01
5.280000000000000249e-01
5.200000000000000178e-01
5.200000000000000178e-01
5.120000000000000107e-01
5.120000000000000107e-01
5.200000000000000178e-01
5.520000000000000462e-01
5.600000000000000533e-01
5.760000000000000675e-01
5.600000000000000533e-01
5.600000000000000533e-01
5.440000000000000391e-01
5.360000000000000320e-01
5.440000000000000391e-01
5.440000000000000391e-01
5.839999999999999636e-01
5.680000000000000604e-01
5.600000000000000533e-01
5.600000000000000533e-01
5.520000000000000462e-01
5.360000000000000320e-01
5.280000000000000249e-01
5.200000000000000178e-01
5.200000000000000178e-01
5.040000000000000036e-01
5.040000000000000036e-01
5.120000000000000107e-01
5.600000000000000533e-01
6.480000000000000204e-01
6.560000000000000275e-01
6.640000000000000346e-01
6.720000000000000417e-01
6.800000000000000488e-01
6.800000000000000488e-01
6.480000000000000204e-01
6.079999999999999849e-01
6.239999999999999991e-01
6.079999999999999849e-01
5.760000000000000675e-01
5.839999999999999636e-01
5.680000000000000604e-01
5.600000000000000533e-01
5.600000000000000533e-01
5.440000000000000391e-01
5.440000000000000391e-01
5.360000000000000320e-01
5.200000000000000178e-01
5.280000000000000249e-01
5.440000000000000391e-01
6.079999999999999849e-01
6.720000000000000417e-01
6.800000000000000488e-01
6.880000000000000560e-01
6.880000000000000560e-01
6.480000000000000204e-01
6.560000000000000275e-01
6.320000000000000062e-01
6.159999999999999920e-01
5.839999999999999636e-01
5.600000000000000533e-01
5.600000000000000533e-01
5.680000000000000604e-01
5.919999999999999707e-01
5.600000000000000533e-01
5.520000000000000462e-01
5.520000000000000462e-01
5.360000000000000320e-01
5.360000000000000320e-01
5.280000000000000249e-01
5.200000000000000178e-01
5.360000000000000320e-01
5.520000000000000462e-01
5.919999999999999707e-01
5.999999999999999778e-01
6.159999999999999920e-01
6.880000000000000560e-01
6.640000000000000346e-01
6.159999999999999920e-01
5.999999999999999778e-01
5.760000000000000675e-01
5.600000000000000533e-01
5.520000000000000462e-01
5.600000000000000533e-01
5.680000000000000604e-01
5.839999999999999636e-01
5.839999999999999636e-01
6.159999999999999920e-01
5.839999999999999636e-01
5.839999999999999636e-01
6.400000000000000133e-01
6.560000000000000275e-01
6.560000000000000275e-01
7.119999999999999662e-01
7.279999999999999805e-01
7.039999999999999591e-01
7.039999999999999591e-01
7.039999999999999591e-01
7.119999999999999662e-01
6.880000000000000560e-01
6.640000000000000346e-01
6.720000000000000417e-01
6.720000000000000417e-01
6.720000000000000417e-01
6.720000000000000417e-01
6.400000000000000133e-01
6.560000000000000275e-01
6.320000000000000062e-01
6.640000000000000346e-01
7.279999999999999805e-01
7.199999999999999734e-01
7.199999999999999734e-01
6.880000000000000560e-01
6.480000000000000204e-01
6.400000000000000133e-01
6.400000000000000133e-01
6.400000000000000133e-01
6.480000000000000204e-01
6.960000000000000631e-01
7.520000000000000018e-01
7.359999999999999876e-01
6.720000000000000417e-01
6.720000000000000417e-01
6.880000000000000560e-01
6.960000000000000631e-01
6.800000000000000488e-01
6.560000000000000275e-01
6.480000000000000204e-01
6.560000000000000275e-01
6.640000000000000346e-01
7.039999999999999591e-01
7.199999999999999734e-01
7.039999999999999591e-01
6.960000000000000631e-01
7.199999999999999734e-01
7.039999999999999591e-01
6.720000000000000417e-01
6.400000000000000133e-01
6.400000000000000133e-01
6.079999999999999849e-01
6.079999999999999849e-01
5.919999999999999707e-01
6.320000000000000062e-01
6.560000000000000275e-01
6.960000000000000631e-01
6.480000000000000204e-01
6.400000000000000133e-01
6.079999999999999849e-01
5.999999999999999778e-01
6.079999999999999849e-01
6.960000000000000631e-01
6.960000000000000631e-01
6.640000000000000346e-01
6.480000000000000204e-01
6.720000000000000417e-01
6.560000000000000275e-01
6.400000000000000133e-01
6.239999999999999991e-01
6.079999999999999849e-01
5.999999999999999778e-01
6.079999999999999849e-01
5.919999999999999707e-01
5.760000000000000675e-01
5.680000000000000604e-01
5.760000000000000675e-01
5.760000000000000675e-01
5.999999999999999778e-01
5.839999999999999636e-01
6.239999999999999991e-01
6.320000000000000062e-01
6.560000000000000275e-01
6.640000000000000346e-01
6.560000000000000275e-01
6.720000000000000417e-01
6.800000000000000488e-01
7.199999999999999734e-01
7.199999999999999734e-01
6.880000000000000560e-01
6.720000000000000417e-01
6.720000000000000417e-01
6.640000000000000346e-01
6.560000000000000275e-01
6.480000000000000204e-01
6.560000000000000275e-01
6.800000000000000488e-01
6.880000000000000560e-01
6.720000000000000417e-01
6.720000000000000417e-01
7.039999999999999591e-01
7.199999999999999734e-01
6.720000000000000417e-01
6.640000000000000346e-01
6.720000000000000417e-01
6.800000000000000488e-01
6.400000000000000133e-01
6.239999999999999991e-01
6.159999999999999920e-01
6.079999999999999849e-01
6.239999999999999991e-01
6.239999999999999991e-01
6.320000000000000062e-01
6.720000000000000417e-01
6.400000000000000133e-01
6.320000000000000062e-01
5.999999999999999778e-01
5.839999999999999636e-01
5.999999999999999778e-01
6.400000000000000133e-01
6.800000000000000488e-01
6.560000000000000275e-01
6.640000000000000346e-01
7.039999999999999591e-01
7.199999999999999734e-01
6.800000000000000488e-01
6.400000000000000133e-01
6.320000000000000062e-01
6.320000000000000062e-01
6.320000000000000062e-01
6.239999999999999991e-01
5.919999999999999707e-01
5.999999999999999778e-01
6.079999999999999849e-01
6.159999999999999920e-01
6.239999999999999991e-01
6.079999999999999849e-01
5.839999999999999636e-01
6.079999999999999849e-01
6.239999999999999991e-01
6.640000000000000346e-01
6.560000000000000275e-01
6.640000000000000346e-01
6.560000000000000275e-01
6.800000000000000488e-01
6.720000000000000417e-01
6.800000000000000488e-01
7.039999999999999591e-01
6.960000000000000631e-01
6.720000000000000417e-01
6.640000000000000346e-01
6.560000000000000275e-01
6.480000000000000204e-01
6.239999999999999991e-01
6.400000000000000133e-01
6.480000000000000204e-01
6.400000000000000133e-01
6.400000000000000133e-01
6.320000000000000062e-01
6.239999999999999991e-01
6.320000000000000062e-01
6.159999999999999920e-01
6.320000000000000062e-01
6.079999999999999849e-01
6.400000000000000133e-01
6.159999999999999920e-01
6.560000000000000275e-01
6.320000000000000062e-01
6.320000000000000062e-01
5.999999999999999778e-01
5.999999999999999778e-01
5.999999999999999778e-01
5.999999999999999778e-01
5.919999999999999707e-01
5.680000000000000604e-01
5.600000000000000533e-01
5.680000000000000604e-01
5.520000000000000462e-01
5.360000000000000320e-01
5.440000000000000391e-01
5.600000000000000533e-01
5.919999999999999707e-01
6.079999999999999849e-01
5.839999999999999636e-01
6.400000000000000133e-01
6.560000000000000275e-01
6.159999999999999920e-01
5.999999999999999778e-01
5.999999999999999778e-01
5.999999999999999778e-01
5.839999999999999636e-01
5.839999999999999636e-01
5.839999999999999636e-01
6.079999999999999849e-01
5.999999999999999778e-01
6.079999999999999849e-01
6.480000000000000204e-01
6.640000000000000346e-01
6.400000000000000133e-01
6.480000000000000204e-01
6.560000000000000275e-01
6.560000000000000275e-01
6.320000000000000062e-01
6.239999999999999991e-01
6.400000000000000133e-01
6.320000000000000062e-01
5.999999999999999778e-01
6.239999999999999991e-01
5.999999999999999778e-01
6.079999999999999849e-01
5.760000000000000675e-01
5.680000000000000604e-01
5.680000000000000604e-01
5.919999999999999707e-01
6.159999999999999920e-01
6.159999999999999920e-01
6.560000000000000275e-01
6.640000000000000346e-01
6.880000000000000560e-01
6.640000000000000346e-01
6.560000000000000275e-01
6.560000000000000275e-01
6.480000000000000204e-01
6.239999999999999991e-01
6.239999999999999991e-01
6.079999999999999849e-01
5.839999999999999636e-01
5.839999999999999636e-01
6.159999999999999920e-01
6.159999999999999920e-01
6.079999999999999849e-01
5.760000000000000675e-01
5.999999999999999778e-01
6.159999999999999920e-01
6.079999999999999849e-01
6.239999999999999991e-01
6.239999999999999991e-01
5.999999999999999778e-01
5.839999999999999636e-01
5.760000000000000675e-01
5.680000000000000604e-01
5.520000000000000462e-01
5.520000000000000462e-01
5.360000000000000320e-01
5.280000000000000249e-01
5.280000000000000249e-01
5.200000000000000178e-01
5.440000000000000391e-01
5.360000000000000320e-01
5.200000000000000178e-01
5.280000000000000249e-01
5.280000000000000249e-01
5.280000000000000249e-01
5.280000000000000249e-01
5.360000000000000320e-01
5.200000000000000178e-01
5.360000000000000320e-01
5.440000000000000391e-01
5.520000000000000462e-01
5.360000000000000320e-01
5.600000000000000533e-01
5.600000000000000533e-01
5.440000000000000391e-01
5.440000000000000391e-01
5.520000000000000462e-01
5.360000000000000320e-01
5.360000000000000320e-01
5.520000000000000462e-01
5.520000000000000462e-01
5.440000000000000391e-01
5.440000000000000391e-01
5.520000000000000462e-01
5.520000000000000462e-01
5.360000000000000320e-01
5.520000000000000462e-01
5.520000000000000462e-01
5.440000000000000391e-01
5.280000000000000249e-01
5.360000000000000320e-01
5.360000000000000320e-01
5.360000000000000320e-01
5.360000000000000320e-01
5.440000000000000391e-01
5.440000000000000391e-01
5.520000000000000462e-01
5.440000000000000391e-01
5.440000000000000391e-01
5.600000000000000533e-01
5.680000000000000604e-01
5.600000000000000533e-01
5.600000000000000533e-01
5.680000000000000604e-01
5.520000000000000462e-01
5.520000000000000462e-01
5.600000000000000533e-01
5.520000000000000462e-01
5.600000000000000533e-01
5.440000000000000391e-01
5.440000000000000391e-01
5.600000000000000533e-01
5.440000000000000391e-01
5.440000000000000391e-01
5.280000000000000249e-01
5.360000000000000320e-01
5.360000000000000320e-01
5.280000000000000249e-01
5.200000000000000178e-01
5.200000000000000178e-01
5.360000000000000320e-01
5.440000000000000391e-01
5.280000000000000249e-01
5.280000000000000249e-01
5.839999999999999636e-01
5.520000000000000462e-01
5.999999999999999778e-01
6.159999999999999920e-01
6.320000000000000062e-01
6.480000000000000204e-01
6.079999999999999849e-01
5.680000000000000604e-01
5.760000000000000675e-01
5.839999999999999636e-01
5.680000000000000604e-01
5.839999999999999636e-01
6.239999999999999991e-01
5.839999999999999636e-01
5.680000000000000604e-01
5.839999999999999636e-01
5.760000000000000675e-01
5.760000000000000675e-01
5.520000000000000462e-01
5.520000000000000462e-01
5.520000000000000462e-01
5.839999999999999636e-01
5.839999999999999636e-01
5.999999999999999778e-01
5.760000000000000675e-01
6.400000000000000133e-01
6.480000000000000204e-01
6.320000000000000062e-01
6.560000000000000275e-01
6.480000000000000204e-01
6.320000000000000062e-01
5.999999999999999778e-01
6.079999999999999849e-01
5.760000000000000675e-01
5.839999999999999636e-01
5.600000000000000533e-01
5.520000000000000462e-01
5.440000000000000391e-01
5.440000000000000391e-01
5.440000000000000391e-01
5.440000000000000391e-01
5.520000000000000462e-01
5.600000000000000533e-01
5.520000000000000462e-01
5.680000000000000604e-01
5.999999999999999778e-01
5.760000000000000675e-01
5.839999999999999636e-01
6.320000000000000062e-01
6.400000000000000133e-01
5.999999999999999778e-01
6.239999999999999991e-01
6.560000000000000275e-01
6.880000000000000560e-01
6.800000000000000488e-01
6.400000000000000133e-01
6.560000000000000275e-01
6.480000000000000204e-01
6.480000000000000204e-01
6.480000000000000204e-01
6.720000000000000417e-01
7.119999999999999662e-01
6.720000000000000417e-01
6.800000000000000488e-01
6.880000000000000560e-01
6.640000000000000346e-01
6.720000000000000417e-01
6.400000000000000133e-01
6.400000000000000133e-01
6.320000000000000062e-01
6.239999999999999991e-01
6.320000000000000062e-01
6.480000000000000204e-01
6.720000000000000417e-01
7.039999999999999591e-01
6.720000000000000417e-01
6.560000000000000275e-01
6.720000000000000417e-01
6.640000000000000346e-01
6.400000000000000133e-01
6.320000000000000062e-01
6.320000000000000062e-01
6.400000000000000133e-01
6.400000000000000133e-01
6.560000000000000275e-01
6.239999999999999991e-01
6.400000000000000133e-01
6.400000000000000133e-01
6.640000000000000346e-01
6.720000000000000417e-01
6.400000000000000133e-01
6.400000000000000133e-01
6.400000000000000133e-01
6.400000000000000133e-01
6.320000000000000062e-01
5.919999999999999707e-01
5.839999999999999636e-01
5.760000000000000675e-01
5.680000000000000604e-01
5.600000000000000533e-01
5.600000000000000533e-01
5.520000000000000462e-01
5.520000000000000462e-01
5.440000000000000391e-01
5.520000000000000462e-01
6.480000000000000204e-01
6.480000000000000204e-01
6.320000000000000062e-01
6.560000000000000275e-01
6.720000000000000417e-01
6.560000000000000275e-01
6.480000000000000204e-01
6.400000000000000133e-01
6.239999999999999991e-01
5.999999999999999778e-01
5.919999999999999707e-01
5.760000000000000675e-01
5.680000000000000604e-01
5.680000000000000604e-01
5.760000000000000675e-01
5.680000000000000604e-01
5.760000000000000675e-01
6.320000000000000062e-01
6.400000000000000133e-01
6.079999999999999849e-01
6.079999999999999849e-01
5.760000000000000675e-01
5.839999999999999636e-01
6.239999999999999991e-01
6.640000000000000346e-01
6.720000000000000417e-01
6.480000000000000204e-01
6.880000000000000560e-01
7.039999999999999591e-01
6.880000000000000560e-01
6.480000000000000204e-01
6.320000000000000062e-01
6.079999999999999849e-01
5.919999999999999707e-01
5.839999999999999636e-01
5.680000000000000604e-01
5.600000000000000533e-01
5.600000000000000533e-01
5.520000000000000462e-01
5.600000000000000533e-01
5.520000000000000462e-01
5.600000000000000533e-01
6.159999999999999920e-01
6.159999999999999920e-01
5.600000000000000533e-01
5.839999999999999636e-01
5.919999999999999707e-01
5.760000000000000675e-01
5.600000000000000533e-01
5.600000000000000533e-01
5.440000000000000391e-01
5.520000000000000462e-01
5.360000000000000320e-01
5.360000000000000320e-01
5.280000000000000249e-01
5.200000000000000178e-01
5.200000000000000178e-01
5.200000000000000178e-01
5.120000000000000107e-01
5.040000000000000036e-01
5.120000000000000107e-01
4.959999999999999964e-01
5.120000000000000107e-01
5.200000000000000178e-01
5.280000000000000249e-01
5.360000000000000320e-01
5.440000000000000391e-01
5.280000000000000249e-01
5.520000000000000462e-01
5.680000000000000604e-01
5.680000000000000604e-01
5.680000000000000604e-01
5.600000000000000533e-01
5.600000000000000533e-01
5.600000000000000533e-01
5.839999999999999636e-01
5.839999999999999636e-01
5.600000000000000533e-01
5.680000000000000604e-01
5.680000000000000604e-01
5.680000000000000604e-01
5.919999999999999707e-01
5.760000000000000675e-01
5.600000000000000533e-01
5.520000000000000462e-01
5.600000000000000533e-01
5.600000000000000533e-01
5.440000000000000391e-01
5.520000000000000462e-01
5.919999999999999707e-01
5.919999999999999707e-01
5.919999999999999707e-01
5.839999999999999636e-01
5.680000000000000604e-01
5.600000000000000533e-01
5.600000000000000533e-01
5.600000000000000533e-01
5.680000000000000604e-01
5.760000000000000675e-01
5.839999999999999636e-01
5.839999999999999636e-01
5.600000000000000533e-01
5.760000000000000675e-01
5.680000000000000604e-01
5.760000000000000675e-01
5.680000000000000604e-01
5.520000000000000462e-01
5.520000000000000462e-01
5.440000000000000391e-01
5.520000000000000462e-01
5.600000000000000533e-01
5.999999999999999778e-01
5.680000000000000604e-01
5.680000000000000604e-01
5.680000000000000604e-01
6.159999999999999920e-01
6.079999999999999849e-01
5.839999999999999636e-01
5.680000000000000604e-01
5.680000000000000604e-01
5.520000000000000462e-01
5.520000000000000462e-01
5.600000000000000533e-01
5.839999999999999636e-01
5.839999999999999636e-01
5.839999999999999636e-01
5.520000000000000462e-01
5.520000000000000462e-01
5.440000000000000391e-01
5.440000000000000391e-01
5.360000000000000320e-01
5.440000000000000391e-01
5.839999999999999636e-01
6.079999999999999849e-01
6.320000000000000062e-01
6.400000000000000133e-01
6.079999999999999849e-01
6.320000000000000062e-01
6.480000000000000204e-01
6.320000000000000062e-01
6.640000000000000346e-01
6.480000000000000204e-01
6.400000000000000133e-01
6.480000000000000204e-01
6.239999999999999991e-01
6.239999999999999991e-01
6.560000000000000275e-01
6.560000000000000275e-01
6.079999999999999849e-01
5.919999999999999707e-01
5.919999999999999707e-01
5.839999999999999636e-01
5.760000000000000675e-01
5.680000000000000604e-01
5.760000000000000675e-01
6.079999999999999849e-01
6.560000000000000275e-01
6.960000000000000631e-01
6.960000000000000631e-01
6.800000000000000488e-01
6.640000000000000346e-01
6.480000000000000204e-01
6.640000000000000346e-01
6.640000000000000346e-01
6.400000000000000133e-01
6.159999999999999920e-01
5.999999999999999778e-01
6.079999999999999849e-01
6.159999999999999920e-01
6.560000000000000275e-01
6.640000000000000346e-01
6.800000000000000488e-01
6.640000000000000346e-01
6.159999999999999920e-01
5.999999999999999778e-01
5.999999999999999778e-01
5.999999999999999778e-01
6.480000000000000204e-01
6.480000000000000204e-01
6.640000000000000346e-01
6.480000000000000204e-01
6.239999999999999991e-01
5.999999999999999778e-01
6.079999999999999849e-01
6.480000000000000204e-01
6.159999999999999920e-01
6.159999999999999920e-01
5.999999999999999778e-01
6.079999999999999849e-01
6.079999999999999849e-01
6.239999999999999991e-01
6.079999999999999849e-01
6.079999999999999849e-01
5.839999999999999636e-01
5.839999999999999636e-01
6.079999999999999849e-01
6.079999999999999849e-01
5.839999999999999636e-01
5.760000000000000675e-01
5.839999999999999636e-01
6.239999999999999991e-01
6.640000000000000346e-01
6.800000000000000488e-01
6.800000000000000488e-01
6.480000000000000204e-01
6.159999999999999920e-01
5.999999999999999778e-01
5.919999999999999707e-01
5.839999999999999636e-01
5.760000000000000675e-01
5.919999999999999707e-01
5.760000000000000675e-01
5.760000000000000675e-01
5.839999999999999636e-01
6.159999999999999920e-01
6.159999999999999920e-01
6.400000000000000133e-01
6.480000000000000204e-01
6.480000000000000204e-01
6.159999999999999920e-01
5.999999999999999778e-01
5.999999999999999778e-01
6.480000000000000204e-01
5.919999999999999707e-01
6.079999999999999849e-01
6.159999999999999920e-01
6.079999999999999849e-01
6.239999999999999991e-01
6.079999999999999849e-01
5.999999999999999778e-01
5.919999999999999707e-01
5.839999999999999636e-01
5.760000000000000675e-01
5.680000000000000604e-01
5.600000000000000533e-01
5.680000000000000604e-01
5.600000000000000533e-01
5.600000000000000533e-01
5.760000000000000675e-01
6.159999999999999920e-01
6.480000000000000204e-01
6.560000000000000275e-01
6.880000000000000560e-01
7.039999999999999591e-01
7.119999999999999662e-01
6.960000000000000631e-01
6.400000000000000133e-01
6.480000000000000204e-01
6.320000000000000062e-01
6.159999999999999920e-01
6.079999999999999849e-01
5.999999999999999778e-01
5.999999999999999778e-01
6.239999999999999991e-01
6.640000000000000346e-01
6.960000000000000631e-01
7.039999999999999591e-01
6.880000000000000560e-01
6.800000000000000488e-01
6.480000000000000204e-01
6.960000000000000631e-01
6.560000000000000275e-01
6.640000000000000346e-01
6.560000000000000275e-01
6.239999999999999991e-01
6.159999999999999920e-01
5.999999999999999778e-01
5.999999999999999778e-01
5.999999999999999778e-01
5.999999999999999778e-01
5.919999999999999707e-01
5.839999999999999636e-01
5.919999999999999707e-01
6.239999999999999991e-01
5.839999999999999636e-01
5.760000000000000675e-01
5.919999999999999707e-01
6.079999999999999849e-01
5.999999999999999778e-01
6.079999999999999849e-01
6.400000000000000133e-01
6.079999999999999849e-01
6.079999999999999849e-01
5.919999999999999707e-01
5.919999999999999707e-01
5.839999999999999636e-01
5.760000000000000675e-01
5.600000000000000533e-01
5.600000000000000533e-01
5.520000000000000462e-01
5.839999999999999636e-01
5.919999999999999707e-01
6.159999999999999920e-01
6.239999999999999991e-01
6.320000000000000062e-01
6.159999999999999920e-01
6.239999999999999991e-01
5.999999999999999778e-01
5.760000000000000675e-01
5.760000000000000675e-01
5.760000000000000675e-01
5.839999999999999636e-01
6.239999999999999991e-01
5.919999999999999707e-01
5.919999999999999707e-01
5.839999999999999636e-01
5.760000000000000675e-01
5.680000000000000604e-01
5.600000000000000533e-01
5.520000000000000462e-01
5.520000000000000462e-01
5.520000000000000462e-01
5.520000000000000462e-01
5.600000000000000533e-01
5.600000000000000533e-01
6.239999999999999991e-01
6.480000000000000204e-01
6.400000000000000133e-01
6.640000000000000346e-01
6.400000000000000133e-01
6.239999999999999991e-01
5.839999999999999636e-01
5.919999999999999707e-01
5.999999999999999778e-01
6.880000000000000560e-01
6.720000000000000417e-01
6.400000000000000133e-01
6.320000000000000062e-01
5.999999999999999778e-01
5.919999999999999707e-01
5.760000000000000675e-01
5.839999999999999636e-01
5.839999999999999636e-01
6.239999999999999991e-01
5.839999999999999636e-01
5.999999999999999778e-01
6.560000000000000275e-01
6.640000000000000346e-01
6.720000000000000417e-01
6.400000000000000133e-01
6.079999999999999849e-01
5.919999999999999707e-01
5.919999999999999707e-01
6.159999999999999920e-01
6.720000000000000417e-01
6.720000000000000417e-01
6.640000000000000346e-01
6.320000000000000062e-01
6.159999999999999920e-01
5.999999999999999778e-01
5.839999999999999636e-01
5.760000000000000675e-01
5.760000000000000675e-01
6.320000000000000062e-01
6.720000000000000417e-01
6.880000000000000560e-01
6.720000000000000417e-01
6.320000000000000062e-01
6.400000000000000133e-01
6.239999999999999991e-01
6.400000000000000133e-01
6.480000000000000204e-01
6.400000000000000133e-01
6.159999999999999920e-01
5.999999999999999778e-01
5.839999999999999636e-01
5.760000000000000675e-01
5.680000000000000604e-01
5.600000000000000533e-01
5.600000000000000533e-01
5.680000000000000604e-01
6.800000000000000488e-01
7.039999999999999591e-01
7.039999999999999591e-01
6.880000000000000560e-01
6.640000000000000346e-01
6.800000000000000488e-01
6.960000000000000631e-01
6.800000000000000488e-01
6.560000000000000275e-01
6.560000000000000275e-01
6.640000000000000346e-01
6.720000000000000417e-01
6.720000000000000417e-01
6.640000000000000346e-01
6.480000000000000204e-01
6.320000000000000062e-01
5.999999999999999778e-01
5.999999999999999778e-01
5.839999999999999636e-01
5.760000000000000675e-01
5.680000000000000604e-01
5.680000000000000604e-01
5.600000000000000533e-01
5.999999999999999778e-01
7.279999999999999805e-01
7.359999999999999876e-01
7.039999999999999591e-01
6.800000000000000488e-01
6.960000000000000631e-01
7.119999999999999662e-01
6.720000000000000417e-01
