# Supplementary material for: Entropy Analysis of RR-Time Series From Stress Tests
Source: Front Physiol. 2020 Aug 12;11:981. doi: 10.3389/fphys.2020.00981 (PMC7438833; doi:10.3389/fphys.2020.00981)
Supplement: Supplementary file 1 [file Data_Sheet_1.ZIP › Data/Young/Rest/YS_21_r.txt]

4.959999999999999964e-01
9.440000000000000613e-01
7.520000000000000018e-01
7.039999999999999591e-01
6.720000000000000417e-01
7.520000000000000018e-01
8.399999999999999689e-01
8.080000000000000515e-01
8.880000000000000115e-01
8.320000000000000728e-01
7.520000000000000018e-01
7.760000000000000231e-01
7.600000000000000089e-01
7.359999999999999876e-01
8.000000000000000444e-01
8.800000000000000044e-01
8.080000000000000515e-01
9.360000000000000542e-01
9.599999999999999645e-01
9.040000000000000258e-01
9.440000000000000613e-01
9.679999999999999716e-01
9.280000000000000471e-01
1.016000000000000014e+00
9.919999999999999929e-01
9.280000000000000471e-01
9.919999999999999929e-01
9.599999999999999645e-01
9.520000000000000684e-01
9.679999999999999716e-01
9.120000000000000329e-01
9.599999999999999645e-01
8.080000000000000515e-01
8.240000000000000657e-01
8.479999999999999760e-01
7.920000000000000373e-01
8.800000000000000044e-01
8.719999999999999973e-01
9.360000000000000542e-01
1.000000000000000000e+00
9.360000000000000542e-01
9.440000000000000613e-01
9.520000000000000684e-01
8.639999999999999902e-01
9.040000000000000258e-01
9.520000000000000684e-01
9.599999999999999645e-01
8.160000000000000586e-01
8.240000000000000657e-01
8.800000000000000044e-01
9.599999999999999645e-01
9.599999999999999645e-01
9.599999999999999645e-01
1.008000000000000007e+00
9.759999999999999787e-01
9.919999999999999929e-01
9.679999999999999716e-01
1.000000000000000000e+00
9.919999999999999929e-01
8.800000000000000044e-01
9.200000000000000400e-01
8.160000000000000586e-01
7.920000000000000373e-01
8.240000000000000657e-01
7.359999999999999876e-01
7.439999999999999947e-01
7.359999999999999876e-01
7.039999999999999591e-01
7.439999999999999947e-01
8.479999999999999760e-01
8.639999999999999902e-01
9.520000000000000684e-01
9.520000000000000684e-01
8.960000000000000187e-01
8.800000000000000044e-01
8.800000000000000044e-01
8.880000000000000115e-01
8.800000000000000044e-01
8.559999999999999831e-01
9.040000000000000258e-01
8.880000000000000115e-01
8.559999999999999831e-01
8.960000000000000187e-01
7.760000000000000231e-01
8.160000000000000586e-01
9.200000000000000400e-01
8.800000000000000044e-01
9.360000000000000542e-01
9.520000000000000684e-01
9.120000000000000329e-01
8.479999999999999760e-01
8.000000000000000444e-01
8.000000000000000444e-01
8.399999999999999689e-01
8.000000000000000444e-01
8.320000000000000728e-01
9.360000000000000542e-01
9.200000000000000400e-01
9.360000000000000542e-01
8.000000000000000444e-01
7.520000000000000018e-01
8.240000000000000657e-01
8.559999999999999831e-01
8.559999999999999831e-01
9.360000000000000542e-01
9.280000000000000471e-01
1.000000000000000000e+00
9.839999999999999858e-01
9.280000000000000471e-01
9.200000000000000400e-01
8.080000000000000515e-01
8.559999999999999831e-01
8.880000000000000115e-01
9.759999999999999787e-01
9.360000000000000542e-01
9.360000000000000542e-01
9.759999999999999787e-01
9.679999999999999716e-01
9.440000000000000613e-01
9.759999999999999787e-01
9.520000000000000684e-01
8.960000000000000187e-01
8.800000000000000044e-01
7.840000000000000302e-01
7.359999999999999876e-01
8.000000000000000444e-01
8.559999999999999831e-01
8.160000000000000586e-01
9.120000000000000329e-01
9.599999999999999645e-01
8.399999999999999689e-01
8.960000000000000187e-01
9.280000000000000471e-01
8.559999999999999831e-01
8.639999999999999902e-01
8.639999999999999902e-01
8.800000000000000044e-01
8.320000000000000728e-01
8.719999999999999973e-01
9.040000000000000258e-01
8.960000000000000187e-01
8.719999999999999973e-01
8.880000000000000115e-01
8.559999999999999831e-01
7.920000000000000373e-01
8.479999999999999760e-01
8.880000000000000115e-01
8.559999999999999831e-01
9.120000000000000329e-01
9.839999999999999858e-01
9.440000000000000613e-01
9.120000000000000329e-01
8.719999999999999973e-01
7.680000000000000160e-01
8.399999999999999689e-01
9.360000000000000542e-01
8.880000000000000115e-01
9.200000000000000400e-01
9.280000000000000471e-01
8.719999999999999973e-01
9.200000000000000400e-01
9.919999999999999929e-01
8.800000000000000044e-01
9.040000000000000258e-01
9.280000000000000471e-01
8.719999999999999973e-01
9.120000000000000329e-01
9.520000000000000684e-01
8.479999999999999760e-01
8.479999999999999760e-01
8.559999999999999831e-01
7.920000000000000373e-01
8.320000000000000728e-01
8.320000000000000728e-01
7.920000000000000373e-01
8.479999999999999760e-01
8.160000000000000586e-01
7.439999999999999947e-01
7.760000000000000231e-01
8.399999999999999689e-01
8.320000000000000728e-01
8.880000000000000115e-01
1.016000000000000014e+00
9.759999999999999787e-01
9.759999999999999787e-01
9.599999999999999645e-01
9.599999999999999645e-01
9.200000000000000400e-01
9.120000000000000329e-01
8.639999999999999902e-01
8.080000000000000515e-01
7.760000000000000231e-01
7.439999999999999947e-01
7.520000000000000018e-01
7.840000000000000302e-01
7.520000000000000018e-01
8.240000000000000657e-01
7.840000000000000302e-01
7.680000000000000160e-01
7.840000000000000302e-01
7.199999999999999734e-01
6.880000000000000560e-01
6.960000000000000631e-01
7.680000000000000160e-01
7.920000000000000373e-01
7.680000000000000160e-01
7.840000000000000302e-01
7.760000000000000231e-01
7.680000000000000160e-01
7.600000000000000089e-01
7.359999999999999876e-01
7.279999999999999805e-01
7.439999999999999947e-01
7.279999999999999805e-01
7.439999999999999947e-01
6.880000000000000560e-01
6.880000000000000560e-01
6.640000000000000346e-01
6.400000000000000133e-01
6.239999999999999991e-01
6.239999999999999991e-01
5.999999999999999778e-01
6.079999999999999849e-01
6.239999999999999991e-01
6.720000000000000417e-01
6.720000000000000417e-01
6.720000000000000417e-01
8.080000000000000515e-01
8.399999999999999689e-01
8.160000000000000586e-01
8.800000000000000044e-01
9.440000000000000613e-01
9.120000000000000329e-01
8.479999999999999760e-01
8.240000000000000657e-01
7.840000000000000302e-01
7.840000000000000302e-01
8.639999999999999902e-01
8.479999999999999760e-01
9.520000000000000684e-01
8.800000000000000044e-01
9.200000000000000400e-01
9.120000000000000329e-01
8.080000000000000515e-01
8.320000000000000728e-01
8.000000000000000444e-01
8.639999999999999902e-01
9.759999999999999787e-01
9.200000000000000400e-01
1.024000000000000021e+00
1.032000000000000028e+00
1.016000000000000014e+00
1.040000000000000036e+00
1.088000000000000078e+00
1.056000000000000050e+00
9.280000000000000471e-01
9.360000000000000542e-01
9.280000000000000471e-01
8.320000000000000728e-01
8.800000000000000044e-01
1.016000000000000014e+00
1.024000000000000021e+00
1.040000000000000036e+00
8.800000000000000044e-01
8.800000000000000044e-01
8.000000000000000444e-01
8.320000000000000728e-01
8.399999999999999689e-01
7.600000000000000089e-01
7.199999999999999734e-01
8.559999999999999831e-01
1.032000000000000028e+00
1.064000000000000057e+00
9.599999999999999645e-01
9.440000000000000613e-01
9.280000000000000471e-01
8.639999999999999902e-01
9.280000000000000471e-01
9.520000000000000684e-01
8.479999999999999760e-01
9.280000000000000471e-01
9.440000000000000613e-01
8.639999999999999902e-01
8.559999999999999831e-01
7.760000000000000231e-01
8.320000000000000728e-01
8.800000000000000044e-01
9.360000000000000542e-01
9.360000000000000542e-01
8.880000000000000115e-01
9.280000000000000471e-01
9.440000000000000613e-01
9.120000000000000329e-01
8.160000000000000586e-01
7.840000000000000302e-01
7.920000000000000373e-01
8.479999999999999760e-01
8.719999999999999973e-01
8.160000000000000586e-01
8.960000000000000187e-01
1.048000000000000043e+00
1.000000000000000000e+00
9.440000000000000613e-01
9.040000000000000258e-01
8.240000000000000657e-01
9.599999999999999645e-01
9.839999999999999858e-01
1.024000000000000021e+00
1.064000000000000057e+00
9.360000000000000542e-01
9.120000000000000329e-01
9.520000000000000684e-01
9.520000000000000684e-01
9.679999999999999716e-01
9.919999999999999929e-01
9.919999999999999929e-01
9.200000000000000400e-01
9.839999999999999858e-01
1.000000000000000000e+00
8.960000000000000187e-01
9.280000000000000471e-01
9.679999999999999716e-01
9.040000000000000258e-01
8.080000000000000515e-01
8.160000000000000586e-01
1.008000000000000007e+00
1.000000000000000000e+00
8.559999999999999831e-01
7.920000000000000373e-01
8.880000000000000115e-01
9.360000000000000542e-01
8.559999999999999831e-01
8.320000000000000728e-01
8.160000000000000586e-01
7.760000000000000231e-01
7.119999999999999662e-01
7.520000000000000018e-01
8.000000000000000444e-01
7.439999999999999947e-01
8.160000000000000586e-01
8.639999999999999902e-01
8.160000000000000586e-01
9.599999999999999645e-01
9.200000000000000400e-01
9.120000000000000329e-01
9.200000000000000400e-01
8.160000000000000586e-01
8.080000000000000515e-01
8.080000000000000515e-01
8.240000000000000657e-01
8.880000000000000115e-01
8.160000000000000586e-01
7.119999999999999662e-01
7.199999999999999734e-01
7.119999999999999662e-01
7.600000000000000089e-01
7.920000000000000373e-01
9.040000000000000258e-01
9.759999999999999787e-01
9.280000000000000471e-01
9.599999999999999645e-01
8.960000000000000187e-01
8.880000000000000115e-01
7.920000000000000373e-01
7.600000000000000089e-01
8.719999999999999973e-01
9.040000000000000258e-01
8.479999999999999760e-01
7.920000000000000373e-01
7.600000000000000089e-01
7.520000000000000018e-01
7.760000000000000231e-01
7.199999999999999734e-01
7.680000000000000160e-01
8.559999999999999831e-01
7.920000000000000373e-01
8.000000000000000444e-01
8.399999999999999689e-01
8.240000000000000657e-01
8.639999999999999902e-01
8.320000000000000728e-01
8.960000000000000187e-01
9.200000000000000400e-01
9.360000000000000542e-01
9.200000000000000400e-01
9.360000000000000542e-01
8.800000000000000044e-01
8.719999999999999973e-01
8.719999999999999973e-01
8.080000000000000515e-01
8.160000000000000586e-01
8.080000000000000515e-01
7.840000000000000302e-01
7.439999999999999947e-01
7.760000000000000231e-01
7.920000000000000373e-01
7.760000000000000231e-01
7.680000000000000160e-01
7.760000000000000231e-01
7.680000000000000160e-01
7.680000000000000160e-01
8.080000000000000515e-01
8.000000000000000444e-01
7.840000000000000302e-01
7.920000000000000373e-01
7.760000000000000231e-01
7.279999999999999805e-01
7.279999999999999805e-01
7.199999999999999734e-01
7.039999999999999591e-01
7.279999999999999805e-01
7.439999999999999947e-01
7.680000000000000160e-01
8.080000000000000515e-01
8.160000000000000586e-01
7.760000000000000231e-01
8.080000000000000515e-01
8.240000000000000657e-01
8.240000000000000657e-01
8.559999999999999831e-01
8.639999999999999902e-01
8.639999999999999902e-01
8.880000000000000115e-01
8.719999999999999973e-01
7.840000000000000302e-01
8.479999999999999760e-01
8.399999999999999689e-01
7.840000000000000302e-01
8.080000000000000515e-01
8.080000000000000515e-01
7.520000000000000018e-01
7.039999999999999591e-01
7.439999999999999947e-01
8.399999999999999689e-01
8.800000000000000044e-01
9.040000000000000258e-01
9.120000000000000329e-01
8.320000000000000728e-01
8.719999999999999973e-01
8.639999999999999902e-01
8.399999999999999689e-01
7.680000000000000160e-01
8.000000000000000444e-01
8.240000000000000657e-01
8.719999999999999973e-01
9.040000000000000258e-01
8.960000000000000187e-01
8.880000000000000115e-01
8.719999999999999973e-01
8.800000000000000044e-01
8.080000000000000515e-01
8.559999999999999831e-01
8.399999999999999689e-01
7.279999999999999805e-01
7.439999999999999947e-01
7.439999999999999947e-01
7.439999999999999947e-01
7.279999999999999805e-01
7.199999999999999734e-01
7.119999999999999662e-01
7.279999999999999805e-01
7.600000000000000089e-01
7.680000000000000160e-01
7.840000000000000302e-01
7.920000000000000373e-01
7.439999999999999947e-01
7.359999999999999876e-01
7.359999999999999876e-01
7.520000000000000018e-01
7.680000000000000160e-01
7.680000000000000160e-01
7.840000000000000302e-01
7.680000000000000160e-01
7.199999999999999734e-01
6.960000000000000631e-01
7.039999999999999591e-01
6.880000000000000560e-01
6.720000000000000417e-01
7.039999999999999591e-01
8.080000000000000515e-01
8.880000000000000115e-01
8.960000000000000187e-01
8.880000000000000115e-01
8.240000000000000657e-01
7.840000000000000302e-01
7.199999999999999734e-01
7.279999999999999805e-01
7.600000000000000089e-01
8.000000000000000444e-01
7.520000000000000018e-01
8.399999999999999689e-01
8.800000000000000044e-01
7.920000000000000373e-01
8.160000000000000586e-01
8.320000000000000728e-01
7.920000000000000373e-01
7.760000000000000231e-01
8.080000000000000515e-01
8.240000000000000657e-01
8.320000000000000728e-01
9.120000000000000329e-01
9.040000000000000258e-01
8.399999999999999689e-01
8.399999999999999689e-01
8.479999999999999760e-01
8.240000000000000657e-01
8.559999999999999831e-01
9.360000000000000542e-01
9.280000000000000471e-01
9.360000000000000542e-01
9.200000000000000400e-01
7.920000000000000373e-01
8.559999999999999831e-01
8.800000000000000044e-01
8.080000000000000515e-01
9.360000000000000542e-01
9.599999999999999645e-01
9.360000000000000542e-01
9.440000000000000613e-01
8.880000000000000115e-01
8.479999999999999760e-01
8.719999999999999973e-01
8.719999999999999973e-01
8.160000000000000586e-01
8.719999999999999973e-01
8.639999999999999902e-01
8.719999999999999973e-01
9.040000000000000258e-01
8.719999999999999973e-01
9.200000000000000400e-01
9.200000000000000400e-01
8.639999999999999902e-01
9.200000000000000400e-01
9.040000000000000258e-01
8.479999999999999760e-01
8.719999999999999973e-01
8.800000000000000044e-01
8.160000000000000586e-01
8.399999999999999689e-01
8.719999999999999973e-01
8.240000000000000657e-01
8.960000000000000187e-01
9.200000000000000400e-01
8.639999999999999902e-01
8.880000000000000115e-01
8.960000000000000187e-01
8.240000000000000657e-01
8.559999999999999831e-01
8.320000000000000728e-01
7.920000000000000373e-01
8.080000000000000515e-01
8.240000000000000657e-01
8.240000000000000657e-01
9.120000000000000329e-01
8.559999999999999831e-01
8.320000000000000728e-01
8.719999999999999973e-01
8.960000000000000187e-01
8.399999999999999689e-01
8.880000000000000115e-01
8.960000000000000187e-01
8.320000000000000728e-01
8.559999999999999831e-01
8.719999999999999973e-01
7.680000000000000160e-01
7.279999999999999805e-01
7.199999999999999734e-01
7.199999999999999734e-01
7.520000000000000018e-01
7.520000000000000018e-01
7.520000000000000018e-01
7.840000000000000302e-01
7.680000000000000160e-01
8.000000000000000444e-01
7.680000000000000160e-01
7.279999999999999805e-01
7.039999999999999591e-01
7.760000000000000231e-01
8.479999999999999760e-01
8.399999999999999689e-01
7.920000000000000373e-01
8.000000000000000444e-01
7.279999999999999805e-01
7.119999999999999662e-01
7.199999999999999734e-01
7.279999999999999805e-01
7.279999999999999805e-01
8.320000000000000728e-01
8.000000000000000444e-01
8.880000000000000115e-01
9.839999999999999858e-01
9.919999999999999929e-01
9.839999999999999858e-01
9.839999999999999858e-01
1.032000000000000028e+00
9.520000000000000684e-01
9.679999999999999716e-01
9.280000000000000471e-01
8.719999999999999973e-01
8.880000000000000115e-01
9.360000000000000542e-01
8.639999999999999902e-01
8.160000000000000586e-01
8.960000000000000187e-01
8.399999999999999689e-01
8.880000000000000115e-01
9.520000000000000684e-01
8.800000000000000044e-01
9.280000000000000471e-01
9.679999999999999716e-01
8.559999999999999831e-01
8.880000000000000115e-01
9.040000000000000258e-01
8.160000000000000586e-01
8.320000000000000728e-01
8.960000000000000187e-01
8.320000000000000728e-01
8.240000000000000657e-01
8.080000000000000515e-01
7.920000000000000373e-01
8.240000000000000657e-01
9.040000000000000258e-01
9.440000000000000613e-01
9.440000000000000613e-01
8.960000000000000187e-01
8.639999999999999902e-01
8.000000000000000444e-01
8.240000000000000657e-01
8.559999999999999831e-01
8.639999999999999902e-01
8.320000000000000728e-01
8.880000000000000115e-01
9.200000000000000400e-01
8.639999999999999902e-01
8.479999999999999760e-01
8.160000000000000586e-01
8.639999999999999902e-01
9.200000000000000400e-01
9.360000000000000542e-01
8.800000000000000044e-01
8.960000000000000187e-01
8.800000000000000044e-01
8.160000000000000586e-01
8.960000000000000187e-01
9.040000000000000258e-01
9.280000000000000471e-01
9.280000000000000471e-01
9.280000000000000471e-01
8.639999999999999902e-01
8.479999999999999760e-01
8.719999999999999973e-01
9.280000000000000471e-01
8.240000000000000657e-01
8.639999999999999902e-01
8.559999999999999831e-01
8.320000000000000728e-01
8.960000000000000187e-01
9.759999999999999787e-01
9.679999999999999716e-01
9.040000000000000258e-01
8.960000000000000187e-01
9.040000000000000258e-01
8.800000000000000044e-01
8.479999999999999760e-01
8.639999999999999902e-01
8.240000000000000657e-01
8.240000000000000657e-01
8.320000000000000728e-01
8.160000000000000586e-01
8.960000000000000187e-01
8.719999999999999973e-01
8.479999999999999760e-01
8.320000000000000728e-01
8.240000000000000657e-01
8.160000000000000586e-01
7.520000000000000018e-01
7.760000000000000231e-01
7.840000000000000302e-01
8.559999999999999831e-01
9.040000000000000258e-01
8.639999999999999902e-01
8.719999999999999973e-01
8.639999999999999902e-01
8.960000000000000187e-01
9.280000000000000471e-01
9.120000000000000329e-01
8.320000000000000728e-01
7.600000000000000089e-01
7.279999999999999805e-01
6.960000000000000631e-01
7.119999999999999662e-01
7.920000000000000373e-01
7.680000000000000160e-01
8.080000000000000515e-01
8.479999999999999760e-01
7.920000000000000373e-01
8.080000000000000515e-01
8.639999999999999902e-01
8.240000000000000657e-01
8.559999999999999831e-01
9.520000000000000684e-01
8.960000000000000187e-01
9.679999999999999716e-01
1.000000000000000000e+00
9.520000000000000684e-01
1.000000000000000000e+00
1.016000000000000014e+00
1.000000000000000000e+00
9.599999999999999645e-01
9.839999999999999858e-01
9.679999999999999716e-01
9.759999999999999787e-01
8.559999999999999831e-01
8.719999999999999973e-01
9.120000000000000329e-01
9.040000000000000258e-01
8.479999999999999760e-01
9.280000000000000471e-01
9.679999999999999716e-01
8.559999999999999831e-01
9.040000000000000258e-01
9.120000000000000329e-01
8.639999999999999902e-01
9.200000000000000400e-01
1.000000000000000000e+00
1.024000000000000021e+00
9.919999999999999929e-01
9.839999999999999858e-01
9.839999999999999858e-01
9.120000000000000329e-01
8.960000000000000187e-01
8.800000000000000044e-01
8.160000000000000586e-01
7.920000000000000373e-01
9.120000000000000329e-01
8.960000000000000187e-01
7.840000000000000302e-01
8.080000000000000515e-01
8.800000000000000044e-01
8.080000000000000515e-01
9.360000000000000542e-01
9.759999999999999787e-01
9.520000000000000684e-01
9.280000000000000471e-01
9.120000000000000329e-01
9.040000000000000258e-01
9.200000000000000400e-01
9.520000000000000684e-01
8.800000000000000044e-01
8.880000000000000115e-01
9.040000000000000258e-01
8.639999999999999902e-01
8.320000000000000728e-01
8.559999999999999831e-01
8.479999999999999760e-01
7.600000000000000089e-01
7.840000000000000302e-01
8.160000000000000586e-01
8.080000000000000515e-01
7.359999999999999876e-01
7.359999999999999876e-01
7.439999999999999947e-01
7.439999999999999947e-01
7.600000000000000089e-01
8.240000000000000657e-01
8.479999999999999760e-01
8.000000000000000444e-01
7.279999999999999805e-01
7.039999999999999591e-01
6.960000000000000631e-01
7.119999999999999662e-01
7.199999999999999734e-01
6.880000000000000560e-01
6.880000000000000560e-01
7.199999999999999734e-01
7.840000000000000302e-01
7.520000000000000018e-01
7.680000000000000160e-01
8.000000000000000444e-01
7.600000000000000089e-01
8.160000000000000586e-01
9.120000000000000329e-01
8.880000000000000115e-01
9.280000000000000471e-01
9.040000000000000258e-01
8.399999999999999689e-01
9.120000000000000329e-01
9.120000000000000329e-01
9.759999999999999787e-01
9.759999999999999787e-01
8.880000000000000115e-01
9.120000000000000329e-01
1.008000000000000007e+00
1.048000000000000043e+00
9.919999999999999929e-01
1.016000000000000014e+00
1.016000000000000014e+00
9.839999999999999858e-01
8.880000000000000115e-01
8.880000000000000115e-01
9.120000000000000329e-01
8.960000000000000187e-01
8.399999999999999689e-01
8.559999999999999831e-01
7.840000000000000302e-01
7.199999999999999734e-01
7.119999999999999662e-01
7.359999999999999876e-01
7.680000000000000160e-01
7.439999999999999947e-01
7.279999999999999805e-01
8.080000000000000515e-01
8.160000000000000586e-01
8.880000000000000115e-01
9.040000000000000258e-01
8.479999999999999760e-01
7.600000000000000089e-01
7.840000000000000302e-01
8.000000000000000444e-01
7.760000000000000231e-01
7.760000000000000231e-01
7.920000000000000373e-01
8.479999999999999760e-01
8.719999999999999973e-01
8.800000000000000044e-01
8.719999999999999973e-01
7.840000000000000302e-01
8.240000000000000657e-01
8.559999999999999831e-01
8.639999999999999902e-01
7.760000000000000231e-01
8.000000000000000444e-01
8.160000000000000586e-01
7.760000000000000231e-01
7.760000000000000231e-01
8.080000000000000515e-01
7.680000000000000160e-01
7.840000000000000302e-01
8.800000000000000044e-01
8.160000000000000586e-01
8.080000000000000515e-01
8.240000000000000657e-01
8.800000000000000044e-01
8.960000000000000187e-01
9.040000000000000258e-01
8.800000000000000044e-01
8.240000000000000657e-01
8.160000000000000586e-01
8.320000000000000728e-01
8.880000000000000115e-01
9.360000000000000542e-01
8.880000000000000115e-01
8.639999999999999902e-01
8.639999999999999902e-01
8.080000000000000515e-01
8.160000000000000586e-01
8.399999999999999689e-01
8.160000000000000586e-01
7.600000000000000089e-01
7.920000000000000373e-01
7.600000000000000089e-01
7.359999999999999876e-01
7.680000000000000160e-01
8.320000000000000728e-01
9.200000000000000400e-01
8.559999999999999831e-01
7.840000000000000302e-01
7.760000000000000231e-01
8.160000000000000586e-01
8.880000000000000115e-01
9.200000000000000400e-01
8.719999999999999973e-01
8.559999999999999831e-01
8.320000000000000728e-01
8.479999999999999760e-01
8.000000000000000444e-01
8.240000000000000657e-01
7.840000000000000302e-01
7.680000000000000160e-01
7.279999999999999805e-01
7.600000000000000089e-01
8.240000000000000657e-01
8.000000000000000444e-01
8.000000000000000444e-01
8.000000000000000444e-01
7.760000000000000231e-01
7.359999999999999876e-01
7.680000000000000160e-01
7.920000000000000373e-01
7.600000000000000089e-01
7.680000000000000160e-01
7.600000000000000089e-01
7.520000000000000018e-01
7.680000000000000160e-01
8.160000000000000586e-01
7.760000000000000231e-01
7.600000000000000089e-01
7.279999999999999805e-01
7.680000000000000160e-01
8.320000000000000728e-01
8.399999999999999689e-01
8.080000000000000515e-01
7.439999999999999947e-01
7.520000000000000018e-01
8.639999999999999902e-01
9.120000000000000329e-01
9.280000000000000471e-01
8.559999999999999831e-01
8.559999999999999831e-01
8.719999999999999973e-01
7.920000000000000373e-01
8.320000000000000728e-01
9.120000000000000329e-01
8.080000000000000515e-01
8.399999999999999689e-01
9.040000000000000258e-01
8.000000000000000444e-01
8.719999999999999973e-01
8.800000000000000044e-01
8.000000000000000444e-01
8.479999999999999760e-01
1.008000000000000007e+00
9.839999999999999858e-01
9.679999999999999716e-01
9.839999999999999858e-01
9.839999999999999858e-01
8.559999999999999831e-01
8.719999999999999973e-01
9.040000000000000258e-01
8.399999999999999689e-01
8.719999999999999973e-01
9.440000000000000613e-01
9.120000000000000329e-01
9.040000000000000258e-01
8.320000000000000728e-01
8.639999999999999902e-01
8.000000000000000444e-01
7.520000000000000018e-01
8.559999999999999831e-01
8.880000000000000115e-01
8.960000000000000187e-01
8.399999999999999689e-01
8.479999999999999760e-01
8.800000000000000044e-01
9.040000000000000258e-01
8.639999999999999902e-01
8.800000000000000044e-01
8.880000000000000115e-01
8.000000000000000444e-01
8.479999999999999760e-01
8.960000000000000187e-01
8.240000000000000657e-01
8.399999999999999689e-01
8.800000000000000044e-01
8.479999999999999760e-01
8.320000000000000728e-01
7.920000000000000373e-01
7.279999999999999805e-01
7.600000000000000089e-01
7.760000000000000231e-01
7.279999999999999805e-01
7.520000000000000018e-01
9.599999999999999645e-01
9.599999999999999645e-01
9.679999999999999716e-01
9.599999999999999645e-01
9.679999999999999716e-01
8.960000000000000187e-01
9.040000000000000258e-01
9.040000000000000258e-01
8.719999999999999973e-01
8.320000000000000728e-01
8.719999999999999973e-01
8.160000000000000586e-01
7.920000000000000373e-01
8.479999999999999760e-01
7.840000000000000302e-01
7.840000000000000302e-01
8.639999999999999902e-01
8.479999999999999760e-01
8.960000000000000187e-01
9.839999999999999858e-01
8.960000000000000187e-01
9.360000000000000542e-01
9.360000000000000542e-01
9.200000000000000400e-01
8.960000000000000187e-01
8.960000000000000187e-01
9.280000000000000471e-01
8.479999999999999760e-01
9.440000000000000613e-01
1.016000000000000014e+00
9.679999999999999716e-01
9.919999999999999929e-01
9.599999999999999645e-01
8.639999999999999902e-01
9.120000000000000329e-01
8.719999999999999973e-01
8.160000000000000586e-01
8.320000000000000728e-01
8.080000000000000515e-01
8.240000000000000657e-01
9.040000000000000258e-01
8.479999999999999760e-01
8.559999999999999831e-01
9.280000000000000471e-01
8.559999999999999831e-01
8.479999999999999760e-01
8.719999999999999973e-01
8.960000000000000187e-01
8.719999999999999973e-01
8.479999999999999760e-01
8.240000000000000657e-01
8.320000000000000728e-01
7.760000000000000231e-01
7.359999999999999876e-01
7.680000000000000160e-01
7.600000000000000089e-01
8.240000000000000657e-01
8.800000000000000044e-01
7.680000000000000160e-01
7.520000000000000018e-01
7.199999999999999734e-01
6.640000000000000346e-01
