# Supplementary material for: Entropy Analysis of RR-Time Series From Stress Tests
Source: Front Physiol. 2020 Aug 12;11:981. doi: 10.3389/fphys.2020.00981 (PMC7438833; doi:10.3389/fphys.2020.00981)
Supplement: Supplementary file 1 [file Data_Sheet_1.ZIP › Data/Young/Rest/YS_23_r.txt]

4.959999999999999964e-01
5.120000000000000107e-01
1.320000000000000062e+00
1.191999999999999948e+00
1.144000000000000128e+00
1.352000000000000091e+00
1.400000000000000133e+00
1.423999999999999932e+00
1.415999999999999925e+00
1.463999999999999968e+00
1.447999999999999954e+00
1.407999999999999918e+00
1.423999999999999932e+00
1.455999999999999961e+00
1.471999999999999975e+00
1.423999999999999932e+00
1.415999999999999925e+00
1.407999999999999918e+00
1.360000000000000098e+00
1.400000000000000133e+00
1.136000000000000121e+00
1.272000000000000020e+00
1.175999999999999934e+00
1.256000000000000005e+00
1.207999999999999963e+00
1.423999999999999932e+00
1.288000000000000034e+00
1.431999999999999940e+00
1.384000000000000119e+00
1.392000000000000126e+00
1.368000000000000105e+00
1.304000000000000048e+00
1.384000000000000119e+00
1.352000000000000091e+00
1.360000000000000098e+00
1.407999999999999918e+00
1.400000000000000133e+00
1.431999999999999940e+00
1.447999999999999954e+00
1.384000000000000119e+00
1.376000000000000112e+00
1.352000000000000091e+00
1.320000000000000062e+00
1.215999999999999970e+00
1.199999999999999956e+00
1.215999999999999970e+00
1.112000000000000099e+00
1.288000000000000034e+00
1.167999999999999927e+00
1.304000000000000048e+00
1.304000000000000048e+00
1.247999999999999998e+00
1.328000000000000069e+00
1.336000000000000076e+00
1.312000000000000055e+00
1.344000000000000083e+00
1.280000000000000027e+00
1.360000000000000098e+00
1.296000000000000041e+00
1.312000000000000055e+00
1.320000000000000062e+00
1.280000000000000027e+00
1.352000000000000091e+00
1.304000000000000048e+00
1.376000000000000112e+00
1.312000000000000055e+00
1.280000000000000027e+00
1.320000000000000062e+00
1.288000000000000034e+00
1.239999999999999991e+00
1.328000000000000069e+00
1.223999999999999977e+00
1.296000000000000041e+00
1.312000000000000055e+00
1.199999999999999956e+00
1.288000000000000034e+00
1.191999999999999948e+00
1.312000000000000055e+00
1.272000000000000020e+00
1.223999999999999977e+00
1.336000000000000076e+00
1.239999999999999991e+00
1.296000000000000041e+00
1.312000000000000055e+00
1.223999999999999977e+00
1.288000000000000034e+00
1.336000000000000076e+00
1.296000000000000041e+00
1.272000000000000020e+00
1.328000000000000069e+00
1.231999999999999984e+00
1.288000000000000034e+00
1.296000000000000041e+00
1.256000000000000005e+00
1.272000000000000020e+00
1.280000000000000027e+00
1.152000000000000135e+00
1.256000000000000005e+00
1.256000000000000005e+00
1.048000000000000043e+00
1.256000000000000005e+00
1.183999999999999941e+00
1.167999999999999927e+00
1.344000000000000083e+00
1.304000000000000048e+00
1.191999999999999948e+00
1.312000000000000055e+00
1.272000000000000020e+00
1.288000000000000034e+00
1.344000000000000083e+00
1.280000000000000027e+00
1.215999999999999970e+00
1.312000000000000055e+00
1.223999999999999977e+00
1.215999999999999970e+00
1.280000000000000027e+00
1.296000000000000041e+00
1.312000000000000055e+00
1.368000000000000105e+00
1.296000000000000041e+00
1.320000000000000062e+00
1.360000000000000098e+00
1.304000000000000048e+00
1.239999999999999991e+00
1.247999999999999998e+00
1.088000000000000078e+00
1.215999999999999970e+00
1.247999999999999998e+00
1.231999999999999984e+00
1.280000000000000027e+00
1.272000000000000020e+00
1.231999999999999984e+00
1.296000000000000041e+00
1.336000000000000076e+00
1.280000000000000027e+00
1.296000000000000041e+00
1.247999999999999998e+00
1.175999999999999934e+00
1.288000000000000034e+00
1.199999999999999956e+00
1.207999999999999963e+00
1.304000000000000048e+00
1.175999999999999934e+00
1.280000000000000027e+00
1.320000000000000062e+00
1.167999999999999927e+00
1.296000000000000041e+00
1.288000000000000034e+00
1.223999999999999977e+00
1.336000000000000076e+00
1.296000000000000041e+00
1.304000000000000048e+00
1.312000000000000055e+00
1.264000000000000012e+00
1.352000000000000091e+00
1.328000000000000069e+00
1.239999999999999991e+00
1.336000000000000076e+00
1.288000000000000034e+00
1.304000000000000048e+00
1.352000000000000091e+00
1.312000000000000055e+00
1.247999999999999998e+00
1.320000000000000062e+00
1.183999999999999941e+00
1.296000000000000041e+00
1.264000000000000012e+00
1.167999999999999927e+00
1.296000000000000041e+00
1.272000000000000020e+00
1.215999999999999970e+00
1.296000000000000041e+00
1.231999999999999984e+00
1.320000000000000062e+00
1.344000000000000083e+00
1.239999999999999991e+00
1.296000000000000041e+00
1.312000000000000055e+00
1.207999999999999963e+00
1.296000000000000041e+00
1.312000000000000055e+00
1.191999999999999948e+00
1.312000000000000055e+00
1.336000000000000076e+00
1.239999999999999991e+00
1.231999999999999984e+00
1.072000000000000064e+00
1.376000000000000112e+00
1.328000000000000069e+00
1.328000000000000069e+00
1.344000000000000083e+00
1.328000000000000069e+00
1.296000000000000041e+00
1.376000000000000112e+00
1.312000000000000055e+00
1.239999999999999991e+00
1.336000000000000076e+00
1.360000000000000098e+00
1.296000000000000041e+00
1.328000000000000069e+00
1.296000000000000041e+00
1.239999999999999991e+00
1.296000000000000041e+00
1.072000000000000064e+00
1.167999999999999927e+00
1.280000000000000027e+00
1.024000000000000021e+00
1.104000000000000092e+00
1.360000000000000098e+00
1.144000000000000128e+00
1.272000000000000020e+00
1.272000000000000020e+00
1.175999999999999934e+00
1.320000000000000062e+00
1.344000000000000083e+00
1.207999999999999963e+00
1.231999999999999984e+00
1.272000000000000020e+00
1.175999999999999934e+00
1.183999999999999941e+00
1.264000000000000012e+00
1.207999999999999963e+00
1.104000000000000092e+00
1.272000000000000020e+00
1.264000000000000012e+00
1.215999999999999970e+00
1.320000000000000062e+00
1.191999999999999948e+00
1.231999999999999984e+00
1.256000000000000005e+00
1.032000000000000028e+00
1.231999999999999984e+00
1.207999999999999963e+00
1.104000000000000092e+00
1.280000000000000027e+00
1.256000000000000005e+00
1.144000000000000128e+00
1.304000000000000048e+00
1.207999999999999963e+00
1.264000000000000012e+00
1.296000000000000041e+00
1.223999999999999977e+00
1.304000000000000048e+00
1.264000000000000012e+00
1.120000000000000107e+00
1.296000000000000041e+00
1.272000000000000020e+00
1.239999999999999991e+00
1.320000000000000062e+00
1.264000000000000012e+00
1.280000000000000027e+00
1.336000000000000076e+00
1.256000000000000005e+00
1.272000000000000020e+00
1.312000000000000055e+00
1.247999999999999998e+00
1.288000000000000034e+00
1.304000000000000048e+00
1.264000000000000012e+00
1.223999999999999977e+00
1.280000000000000027e+00
1.223999999999999977e+00
1.199999999999999956e+00
1.215999999999999970e+00
1.096000000000000085e+00
1.136000000000000121e+00
1.231999999999999984e+00
1.144000000000000128e+00
1.199999999999999956e+00
1.328000000000000069e+00
1.231999999999999984e+00
1.336000000000000076e+00
1.304000000000000048e+00
1.223999999999999977e+00
1.296000000000000041e+00
1.328000000000000069e+00
1.280000000000000027e+00
1.207999999999999963e+00
1.320000000000000062e+00
1.256000000000000005e+00
1.215999999999999970e+00
1.264000000000000012e+00
1.104000000000000092e+00
1.272000000000000020e+00
1.288000000000000034e+00
1.152000000000000135e+00
1.328000000000000069e+00
1.288000000000000034e+00
1.223999999999999977e+00
1.320000000000000062e+00
1.296000000000000041e+00
1.272000000000000020e+00
1.336000000000000076e+00
1.304000000000000048e+00
1.264000000000000012e+00
1.320000000000000062e+00
1.280000000000000027e+00
1.280000000000000027e+00
1.304000000000000048e+00
1.288000000000000034e+00
1.231999999999999984e+00
1.280000000000000027e+00
1.280000000000000027e+00
1.112000000000000099e+00
1.296000000000000041e+00
1.272000000000000020e+00
1.024000000000000021e+00
1.231999999999999984e+00
1.296000000000000041e+00
1.096000000000000085e+00
1.312000000000000055e+00
1.223999999999999977e+00
1.223999999999999977e+00
1.352000000000000091e+00
1.288000000000000034e+00
1.280000000000000027e+00
1.296000000000000041e+00
1.231999999999999984e+00
1.272000000000000020e+00
1.312000000000000055e+00
1.199999999999999956e+00
1.312000000000000055e+00
1.336000000000000076e+00
1.183999999999999941e+00
1.247999999999999998e+00
1.191999999999999948e+00
1.040000000000000036e+00
1.215999999999999970e+00
1.159999999999999920e+00
1.264000000000000012e+00
1.256000000000000005e+00
1.264000000000000012e+00
1.328000000000000069e+00
1.312000000000000055e+00
1.256000000000000005e+00
1.296000000000000041e+00
1.288000000000000034e+00
1.207999999999999963e+00
1.256000000000000005e+00
1.272000000000000020e+00
1.167999999999999927e+00
1.296000000000000041e+00
1.247999999999999998e+00
1.112000000000000099e+00
1.272000000000000020e+00
1.256000000000000005e+00
1.175999999999999934e+00
1.256000000000000005e+00
1.256000000000000005e+00
1.104000000000000092e+00
1.320000000000000062e+00
1.272000000000000020e+00
1.239999999999999991e+00
1.296000000000000041e+00
1.207999999999999963e+00
1.159999999999999920e+00
1.280000000000000027e+00
1.256000000000000005e+00
1.264000000000000012e+00
1.304000000000000048e+00
1.247999999999999998e+00
1.239999999999999991e+00
1.304000000000000048e+00
1.264000000000000012e+00
1.280000000000000027e+00
1.288000000000000034e+00
1.199999999999999956e+00
1.223999999999999977e+00
1.256000000000000005e+00
1.215999999999999970e+00
1.191999999999999948e+00
1.328000000000000069e+00
1.280000000000000027e+00
1.128000000000000114e+00
1.264000000000000012e+00
1.223999999999999977e+00
1.136000000000000121e+00
1.247999999999999998e+00
1.167999999999999927e+00
1.231999999999999984e+00
1.288000000000000034e+00
1.175999999999999934e+00
1.159999999999999920e+00
1.280000000000000027e+00
1.167999999999999927e+00
1.136000000000000121e+00
1.264000000000000012e+00
1.136000000000000121e+00
1.239999999999999991e+00
1.239999999999999991e+00
1.104000000000000092e+00
1.272000000000000020e+00
1.312000000000000055e+00
1.120000000000000107e+00
1.207999999999999963e+00
1.247999999999999998e+00
1.104000000000000092e+00
1.320000000000000062e+00
1.304000000000000048e+00
1.223999999999999977e+00
1.320000000000000062e+00
1.288000000000000034e+00
1.120000000000000107e+00
1.264000000000000012e+00
1.296000000000000041e+00
1.152000000000000135e+00
1.304000000000000048e+00
1.207999999999999963e+00
1.128000000000000114e+00
1.280000000000000027e+00
1.120000000000000107e+00
1.136000000000000121e+00
1.264000000000000012e+00
1.199999999999999956e+00
1.175999999999999934e+00
1.272000000000000020e+00
1.207999999999999963e+00
1.152000000000000135e+00
1.247999999999999998e+00
1.215999999999999970e+00
1.191999999999999948e+00
1.304000000000000048e+00
1.296000000000000041e+00
1.207999999999999963e+00
1.288000000000000034e+00
1.296000000000000041e+00
1.159999999999999920e+00
1.320000000000000062e+00
1.288000000000000034e+00
1.239999999999999991e+00
1.320000000000000062e+00
1.296000000000000041e+00
1.199999999999999956e+00
1.231999999999999984e+00
1.159999999999999920e+00
1.296000000000000041e+00
1.272000000000000020e+00
1.288000000000000034e+00
1.352000000000000091e+00
1.320000000000000062e+00
1.256000000000000005e+00
1.336000000000000076e+00
1.247999999999999998e+00
1.199999999999999956e+00
1.231999999999999984e+00
1.120000000000000107e+00
1.256000000000000005e+00
1.247999999999999998e+00
1.104000000000000092e+00
1.199999999999999956e+00
1.159999999999999920e+00
1.191999999999999948e+00
1.256000000000000005e+00
1.191999999999999948e+00
1.104000000000000092e+00
1.247999999999999998e+00
1.312000000000000055e+00
1.167999999999999927e+00
1.247999999999999998e+00
1.207999999999999963e+00
1.159999999999999920e+00
1.247999999999999998e+00
1.256000000000000005e+00
1.112000000000000099e+00
1.280000000000000027e+00
1.247999999999999998e+00
1.152000000000000135e+00
1.296000000000000041e+00
1.272000000000000020e+00
1.247999999999999998e+00
1.368000000000000105e+00
1.312000000000000055e+00
1.280000000000000027e+00
1.312000000000000055e+00
1.280000000000000027e+00
1.264000000000000012e+00
1.384000000000000119e+00
1.320000000000000062e+00
1.256000000000000005e+00
1.336000000000000076e+00
1.247999999999999998e+00
1.207999999999999963e+00
1.304000000000000048e+00
1.199999999999999956e+00
1.167999999999999927e+00
1.247999999999999998e+00
1.183999999999999941e+00
1.048000000000000043e+00
1.376000000000000112e+00
1.320000000000000062e+00
1.215999999999999970e+00
1.304000000000000048e+00
1.296000000000000041e+00
1.247999999999999998e+00
1.328000000000000069e+00
1.304000000000000048e+00
1.136000000000000121e+00
1.215999999999999970e+00
1.264000000000000012e+00
1.183999999999999941e+00
1.344000000000000083e+00
1.304000000000000048e+00
1.112000000000000099e+00
1.231999999999999984e+00
1.207999999999999963e+00
1.288000000000000034e+00
1.328000000000000069e+00
1.256000000000000005e+00
1.152000000000000135e+00
1.239999999999999991e+00
1.159999999999999920e+00
1.207999999999999963e+00
1.264000000000000012e+00
1.207999999999999963e+00
1.128000000000000114e+00
1.296000000000000041e+00
1.247999999999999998e+00
1.152000000000000135e+00
1.304000000000000048e+00
1.304000000000000048e+00
1.183999999999999941e+00
1.288000000000000034e+00
1.296000000000000041e+00
1.231999999999999984e+00
1.288000000000000034e+00
1.320000000000000062e+00
1.175999999999999934e+00
1.296000000000000041e+00
1.312000000000000055e+00
1.256000000000000005e+00
1.128000000000000114e+00
1.247999999999999998e+00
1.120000000000000107e+00
1.120000000000000107e+00
1.288000000000000034e+00
1.304000000000000048e+00
1.128000000000000114e+00
1.223999999999999977e+00
1.128000000000000114e+00
1.096000000000000085e+00
1.239999999999999991e+00
1.256000000000000005e+00
1.223999999999999977e+00
1.280000000000000027e+00
1.264000000000000012e+00
1.159999999999999920e+00
1.199999999999999956e+00
1.215999999999999970e+00
1.120000000000000107e+00
1.344000000000000083e+00
1.344000000000000083e+00
1.223999999999999977e+00
1.280000000000000027e+00
1.288000000000000034e+00
1.120000000000000107e+00
1.312000000000000055e+00
1.360000000000000098e+00
1.207999999999999963e+00
1.360000000000000098e+00
1.280000000000000027e+00
1.128000000000000114e+00
1.288000000000000034e+00
1.120000000000000107e+00
1.136000000000000121e+00
1.320000000000000062e+00
1.199999999999999956e+00
1.320000000000000062e+00
1.328000000000000069e+00
1.231999999999999984e+00
1.280000000000000027e+00
1.352000000000000091e+00
1.312000000000000055e+00
1.288000000000000034e+00
1.328000000000000069e+00
1.280000000000000027e+00
1.264000000000000012e+00
1.352000000000000091e+00
1.239999999999999991e+00
1.272000000000000020e+00
1.312000000000000055e+00
1.256000000000000005e+00
1.136000000000000121e+00
1.207999999999999963e+00
1.080000000000000071e+00
1.223999999999999977e+00
1.199999999999999956e+00
1.048000000000000043e+00
1.239999999999999991e+00
1.247999999999999998e+00
1.159999999999999920e+00
1.280000000000000027e+00
1.272000000000000020e+00
1.152000000000000135e+00
1.256000000000000005e+00
1.256000000000000005e+00
1.183999999999999941e+00
1.304000000000000048e+00
1.215999999999999970e+00
1.183999999999999941e+00
1.320000000000000062e+00
1.280000000000000027e+00
1.152000000000000135e+00
1.280000000000000027e+00
1.247999999999999998e+00
1.120000000000000107e+00
1.144000000000000128e+00
1.024000000000000021e+00
9.679999999999999716e-01
9.120000000000000329e-01
8.880000000000000115e-01
8.320000000000000728e-01
7.920000000000000373e-01
8.559999999999999831e-01
1.000000000000000000e+00
1.072000000000000064e+00
9.759999999999999787e-01
1.104000000000000092e+00
1.120000000000000107e+00
1.048000000000000043e+00
1.112000000000000099e+00
1.128000000000000114e+00
1.152000000000000135e+00
1.104000000000000092e+00
1.120000000000000107e+00
1.191999999999999948e+00
1.256000000000000005e+00
1.144000000000000128e+00
1.128000000000000114e+00
1.167999999999999927e+00
9.759999999999999787e-01
1.016000000000000014e+00
1.056000000000000050e+00
9.200000000000000400e-01
1.112000000000000099e+00
1.167999999999999927e+00
9.520000000000000684e-01
1.136000000000000121e+00
1.264000000000000012e+00
1.239999999999999991e+00
1.312000000000000055e+00
1.280000000000000027e+00
1.175999999999999934e+00
1.215999999999999970e+00
1.191999999999999948e+00
1.320000000000000062e+00
1.328000000000000069e+00
1.207999999999999963e+00
1.280000000000000027e+00
1.312000000000000055e+00
1.247999999999999998e+00
1.223999999999999977e+00
1.296000000000000041e+00
1.296000000000000041e+00
1.247999999999999998e+00
1.312000000000000055e+00
1.336000000000000076e+00
1.264000000000000012e+00
1.183999999999999941e+00
1.256000000000000005e+00
1.167999999999999927e+00
1.112000000000000099e+00
1.223999999999999977e+00
1.096000000000000085e+00
1.080000000000000071e+00
1.320000000000000062e+00
1.320000000000000062e+00
1.207999999999999963e+00
1.352000000000000091e+00
1.328000000000000069e+00
1.199999999999999956e+00
1.320000000000000062e+00
1.264000000000000012e+00
1.144000000000000128e+00
1.304000000000000048e+00
1.296000000000000041e+00
1.152000000000000135e+00
1.304000000000000048e+00
1.223999999999999977e+00
1.199999999999999956e+00
1.272000000000000020e+00
1.304000000000000048e+00
1.239999999999999991e+00
1.344000000000000083e+00
1.368000000000000105e+00
1.304000000000000048e+00
1.231999999999999984e+00
1.280000000000000027e+00
1.384000000000000119e+00
1.223999999999999977e+00
1.264000000000000012e+00
1.191999999999999948e+00
1.191999999999999948e+00
1.304000000000000048e+00
1.167999999999999927e+00
1.264000000000000012e+00
1.239999999999999991e+00
1.064000000000000057e+00
1.159999999999999920e+00
1.104000000000000092e+00
9.839999999999999858e-01
1.175999999999999934e+00
1.320000000000000062e+00
1.296000000000000041e+00
1.280000000000000027e+00
1.296000000000000041e+00
1.296000000000000041e+00
1.231999999999999984e+00
1.288000000000000034e+00
1.280000000000000027e+00
1.256000000000000005e+00
1.312000000000000055e+00
1.264000000000000012e+00
1.159999999999999920e+00
1.288000000000000034e+00
1.320000000000000062e+00
1.223999999999999977e+00
1.288000000000000034e+00
1.328000000000000069e+00
1.256000000000000005e+00
1.312000000000000055e+00
1.280000000000000027e+00
1.167999999999999927e+00
1.344000000000000083e+00
1.376000000000000112e+00
1.247999999999999998e+00
1.344000000000000083e+00
1.304000000000000048e+00
1.207999999999999963e+00
1.328000000000000069e+00
1.239999999999999991e+00
1.223999999999999977e+00
1.344000000000000083e+00
1.175999999999999934e+00
1.368000000000000105e+00
1.344000000000000083e+00
1.304000000000000048e+00
1.336000000000000076e+00
1.304000000000000048e+00
1.231999999999999984e+00
1.288000000000000034e+00
1.288000000000000034e+00
1.191999999999999948e+00
1.280000000000000027e+00
1.360000000000000098e+00
1.280000000000000027e+00
1.247999999999999998e+00
1.360000000000000098e+00
1.336000000000000076e+00
1.199999999999999956e+00
1.312000000000000055e+00
1.368000000000000105e+00
1.328000000000000069e+00
1.159999999999999920e+00
1.320000000000000062e+00
1.296000000000000041e+00
1.152000000000000135e+00
1.296000000000000041e+00
1.231999999999999984e+00
1.247999999999999998e+00
1.296000000000000041e+00
1.191999999999999948e+00
1.231999999999999984e+00
1.320000000000000062e+00
1.264000000000000012e+00
1.207999999999999963e+00
1.288000000000000034e+00
1.344000000000000083e+00
1.231999999999999984e+00
1.223999999999999977e+00
1.360000000000000098e+00
1.360000000000000098e+00
1.128000000000000114e+00
1.288000000000000034e+00
1.272000000000000020e+00
1.144000000000000128e+00
1.312000000000000055e+00
1.320000000000000062e+00
1.264000000000000012e+00
1.152000000000000135e+00
1.264000000000000012e+00
1.256000000000000005e+00
1.207999999999999963e+00
1.152000000000000135e+00
9.200000000000000400e-01
1.008000000000000007e+00
1.096000000000000085e+00
9.120000000000000329e-01
1.048000000000000043e+00
1.040000000000000036e+00
1.167999999999999927e+00
1.080000000000000071e+00
1.112000000000000099e+00
1.112000000000000099e+00
1.120000000000000107e+00
9.360000000000000542e-01
1.056000000000000050e+00
1.056000000000000050e+00
1.024000000000000021e+00
1.096000000000000085e+00
1.159999999999999920e+00
1.152000000000000135e+00
1.096000000000000085e+00
9.040000000000000258e-01
8.880000000000000115e-01
9.839999999999999858e-01
1.024000000000000021e+00
1.008000000000000007e+00
1.112000000000000099e+00
1.120000000000000107e+00
1.120000000000000107e+00
1.056000000000000050e+00
9.200000000000000400e-01
1.056000000000000050e+00
9.839999999999999858e-01
1.032000000000000028e+00
9.200000000000000400e-01
1.120000000000000107e+00
1.223999999999999977e+00
1.040000000000000036e+00
1.104000000000000092e+00
1.008000000000000007e+00
1.159999999999999920e+00
1.199999999999999956e+00
9.599999999999999645e-01
1.008000000000000007e+00
9.520000000000000684e-01
9.440000000000000613e-01
8.800000000000000044e-01
9.919999999999999929e-01
1.104000000000000092e+00
1.247999999999999998e+00
1.288000000000000034e+00
1.239999999999999991e+00
1.280000000000000027e+00
1.264000000000000012e+00
1.199999999999999956e+00
1.312000000000000055e+00
1.256000000000000005e+00
1.167999999999999927e+00
1.207999999999999963e+00
1.207999999999999963e+00
1.175999999999999934e+00
1.344000000000000083e+00
1.304000000000000048e+00
1.215999999999999970e+00
1.392000000000000126e+00
1.368000000000000105e+00
1.247999999999999998e+00
1.336000000000000076e+00
1.328000000000000069e+00
1.360000000000000098e+00
1.400000000000000133e+00
1.328000000000000069e+00
1.239999999999999991e+00
1.360000000000000098e+00
1.272000000000000020e+00
1.048000000000000043e+00
1.360000000000000098e+00
1.344000000000000083e+00
1.272000000000000020e+00
1.439999999999999947e+00
1.376000000000000112e+00
1.368000000000000105e+00
1.368000000000000105e+00
1.415999999999999925e+00
1.423999999999999932e+00
1.360000000000000098e+00
1.231999999999999984e+00
1.384000000000000119e+00
1.368000000000000105e+00
1.191999999999999948e+00
1.064000000000000057e+00
1.128000000000000114e+00
1.328000000000000069e+00
1.296000000000000041e+00
1.272000000000000020e+00
1.368000000000000105e+00
1.199999999999999956e+00
1.336000000000000076e+00
1.439999999999999947e+00
1.368000000000000105e+00
1.392000000000000126e+00
1.415999999999999925e+00
1.415999999999999925e+00
1.360000000000000098e+00
1.215999999999999970e+00
1.239999999999999991e+00
1.088000000000000078e+00
1.288000000000000034e+00
1.199999999999999956e+00
1.328000000000000069e+00
1.199999999999999956e+00
1.312000000000000055e+00
1.407999999999999918e+00
1.312000000000000055e+00
1.336000000000000076e+00
1.392000000000000126e+00
1.288000000000000034e+00
1.368000000000000105e+00
1.392000000000000126e+00
1.328000000000000069e+00
1.360000000000000098e+00
1.320000000000000062e+00
1.247999999999999998e+00
1.352000000000000091e+00
1.352000000000000091e+00
1.239999999999999991e+00
1.344000000000000083e+00
1.312000000000000055e+00
1.175999999999999934e+00
1.312000000000000055e+00
1.344000000000000083e+00
1.175999999999999934e+00
1.312000000000000055e+00
1.288000000000000034e+00
1.191999999999999948e+00
1.320000000000000062e+00
1.264000000000000012e+00
1.080000000000000071e+00
1.320000000000000062e+00
1.256000000000000005e+00
1.247999999999999998e+00
1.304000000000000048e+00
1.320000000000000062e+00
1.183999999999999941e+00
1.288000000000000034e+00
1.312000000000000055e+00
1.207999999999999963e+00
1.312000000000000055e+00
1.264000000000000012e+00
1.175999999999999934e+00
1.288000000000000034e+00
1.312000000000000055e+00
1.159999999999999920e+00
1.272000000000000020e+00
1.280000000000000027e+00
1.183999999999999941e+00
1.352000000000000091e+00
1.256000000000000005e+00
1.239999999999999991e+00
1.223999999999999977e+00
1.312000000000000055e+00
1.288000000000000034e+00
1.136000000000000121e+00
1.264000000000000012e+00
1.304000000000000048e+00
1.191999999999999948e+00
1.223999999999999977e+00
1.080000000000000071e+00
1.167999999999999927e+00
1.344000000000000083e+00
1.256000000000000005e+00
1.112000000000000099e+00
1.256000000000000005e+00
1.256000000000000005e+00
1.096000000000000085e+00
1.304000000000000048e+00
1.288000000000000034e+00
1.128000000000000114e+00
1.239999999999999991e+00
1.231999999999999984e+00
1.152000000000000135e+00
1.231999999999999984e+00
1.280000000000000027e+00
1.199999999999999956e+00
1.247999999999999998e+00
1.256000000000000005e+00
1.264000000000000012e+00
1.215999999999999970e+00
1.288000000000000034e+00
1.247999999999999998e+00
1.120000000000000107e+00
1.191999999999999948e+00
1.144000000000000128e+00
1.000000000000000000e+00
1.152000000000000135e+00
1.191999999999999948e+00
1.008000000000000007e+00
1.247999999999999998e+00
1.231999999999999984e+00
1.088000000000000078e+00
1.247999999999999998e+00
1.191999999999999948e+00
1.048000000000000043e+00
1.256000000000000005e+00
1.247999999999999998e+00
1.207999999999999963e+00
1.280000000000000027e+00
1.256000000000000005e+00
1.112000000000000099e+00
1.136000000000000121e+00
1.144000000000000128e+00
1.040000000000000036e+00
1.199999999999999956e+00
1.288000000000000034e+00
1.167999999999999927e+00
1.247999999999999998e+00
1.247999999999999998e+00
1.096000000000000085e+00
1.231999999999999984e+00
1.231999999999999984e+00
1.120000000000000107e+00
1.239999999999999991e+00
1.272000000000000020e+00
1.136000000000000121e+00
1.199999999999999956e+00
1.199999999999999956e+00
1.080000000000000071e+00
1.032000000000000028e+00
1.207999999999999963e+00
1.288000000000000034e+00
1.104000000000000092e+00
1.296000000000000041e+00
1.304000000000000048e+00
1.256000000000000005e+00
1.320000000000000062e+00
1.304000000000000048e+00
1.215999999999999970e+00
1.280000000000000027e+00
1.223999999999999977e+00
1.112000000000000099e+00
1.280000000000000027e+00
1.304000000000000048e+00
1.175999999999999934e+00
